# Supplementary material for: Quantum phase synchronization via exciton-vibrational energy dissipation sustains long-lived coherence in photosynthetic antennas
Source: Nat Commun. 2024 Apr 12;15:3171. doi: 10.1038/s41467-024-47560-6 (PMC11015008; doi:10.1038/s41467-024-47560-6)
Supplement: Supplementary file 3 — Source Data [file 41467_2024_47560_MOESM3_ESM.zip]

Archive with 2 entries (2 files):
- Source data/Source Data - main text.xlsx
- Source data/Source Data - Supporting information.xlsx
