# Supplementary material for: Quantum phase synchronization via exciton-vibrational energy dissipation sustains long-lived coherence in photosynthetic antennas
Source: Nat Commun. 2024 Apr 12;15:3171. doi: 10.1038/s41467-024-47560-6 (PMC11015008; doi:10.1038/s41467-024-47560-6)
Supplement: Supplementary file 3 — Source Data [file 41467_2024_47560_MOESM3_ESM.zip › Source data/Source Data - main text.xlsx]

## Sheet: Figure 1b
	Figure 1b. Spectral characterization of recombinant allophycocyanin (rAPC)
	Wavenumber (103 cm-1)	Laser spectrum	Wavenumber (103 cm-1)	Trimer absorption	Wavenumber (103 cm-1)	Trimer Fluorescence	Wavenumber (103 cm-1)	E+ component	E- component
	19.3676	-0.000233462	20.9833	0.0295	16.3934	2.15779	20.9833	0.02153	0.00797
	19.3612	-0.000237712	20.9573	0.0299	16.3881	2.11641	20.9573	0.02161	0.00829
	19.3549	-0.000241361	20.9315	0.02931	16.3827	2.08112	20.9315	0.02244	0.00687
	19.3486	-0.000244406	20.9061	0.02912	16.3773	1.98617	20.9061	0.02182	0.0073
	19.3423	-0.000246848	20.8803	0.02955	16.372	1.95626	20.8803	0.02178	0.00777
	19.336	-0.000248692	20.8546	0.02917	16.3666	2.00097	20.8546	0.02194	0.00723
	19.3297	-0.000249946	20.829	0.02876	16.3613	2.03866	20.829	0.02105	0.00771
	19.3234	-0.000250621	20.8039	0.02891	16.3559	2.05037	20.8039	0.02165	0.00726
	19.3171	-0.000250734	20.7784	0.02908	16.3506	2.00806	20.7784	0.0218	0.00728
	19.3108	-0.000250301	20.7529	0.0285	16.3452	2.04345	20.7529	0.02101	0.00749
	19.3046	-0.000249344	20.7275	0.02954	16.3399	2.04163	20.7275	0.02179	0.00775
	19.2983	-0.000247888	20.7026	0.02856	16.3345	2.01411	20.7026	0.02167	0.00689
	19.292	-0.000245961	20.6774	0.02875	16.3292	2.05471	20.6774	0.02112	0.00763
	19.2857	-0.000243592	20.6522	0.02861	16.3239	2.04603	20.6522	0.02161	0.007
	19.2795	-0.000240815	20.6275	0.02907	16.3185	2.08115	20.6275	0.02123	0.00784
	19.2732	-0.000237664	20.6024	0.02727	16.3132	2.12808	20.6024	0.02152	0.00575
	19.267	-0.000234176	20.5774	0.0267	16.3079	2.13529	20.5774	0.02056	0.00614
	19.2607	-0.000230391	20.5529	0.02691	16.3026	2.14488	20.5529	0.02013	0.00678
	19.2545	-0.000226348	20.528	0.02794	16.2973	2.17473	20.528	0.02113	0.00681
	19.2482	-0.000222088	20.5032	0.02836	16.2919	2.17588	20.5032	0.02165	0.00671
	19.242	-0.000217654	20.4784	0.02833	16.2866	2.23269	20.4784	0.02167	0.00666
	19.2357	-0.000213088	20.4541	0.02929	16.2813	2.22234	20.4541	0.02188	0.00741
	19.2295	-0.000208433	20.4294	0.02979	16.276	2.2498	20.4294	0.02237	0.00742
	19.2233	-0.000203732	20.4048	0.0287	16.2707	2.28671	20.4048	0.02167	0.00703
	19.2171	-0.000199025	20.3807	0.02934	16.2655	2.26522	20.3807	0.0221	0.00724
	19.2108	-0.000194355	20.3562	0.0291	16.2602	2.2881	20.3562	0.02218	0.00692
	19.2046	-0.000189761	20.3318	0.02972	16.2549	2.33761	20.3318	0.02198	0.00774
	19.1984	-0.00018528	20.3079	0.0289	16.2496	2.39237	20.3079	0.02312	0.00578
	19.1922	-0.00018095	20.2836	0.02951	16.2443	2.3942	20.2836	0.02254	0.00697
	19.186	-0.000176805	20.2593	0.02912	16.239	2.46	20.2593	0.02251	0.00661
	19.1798	-0.000172875	20.2355	0.02967	16.2338	2.53415	20.2355	0.02308	0.00659
	19.1736	-0.00016919	20.2114	0.0289	16.2285	2.55849	20.2114	0.0227	0.0062
	19.1674	-0.000165775	20.1878	0.02958	16.2232	2.56269	20.1878	0.02358	0.006
	19.1612	-0.000162654	20.1637	0.02985	16.218	2.62582	20.1637	0.0235	0.00635
	19.155	-0.000159844	20.1398	0.02974	16.2127	2.70027	20.1398	0.02276	0.00698
	19.1489	-0.000157362	20.1163	0.0305	16.2075	2.71567	20.1163	0.02374	0.00676
	19.1427	-0.00015522	20.0924	0.03025	16.2022	2.73711	20.0924	0.02393	0.00632
	19.1365	-0.000153426	20.0686	0.03068	16.197	2.79503	20.0686	0.02402	0.00666
	19.1304	-0.000151983	20.0453	0.03049	16.1917	2.84524	20.0453	0.02428	0.00621
	19.1242	-0.000150893	20.0216	0.03048	16.1865	2.888	20.0216	0.02426	0.00622
	19.1181	-0.000150151	19.9984	0.03086	16.1812	2.93779	19.9984	0.0247	0.00616
	19.1119	-0.00014975	19.9748	0.03173	16.176	2.95259	19.9748	0.0245	0.00723
	19.1057	-0.000149679	19.9513	0.03033	16.1708	3.02279	19.9513	0.02468	0.00565
	19.0996	-0.000149923	19.9283	0.03162	16.1655	3.08191	19.9283	0.02512	0.0065
	19.0935	-0.000150464	19.9048	0.03151	16.1603	3.12226	19.9048	0.02544	0.00607
	19.0873	-0.00015128	19.8815	0.03109	16.1551	3.2164	19.8815	0.0257	0.00539
	19.0812	-0.000152346	19.8586	0.03156	16.1499	3.29017	19.8586	0.02633	0.00523
	19.0751	-0.000153634	19.8354	0.03235	16.1447	3.31603	19.8354	0.02646	0.00589
	19.0689	-0.000155115	19.8126	0.03322	16.1394	3.36945	19.8126	0.02694	0.00628
	19.0628	-0.000156755	19.7894	0.03245	16.1342	3.42969	19.7894	0.02679	0.00566
	19.0567	-0.00015852	19.7667	0.03307	16.129	3.50757	19.7667	0.02732	0.00575
	19.0506	-0.000160374	19.7437	0.03428	16.1238	3.5585	19.7437	0.02799	0.00629
	19.0445	-0.00016228	19.7207	0.03355	16.1186	3.68256	19.7207	0.02798	0.00557
	19.0384	-0.000164199	19.6982	0.03387	16.1134	3.7621	19.6982	0.02918	0.00469
	19.0323	-0.000166092	19.6754	0.03524	16.1083	3.90676	19.6754	0.02958	0.00566
	19.0262	-0.000167921	19.6529	0.03568	16.1031	3.99874	19.6529	0.02981	0.00587
	19.0201	-0.000169646	19.6302	0.03632	16.0979	4.07863	19.6302	0.03006	0.00626
	19.014	-0.00017123	19.6078	0.03554	16.0927	4.10704	19.6078	0.02944	0.0061
	19.0079	-0.000172635	19.5852	0.03558	16.0875	4.17488	19.5852	0.03033	0.00525
	19.0018	-0.000173826	19.5626	0.03683	16.0823	4.29444	19.5626	0.03124	0.00559
	18.9957	-0.000174769	19.5404	0.03731	16.0772	4.30944	19.5404	0.03172	0.00559
	18.9897	-0.000175432	19.5179	0.03731	16.072	4.36664	19.5179	0.03208	0.00523
	18.9836	-0.000175786	19.4958	0.03787	16.0668	4.44978	19.4958	0.03249	0.00538
	18.9775	-0.000175804	19.4734	0.03838	16.0617	4.54938	19.4734	0.03311	0.00527
	18.9715	-0.000175464	19.4515	0.03943	16.0565	4.62456	19.4515	0.03263	0.0068
	18.9654	-0.000174743	19.4292	0.03892	16.0514	4.73804	19.4292	0.03406	0.00486
	18.9594	-0.000173627	19.4073	0.04027	16.0462	4.81207	19.4073	0.03441	0.00586
	18.9533	-0.000172102	19.3851	0.0408	16.0411	4.91214	19.3851	0.03533	0.00547
	18.9473	-0.000170158	19.3633	0.04071	16.0359	4.97817	19.3633	0.03491	0.0058
	18.9412	-0.00016779	19.3412	0.04032	16.0308	5.06206	19.3412	0.03666	0.00366
	18.9352	-0.000164997	19.3196	0.04153	16.0256	5.15564	19.3196	0.03639	0.00514
	18.9292	-0.000161781	19.2976	0.04239	16.0205	5.25344	19.2976	0.03644	0.00595
	18.9231	-0.000158148	19.2756	0.04186	16.0154	5.3404	19.2756	0.03722	0.00464
	18.9171	-0.00015411	19.2541	0.04248	16.0102	5.3877	19.2541	0.03854	0.00394
	18.9111	-0.000149681	19.2323	0.04334	16.0051	5.42957	19.2323	0.0391	0.00424
	18.9051	-0.000144878	19.2108	0.04397	16	5.53603	19.2108	0.03928	0.00469
	18.899	-0.000139722	19.1891	0.04587	15.9949	5.64399	19.1891	0.0415	0.00437
	18.893	-0.000134239	19.1677	0.0451	15.9898	5.79883	19.1677	0.0413	0.0038
	18.887	-0.000128455	19.1465	0.04652	15.9847	5.89883	19.1465	0.04285	0.00367
	18.881	-0.000122401	19.1248	0.04645	15.9795	6.07605	19.1248	0.0433	0.00315
	18.875	-0.00011611	19.1037	0.04715	15.9744	6.1488	19.1037	0.04294	0.00421
	18.869	-0.000109615	19.0821	0.04785	15.9693	6.22578	19.0821	0.0434	0.00445
	18.8631	-0.000102954	19.0611	0.04909	15.9642	6.31389	19.0611	0.04549	0.0036
	18.8571	-9.61617e-05	19.0396	0.04928	15.9591	6.43661	19.0396	0.04597	0.00331
	18.8511	-8.92778e-05	19.0186	0.05047	15.9541	6.55948	19.0186	0.04599	0.00448
	18.8451	-8.23399e-05	18.9973	0.05091	15.949	6.66177	18.9973	0.04653	0.00438
	18.8391	-7.53859e-05	18.9764	0.05223	15.9439	6.77941	18.9764	0.04801	0.00422
	18.8331	-6.84533e-05	18.9552	0.05144	15.9388	6.93869	18.9552	0.04914	0.0023
	18.8272	-6.15782e-05	18.9344	0.05405	15.9337	7.05249	18.9344	0.04961	0.00444
	18.8212	-5.47952e-05	18.9132	0.05465	15.9286	7.19691	18.9132	0.05025	0.0044
	18.8153	-4.81369e-05	18.8925	0.05466	15.9236	7.36646	18.8925	0.05121	0.00345
	18.8093	-4.16332e-05	18.8715	0.05471	15.9185	7.47657	18.8715	0.05137	0.00334
	18.8034	-3.53114e-05	18.8509	0.05671	15.9134	7.55628	18.8509	0.0528	0.00391
	18.7974	-2.91951e-05	18.8303	0.05648	15.9084	7.64582	18.8303	0.05307	0.00341
	18.7915	-2.33044e-05	18.8094	0.05766	15.9033	7.77854	18.8094	0.05416	0.0035
	18.7855	-1.76551e-05	18.7889	0.05837	15.8983	7.81269	18.7889	0.05574	0.00263
	18.7796	-1.22586e-05	18.7681	0.05905	15.8932	7.95125	18.7681	0.05639	0.00266
	18.7737	-7.12154e-06	18.7477	0.06062	15.8881	8.05099	18.7477	0.05787	0.00275
	18.7677	-2.24559e-06	18.7269	0.06093	15.8831	8.21773	18.7269	0.05824	0.00269
	18.7618	2.37298e-06	18.7066	0.06228	15.8781	8.28709	18.7066	0.05887	0.00341
	18.7559	6.7433e-06	18.6864	0.06332	15.873	8.41512	18.6864	0.06002	0.0033
	18.75	1.08801e-05	18.6658	0.06457	15.868	8.63684	18.6658	0.061	0.00357
	18.7441	1.4804e-05	18.6456	0.06501	15.8629	8.82531	18.6456	0.06175	0.00326
	18.7382	1.85412e-05	18.6251	0.06649	15.8579	8.90778	18.6251	0.06239	0.0041
	18.7322	2.21238e-05	18.605	0.06755	15.8529	9.08826	18.605	0.06367	0.00388
	18.7263	2.55899e-05	18.5849	0.06861	15.8479	9.18359	18.5849	0.06461	0.004
	18.7204	2.89831e-05	18.5646	0.069	15.8428	9.31685	18.5646	0.06552	0.00348
	18.7145	3.23527e-05	18.5446	0.07057	15.8378	9.39282	18.5446	0.06603	0.00454
	18.7087	3.57538e-05	18.5243	0.07138	15.8328	9.45346	18.5243	0.068	0.00338
	18.7028	3.92466e-05	18.5045	0.07344	15.8278	9.6222	18.5045	0.06916	0.00428
	18.6969	4.28966e-05	18.4846	0.07425	15.8228	9.79256	18.4846	0.07106	0.00319
	18.691	4.67741e-05	18.4645	0.07522	15.8178	9.94907	18.4645	0.07202	0.0032
	18.6851	5.09541e-05	18.4447	0.07671	15.8128	10.0974	18.4447	0.07335	0.00336
	18.6793	5.55163e-05	18.4247	0.07742	15.8078	10.1881	18.4247	0.07395	0.00347
	18.6734	6.05441e-05	18.405	0.07965	15.8028	10.3761	18.405	0.07606	0.00359
	18.6675	6.6125e-05	18.3854	0.08061	15.7978	10.5531	18.3854	0.07727	0.00334
	18.6617	7.23499e-05	18.3655	0.08189	15.7928	10.6345	18.3655	0.0785	0.00339
	18.6558	7.93128e-05	18.3459	0.08328	15.7878	10.7935	18.3459	0.07959	0.00369
	18.65	8.71108e-05	18.3264	0.08488	15.7828	10.9386	18.3264	0.08116	0.00372
	18.6441	9.58434e-05	18.3066	0.08628	15.7779	11.0811	18.3066	0.08237	0.00391
	18.6383	0.000105612	18.2872	0.08768	15.7729	11.2491	18.2872	0.08402	0.00366
	18.6324	0.000116522	18.2678	0.08875	15.7679	11.481	18.2678	0.0851	0.00365
	18.6266	0.000128677	18.2482	0.08965	15.7629	11.5929	18.2482	0.08682	0.00283
	18.6208	0.000142185	18.2289	0.09063	15.758	11.7588	18.2289	0.08833	0.0023
	18.6149	0.000157154	18.2096	0.09263	15.753	11.8243	18.2096	0.09002	0.00261
	18.6091	0.000173694	18.1901	0.09499	15.748	12.067	18.1901	0.09153	0.00346
	18.6033	0.000191917	18.1709	0.09672	15.7431	12.1654	18.1709	0.09342	0.0033
	18.5975	0.000211932	18.1518	0.0974	15.7381	12.3986	18.1518	0.0949	0.0025
	18.5917	0.000233854	18.1324	0.09943	15.7332	12.547	18.1324	0.09684	0.00259
	18.5858	0.000257795	18.1133	0.10037	15.7282	12.7396	18.1133	0.09757	0.0028
	18.58	0.000283871	18.0943	0.10265	15.7233	12.9183	18.0943	0.09921	0.00344
	18.5742	0.000312197	18.075	0.10362	15.7183	13.1142	18.075	0.10151	0.00211
	18.5684	0.000342892	18.0561	0.10484	15.7134	13.3531	18.0561	0.10285	0.00199
	18.5626	0.000376073	18.0372	0.10704	15.7084	13.5523	18.0372	0.10491	0.00213
	18.5568	0.000411861	18.018	0.10887	15.7035	13.7476	18.018	0.10672	0.00215
	18.5511	0.000450381	17.9992	0.11058	15.6986	13.8404	17.9992	0.10774	0.00284
	18.5453	0.000491756	17.9804	0.11229	15.6937	13.9732	17.9804	0.10943	0.00286
	18.5395	0.000536118	17.9617	0.11423	15.6887	14.1619	17.9617	0.11243	0.0018
	18.5337	0.000583596	17.9427	0.11549	15.6838	14.3594	17.9427	0.11447	0.00102
	18.5279	0.000634329	17.924	0.11756	15.6789	14.5457	17.924	0.1158	0.00176
	18.5222	0.000688458	17.9054	0.11841	15.674	14.7165	17.9054	0.11713	0.00128
	18.5164	0.000746128	17.8865	0.12157	15.6691	14.8832	17.8865	0.11858	0.00299
	18.5106	0.000807492	17.868	0.12276	15.6642	15.1733	17.868	0.12106	0.0017
	18.5049	0.000872708	17.8495	0.12511	15.6593	15.3907	17.8495	0.12309	0.00202
	18.4991	0.000941944	17.831	0.12723	15.6544	15.6514	17.831	0.12476	0.00247
	18.4934	0.00102	17.8123	0.12903	15.6494	15.8807	17.8123	0.12661	0.00242
	18.4876	0.00109	17.7939	0.13059	15.6446	15.9826	17.7939	0.12905	0.00154
	18.4819	0.00118	17.7756	0.13273	15.6397	16.188	17.7756	0.13043	0.0023
	18.4761	0.00126	17.7573	0.1351	15.6348	16.3621	17.7573	0.13196	0.00314
	18.4704	0.00135	17.7387	0.1362	15.6299	16.6615	17.7387	0.13342	0.00278
	18.4647	0.00145	17.7204	0.1386	15.625	16.8764	17.7204	0.13529	0.00331
	18.4589	0.00155	17.7022	0.14116	15.6201	17.2586	17.7022	0.13734	0.00382
	18.4532	0.00166	17.6841	0.14279	15.6152	17.4856	17.6841	0.13946	0.00333
	18.4475	0.00178	17.6657	0.14518	15.6104	17.7677	17.6657	0.14141	0.00377
	18.4418	0.0019	17.6476	0.14706	15.6055	18.1252	17.6476	0.14372	0.00334
	18.4361	0.00203	17.6295	0.14922	15.6006	18.3532	17.6295	0.14607	0.00315
	18.4303	0.00216	17.6115	0.15158	15.5958	18.5698	17.6115	0.14773	0.00385
	18.4246	0.0023	17.5932	0.15313	15.5909	19.0224	17.5932	0.14876	0.00437
	18.4189	0.00245	17.5753	0.15567	15.586	19.2195	17.5753	0.15008	0.00559
	18.4132	0.0026	17.5574	0.15817	15.5812	19.6297	17.5574	0.1525	0.00567
	18.4075	0.00277	17.5395	0.16004	15.5763	20.0128	17.5395	0.15388	0.00616
	18.4018	0.00294	17.5217	0.16157	15.5715	20.334	17.5217	0.15617	0.0054
	18.3961	0.00312	17.5036	0.16381	15.5666	20.7688	17.5036	0.1578	0.00601
	18.3905	0.00331	17.4859	0.16584	15.5618	21.0691	17.4859	0.1592	0.00664
	18.3848	0.00352	17.4682	0.16823	15.5569	21.3945	17.4682	0.16087	0.00736
	18.3791	0.00373	17.4505	0.17032	15.5521	21.681	17.4505	0.16305	0.00727
	18.3734	0.00395	17.4328	0.17269	15.5473	22.2267	17.4328	0.16467	0.00802
	18.3678	0.00418	17.4149	0.17514	15.5424	22.648	17.4149	0.1662	0.00894
	18.3621	0.00442	17.3974	0.17727	15.5376	23.1265	17.3974	0.16856	0.00871
	18.3564	0.00468	17.3798	0.17979	15.5328	23.5444	17.3798	0.17065	0.00914
	18.3508	0.00495	17.3623	0.18185	15.528	24.027	17.3623	0.17242	0.00943
	18.3451	0.00523	17.3449	0.18438	15.5231	24.4153	17.3449	0.17428	0.0101
	18.3394	0.00552	17.3274	0.18767	15.5183	24.8071	17.3274	0.17617	0.0115
	18.3338	0.00583	17.3097	0.18976	15.5135	25.3453	17.3097	0.17741	0.01235
	18.3282	0.00615	17.2924	0.19199	15.5087	26.0231	17.2924	0.17916	0.01283
	18.3225	0.00649	17.275	0.19546	15.5039	26.3916	17.275	0.18144	0.01402
	18.3169	0.00684	17.2577	0.19855	15.4991	27.0752	17.2577	0.18291	0.01564
	18.3112	0.00721	17.2405	0.20112	15.4943	27.6015	17.2405	0.18466	0.01646
	18.3056	0.00759	17.2233	0.20435	15.4895	28.253	17.2233	0.18625	0.0181
	18.3	0.008	17.2061	0.20685	15.4847	28.9052	17.2061	0.18788	0.01897
	18.2944	0.00841	17.1886	0.20916	15.4799	29.551	17.1886	0.18955	0.01961
	18.2887	0.00885	17.1715	0.21288	15.4751	30.2327	17.1715	0.19179	0.02109
	18.2831	0.00931	17.1544	0.21715	15.4703	30.811	17.1544	0.19384	0.02331
	18.2775	0.00978	17.1374	0.22108	15.4655	31.3194	17.1374	0.1959	0.02518
	18.2719	0.01027	17.1204	0.22432	15.4607	32.1402	17.1204	0.19784	0.02648
	18.2663	0.01078	17.1034	0.22726	15.4559	32.8575	17.1034	0.19987	0.02739
	18.2607	0.01132	17.0864	0.23089	15.4512	33.399	17.0864	0.20112	0.02977
	18.2551	0.01187	17.0695	0.23479	15.4464	34.2034	17.0695	0.20305	0.03174
	18.2495	0.01244	17.0523	0.23963	15.4416	34.8496	17.0523	0.20573	0.0339
	18.2439	0.01304	17.0355	0.24314	15.4369	35.526	17.0355	0.20683	0.03631
	18.2383	0.01366	17.0187	0.24705	15.4321	36.2771	17.0187	0.20816	0.03889
	18.2327	0.01429	17.0019	0.25121	15.4273	36.9005	17.0019	0.21001	0.0412
	18.2271	0.01496	16.9851	0.25525	15.4226	37.5986	16.9851	0.21252	0.04273
	18.2216	0.01564	16.9684	0.2598	15.4178	38.3922	16.9684	0.21512	0.04468
	18.216	0.01635	16.9517	0.26379	15.4131	39.2711	16.9517	0.21787	0.04592
	18.2104	0.01708	16.9351	0.26764	15.4083	39.9245	16.9351	0.2195	0.04814
	18.2048	0.01784	16.9185	0.27167	15.4036	40.7921	16.9185	0.22161	0.05006
	18.1993	0.01862	16.9019	0.27514	15.3988	41.548	16.9019	0.22339	0.05175
	18.1937	0.01942	16.8853	0.27909	15.3941	42.2588	16.8853	0.22532	0.05377
	18.1882	0.02025	16.8685	0.28221	15.3894	43.0759	16.8685	0.22766	0.05455
	18.1826	0.02111	16.852	0.28601	15.3846	43.8999	16.852	0.22925	0.05676
	18.177	0.02199	16.8356	0.28932	15.3799	44.8319	16.8356	0.23251	0.05681
	18.1715	0.02289	16.8192	0.29201	15.3751	45.4245	16.8192	0.23515	0.05686
	18.1659	0.02382	16.8028	0.29488	15.3704	46.4492	16.8028	0.23694	0.05794
	18.1604	0.02478	16.7864	0.29712	15.3657	47.3859	16.7864	0.23897	0.05815
	18.1549	0.02577	16.7701	0.29958	15.361	48.1897	16.7701	0.24082	0.05876
	18.1493	0.02678	16.7538	0.30224	15.3563	49.1732	16.7538	0.24334	0.0589
	18.1438	0.02782	16.7375	0.30464	15.3515	50.0834	16.7375	0.24566	0.05898
	18.1383	0.02889	16.7213	0.30736	15.3468	50.9051	16.7213	0.24849	0.05887
	18.1328	0.02998	16.7051	0.30936	15.3421	51.907	16.7051	0.25045	0.05891
	18.1272	0.0311	16.6889	0.31185	15.3374	52.7458	16.6889	0.25316	0.05869
	18.1217	0.03225	16.6728	0.31409	15.3327	53.7201	16.6728	0.25537	0.05872
	18.1162	0.03343	16.6567	0.31598	15.328	54.6207	16.6567	0.25735	0.05863
	18.1107	0.03464	16.6406	0.3182	15.3233	55.5973	16.6406	0.26004	0.05816
	18.1052	0.03588	16.6245	0.32038	15.3186	56.62	16.6245	0.26265	0.05773
	18.0997	0.03714	16.6085	0.32207	15.3139	57.7338	16.6085	0.26499	0.05708
	18.0942	0.03844	16.5925	0.32442	15.3093	58.5491	16.5925	0.26797	0.05645
	18.0887	0.03977	16.5766	0.32647	15.3046	59.4253	16.5766	0.27079	0.05568
	18.0832	0.04113	16.5607	0.32865	15.2999	60.2725	16.5607	0.27302	0.05563
	18.0777	0.04251	16.5448	0.33091	15.2952	61.2259	16.5448	0.27494	0.05597
	18.0722	0.04394	16.5289	0.33265	15.2905	62.1203	16.5289	0.27687	0.05578
	18.0667	0.04539	16.5131	0.33461	15.2858	62.9405	16.5131	0.27966	0.05495
	18.0613	0.04687	16.4973	0.33576	15.2812	63.9574	16.4973	0.28133	0.05443
	18.0558	0.04839	16.4815	0.33731	15.2765	64.9454	16.4815	0.28421	0.0531
	18.0503	0.04994	16.4658	0.34009	15.2718	65.6482	16.4658	0.28642	0.05367
	18.0449	0.05152	16.4501	0.34163	15.2672	66.4725	16.4501	0.28875	0.05288
	18.0394	0.05314	16.4344	0.34348	15.2625	67.4788	16.4344	0.29101	0.05247
	18.0339	0.0548	16.4187	0.3449	15.2579	68.4108	16.4187	0.29247	0.05243
	18.0285	0.05648	16.4031	0.34749	15.2532	69.4497	16.4031	0.29519	0.0523
	18.023	0.05821	16.3875	0.34936	15.2485	70.3688	16.3875	0.29623	0.05313
	18.0176	0.05997	16.372	0.35136	15.2439	71.3193	16.372	0.29867	0.05269
	18.0121	0.06177	16.3564	0.35302	15.2393	71.9379	16.3564	0.30133	0.05169
	18.0067	0.0636	16.3409	0.35512	15.2346	72.739	16.3409	0.30329	0.05183
	18.0012	0.06548	16.3255	0.35701	15.23	73.7987	16.3255	0.3054	0.05161
	17.9958	0.06739	16.31	0.35863	15.2253	74.435	16.31	0.3064	0.05223
	17.9903	0.06934	16.2946	0.3619	15.2207	75.1934	16.2946	0.30755	0.05435
	17.9849	0.07133	16.2792	0.36411	15.2161	75.892	16.2792	0.30777	0.05634
	17.9795	0.07336	16.2639	0.36543	15.2114	76.6218	16.2639	0.30928	0.05615
	17.9741	0.07544	16.2488	0.36836	15.2068	77.2308	16.2488	0.31065	0.05771
	17.9687	0.07755	16.2335	0.36997	15.2022	77.947	16.2335	0.3109	0.05907
	17.9632	0.0797	16.2182	0.37125	15.1976	78.8771	16.2182	0.31146	0.05979
	17.9578	0.0819	16.203	0.37293	15.1929	79.7778	16.203	0.31209	0.06084
	17.9524	0.08414	16.1878	0.37447	15.1883	80.2834	16.1878	0.312	0.06247
	17.947	0.08643	16.1726	0.37648	15.1837	81.003	16.1726	0.31248	0.064
	17.9416	0.08875	16.1574	0.37805	15.1791	81.4946	16.1574	0.31256	0.06549
	17.9362	0.09112	16.1423	0.37933	15.1745	82.002	16.1423	0.31263	0.0667
	17.9308	0.09354	16.1272	0.38112	15.1699	82.4031	16.1272	0.31266	0.06846
	17.9254	0.096	16.1121	0.38251	15.1653	82.9727	16.1121	0.31128	0.07123
	17.92	0.0985	16.0971	0.38267	15.1607	83.3748	16.0971	0.30938	0.07329
	17.9146	0.10104	16.0823	0.38407	15.1561	83.7773	16.0823	0.30851	0.07556
	17.9092	0.10363	16.0674	0.38396	15.1515	84.2262	16.0674	0.30658	0.07738
	17.9039	0.10627	16.0524	0.38472	15.1469	84.6909	16.0524	0.30581	0.07891
	17.8985	0.10895	16.0375	0.38555	15.1423	85.2328	16.0375	0.30334	0.08221
	17.8931	0.11167	16.0226	0.38633	15.1378	85.5145	16.0226	0.30087	0.08546
	17.8877	0.11443	16.0077	0.38645	15.1332	85.8426	16.0077	0.29855	0.0879
	17.8824	0.11724	15.9928	0.38586	15.1286	85.9099	15.9928	0.2957	0.09016
	17.877	0.12009	15.978	0.38668	15.124	86.0233	15.978	0.29338	0.0933
	17.8716	0.12298	15.9635	0.38634	15.1194	86.1061	15.9635	0.29074	0.0956
	17.8663	0.12592	15.9487	0.38586	15.1149	86.4352	15.9487	0.28698	0.09888
	17.8609	0.12889	15.934	0.38582	15.1103	86.5182	15.934	0.28377	0.10205
	17.8556	0.1319	15.9193	0.38492	15.1057	86.7246	15.9193	0.28109	0.10383
	17.8502	0.13496	15.9046	0.38479	15.1012	86.7461	15.9046	0.27747	0.10732
	17.8449	0.13804	15.8899	0.38419	15.0966	86.814	15.8899	0.27328	0.11091
	17.8395	0.14117	15.8755	0.38347	15.0921	86.8201	15.8755	0.26897	0.1145
	17.8342	0.14433	15.8609	0.38298	15.0875	86.7027	15.8609	0.26436	0.11862
	17.8289	0.14752	15.8463	0.38248	15.083	86.585	15.8463	0.26026	0.12222
	17.8236	0.15075	15.8318	0.38178	15.0784	86.7764	15.8318	0.25556	0.12622
	17.8182	0.15401	15.8173	0.38117	15.0739	86.5194	15.8173	0.25065	0.13052
	17.8129	0.1573	15.8028	0.38158	15.0693	86.293	15.8028	0.24557	0.13601
	17.8076	0.16061	15.7886	0.3808	15.0648	85.9733	15.7886	0.24034	0.14046
	17.8023	0.16395	15.7741	0.38077	15.0602	85.7616	15.7741	0.23518	0.14559
	17.7969	0.16732	15.7597	0.38092	15.0557	85.5807	15.7597	0.23007	0.15085
	17.7916	0.1707	15.7453	0.38155	15.0512	84.9496	15.7453	0.22385	0.1577
	17.7863	0.17411	15.7309	0.38224	15.0466	84.6591	15.7309	0.21864	0.1636
	17.781	0.17754	15.7169	0.38317	15.0421	84.3839	15.7169	0.2131	0.17007
	17.7757	0.18098	15.7025	0.38426	15.0376	83.8285	15.7025	0.20771	0.17655
	17.7704	0.18444	15.6882	0.38536	15.0331	83.2567	15.6882	0.20185	0.18351
	17.7651	0.18791	15.674	0.38794	15.0285	82.9644	15.674	0.19642	0.19152
	17.7598	0.1914	15.6598	0.3894	15.024	82.3759	15.6598	0.19078	0.19862
	17.7545	0.19489	15.6458	0.39239	15.0195	82.1917	15.6458	0.18463	0.20776
	17.7493	0.19838	15.6316	0.39589	15.015	81.4771	15.6316	0.17913	0.21676
	17.744	0.20189	15.6174	0.39908	15.0105	80.8708	15.6174	0.17296	0.22612
	17.7387	0.20539	15.6033	0.4036	15.006	80.1702	15.6033	0.1676	0.236
	17.7334	0.2089	15.5894	0.40786	15.0015	79.5935	15.5894	0.16194	0.24592
	17.7281	0.2124	15.5754	0.41331	14.997	78.9849	15.5754	0.15587	0.25744
	17.7229	0.2159	15.5613	0.41905	14.9925	78.094	15.5613	0.15044	0.26861
	17.7176	0.2194	15.5473	0.425	14.988	77.4055	15.5473	0.14503	0.27997
	17.7124	0.22289	15.5335	0.43115	14.9835	76.9665	15.5335	0.14018	0.29097
	17.7071	0.22636	15.5195	0.43819	14.979	76.2921	15.5195	0.13498	0.30321
	17.7018	0.22983	15.5056	0.44519	14.9745	75.5227	15.5056	0.13042	0.31477
	17.6966	0.23329	15.4916	0.45192	14.9701	74.9405	15.4916	0.12558	0.32634
	17.6913	0.23673	15.478	0.45952	14.9656	74.389	15.478	0.12028	0.33924
	17.6861	0.24016	15.4641	0.46626	14.9611	73.3815	15.4641	0.1156	0.35066
	17.6808	0.24357	15.4502	0.47308	14.9566	72.4826	15.4502	0.11075	0.36233
	17.6756	0.24696	15.4366	0.48094	14.9521	71.5827	15.4366	0.106	0.37494
	17.6704	0.25033	15.4228	0.48635	14.9477	70.8232	15.4228	0.10217	0.38418
	17.6651	0.25368	15.409	0.49203	14.9432	69.9998	15.409	0.0985	0.39353
	17.6599	0.25701	15.3953	0.49726	14.9388	69.3014	15.3953	0.09465	0.40261
	17.6547	0.26032	15.3818	0.50031	14.9343	68.4287	15.3818	0.08991	0.4104
	17.6495	0.26361	15.3681	0.50318	14.9298	67.6812	15.3681	0.08557	0.41761
	17.6442	0.26687	15.3544	0.50426	14.9254	66.7906	15.3544	0.08188	0.42238
	17.639	0.2701	15.3409	0.50427	14.9209	66.2622	15.3409	0.07851	0.42576
	17.6338	0.27331	15.3273	0.50202	14.9165	65.2433	15.3273	0.07548	0.42654
	17.6286	0.2765	15.3137	0.49901	14.912	64.4287	15.3137	0.0727	0.42631
	17.6234	0.27966	15.3003	0.4938	14.9076	63.3916	15.3003	0.06945	0.42435
	17.6182	0.2828	15.2868	0.48654	14.9031	62.6223	15.2868	0.06675	0.41979
	17.613	0.28591	15.2732	0.47864	14.8987	61.6937	15.2732	0.06442	0.41422
	17.6078	0.289	15.2599	0.46818	14.8942	61.0016	15.2599	0.06142	0.40676
	17.6026	0.29207	15.2465	0.45541	14.8898	60.2611	15.2465	0.05738	0.39803
	17.5974	0.29511	15.233	0.44446	14.8854	59.2976	15.233	0.05585	0.38861
	17.5922	0.29812	15.2198	0.43154	14.881	58.571	15.2198	0.05411	0.37743
	17.587	0.30112	15.2064	0.41639	14.8765	57.8912	15.2064	0.05136	0.36503
	17.5818	0.30409	15.1929	0.40039	14.8721	56.9403	15.1929	0.04857	0.35182
	17.5767	0.30704	15.1798	0.38345	14.8677	56.0996	15.1798	0.04668	0.33677
	17.5715	0.30997	15.1664	0.3662	14.8633	55.0352	15.1664	0.04492	0.32128
	17.5663	0.31289	15.1531	0.3483	14.8588	54.1127	15.1531	0.04257	0.30573
	17.5611	0.31578	15.1401	0.32928	14.8544	53.5395	15.1401	0.04031	0.28897
	17.556	0.31867	15.1268	0.31169	14.85	52.5353	15.1268	0.03811	0.27358
	17.5508	0.32153	15.1135	0.29285	14.8456	51.801	15.1135	0.03634	0.25651
	17.5456	0.32438	15.1005	0.2742	14.8412	51.0658	15.1005	0.03496	0.23924
	17.5405	0.32722	15.0873	0.25676	14.8368	50.154	15.0873	0.03356	0.2232
	17.5353	0.33005	15.0743	0.23955	14.8324	49.5127	15.0743	0.03193	0.20762
	17.5302	0.33287	15.0611	0.22224	14.828	48.8707	15.0611	0.03141	0.19083
	17.525	0.33569	15.048	0.20621	14.8236	48.1798	15.048	0.03002	0.17619
	17.5199	0.3385	15.0351	0.1906	14.8192	47.3409	15.0351	0.02833	0.16227
	17.5147	0.3413	15.022	0.1755	14.8148	46.5907	15.022	0.0273	0.1482
	17.5096	0.3441	15.0092	0.16133	14.8104	46.1119	15.0092	0.02622	0.13511
	17.5045	0.34691	14.9961	0.14836	14.806	45.4979	14.9961	0.02491	0.12345
	17.4993	0.34971	14.9831	0.13609	14.8017	44.8077	14.9831	0.02477	0.11132
	17.4942	0.35251	14.9703	0.12438	14.7973	43.8132	14.9703	0.02404	0.10034
	17.4891	0.35532	14.9573	0.11427	14.7929	43.0553	14.9573	0.02312	0.09115
	17.4839	0.35814	14.9446	0.10382	14.7885	42.4733	14.9446	0.02207	0.08175
	17.4788	0.36096	14.9316	0.09505	14.7842	41.675	14.9316	0.02153	0.07352
	17.4737	0.36379	14.9187	0.08688	14.7798	40.9531	14.9187	0.0209	0.06598
	17.4686	0.36663	14.906	0.07888	14.7754	40.578	14.906	0.02029	0.05859
	17.4635	0.36949	14.8931	0.072	14.7711	39.9511	14.8931	0.01887	0.05313
	17.4584	0.37235	14.8805	0.06577	14.7667	39.1978	14.8805	0.01827	0.0475
	17.4533	0.37523	14.8677	0.06004	14.7623	38.5435	14.8677	0.01714	0.0429
	17.4482	0.37813	14.8551	0.05533	14.758	37.8788	14.8551	0.01716	0.03817
	17.4431	0.38104	14.8423	0.04981	14.7536	37.3973	14.8423	0.01637	0.03344
	17.438	0.38398	14.8298	0.04565	14.7493	36.9395	14.8298	0.01523	0.03042
	17.4329	0.38693	14.817	0.0424	14.7449	36.3211	14.817	0.01507	0.02733
	17.4278	0.3899	14.8045	0.03909	14.7406	35.6938	14.8045	0.01485	0.02424
	17.4227	0.39289	14.7918	0.0361	14.7362	35.0917	14.7918	0.01425	0.02185
	17.4176	0.3959	14.7791	0.03328	14.7319	34.6136	14.7791	0.01338	0.0199
	17.4125	0.39894	14.7667	0.03066	14.7275	34.083	14.7667	0.01353	0.01713
	17.4075	0.402	14.754	0.0284	14.7232	33.6815	14.754	0.0133	0.0151
	17.4024	0.40508	14.7416	0.02625	14.7189	33.1627	14.7416	0.01322	0.01303
	17.3973	0.40818	14.7291	0.02423	14.7145	32.5588	14.7291	0.01294	0.01129
	17.3923	0.41132	14.7167	0.02294	14.7102	32.1524	14.7167	0.01238	0.01056
	17.3872	0.41447	14.7042	0.02187	14.7059	31.6659	14.7042	0.01161	0.01026
	17.3821	0.41765	14.6918	0.0204	14.7016	31.1625	14.6918	0.01204	0.00836
	17.3771	0.42086	14.6793	0.01909	14.6972	30.6666	14.6793	0.01149	0.0076
	17.372	0.42409	14.6671	0.01776	14.6929	30.2743	14.6671	0.01091	0.00685
	17.3669	0.42734	14.6546	0.0165	14.6886	29.6633	14.6546	0.01004	0.00646
	17.3619	0.43062	14.6424	0.0157	14.6843	29.2618	14.6424	0.01054	0.00516
	17.3569	0.43393	14.6299	0.015	14.68	28.8386	14.6299	0.01043	0.00457
	17.3518	0.43726	14.6177	0.01401	14.6757	28.4753	14.6177	0.00975	0.00426
	17.3468	0.44061	14.6054	0.01373	14.6714	28.1229	14.6054	0.00942	0.00431
	17.3417	0.44399	14.5932	0.01356	14.6671	27.7391	14.5932	0.00895	0.00461
	17.3367	0.44739	14.5811	0.01276	14.6628	27.1766	14.5811	0.00886	0.0039
	17.3317	0.45081	14.5688	0.01234	14.6585	26.9031	14.5688	0.00885	0.00349
	17.3266	0.45426	14.5567	0.01156	14.6542	26.5325	14.5567	0.00869	0.00287
	17.3216	0.45773	14.5444	0.0111	14.6499	26.0666	14.5444	0.00815	0.00295
	17.3166	0.46122	14.5323	0.01093	14.6456	25.8328	14.5323	0.00779	0.00314
	17.3116	0.46473	14.5201	0.0103	14.6413	25.4921	14.5201	0.00774	0.00256
	17.3066	0.46826	14.5081	0.00991	14.637	25.1986	14.5081	0.00795	0.00196
	17.3015	0.47181	14.4959	0.0098	14.6327	24.862	14.4959	0.00722	0.00258
	17.2965	0.47538	14.4839	0.00943	14.6284	24.6269	14.4839	0.00759	0.00184
	17.2915	0.47896	14.472	0.00912	14.6242	24.3455	14.472	0.00704	0.00208
	17.2865	0.48256	14.4598	0.00896	14.6199	23.9306	14.4598	0.00631	0.00265
	17.2815	0.48618	14.4479	0.00822	14.6156	23.6829	14.4479	0.0065	0.00172
	17.2765	0.48981	14.4359	0.00806	14.6113	23.4778	14.4359	0.00678	0.00128
	17.2715	0.49346	14.424	0.00782	14.6071	23.2296	14.424	0.00686	0.0009648
	17.2665	0.49711	14.4119	0.00742	14.6028	22.8542	14.4119	0.00639	0.00103
	17.2615	0.50078	14.4001	0.00745	14.5985	22.729	14.4001	0.00618	0.00127
	17.2566	0.50446	14.3883	0.00768	14.5943	22.5145	14.3883	0.00591	0.00177
	17.2516	0.50815	14.3763	0.00729	14.59	22.1264	14.3763	0.00533	0.00196
	17.2466	0.51185	14.3645	0.00693	14.5858	21.8882	14.3645	0.00438	0.00255
	17.2416	0.51556	14.3526	0.00684	14.5815	21.605	14.3526	0.00454	0.0023
	17.2366	0.51927	14.3408	0.0064	14.5773	21.2984	14.3408	0.00467	0.00173
	17.2317	0.52298	14.3291	0.00672	14.573	21.1122	14.3291	0.00432	0.0024
	17.2267	0.5267	14.3172	0.00643	14.5688	21.0301	14.3172	0.00453	0.0019
	17.2217	0.53042	14.3055	0.00681	14.5645	20.88	14.3055	0.00376	0.00305
	17.2168	0.53415	14.2939	0.00659	14.5603	20.5821	14.2939	0.00339	0.0032
	17.2118	0.53787	14.282	0.00618	14.556	20.3652	14.282	0.00408	0.0021
	17.2068	0.5416	14.2704	0.00626	14.5518	20.3189	14.2704	0.00486	0.0014
	17.2019	0.54532	14.2588	0.00614	14.5476	20.2311	14.2588	0.00435	0.00179
	17.1969	0.54903	14.247	0.00627	14.5433	20.0285	14.247	0.00406	0.00221
	17.192	0.55274	14.2355	0.00627	14.5391	19.7242	14.2355	0.00392	0.00235
	17.187	0.55645	14.2237	0.00559	14.5349	19.556	14.2237	0.00323	0.00236
	17.1821	0.56015	14.2122	0.00524	14.5307	19.4592	14.2122	0.00336	0.00188
	17.1772	0.56384	14.2007	0.00507	14.5264	19.2739	14.2007	0.00388	0.00119
	17.1722	0.56752	14.189	0.00491	14.5222	19.1235	14.189	0.00392	0.0009852
	17.1673	0.57118	14.1776	0.00475	14.518	18.9945	14.1776	0.00378	0.000966
	17.1624	0.57483	14.1661	0.00492	14.5138	18.9321	14.1661	0.00367	0.00125
	17.1574	0.57847	14.1545	0.0052	14.5096	18.7895	14.1545	0.00347	0.00173
	17.1525	0.58209	14.1431	0.00587	14.5054	18.5799	14.1431	0.00329	0.00258
	17.1476	0.5857	14.1317	0.00538	14.5012	18.4703	14.1317	0.00245	0.00293
	17.1427	0.58928	14.1203	0.00508	14.497	18.1783	14.1203	0.00253	0.00255
	17.1378	0.59285	14.1088	0.0051	14.4927	18.0935	14.1088	0.00284	0.00226
	17.1328	0.59639	14.0974	0.00498	14.4886	17.9516	14.0974	0.00285	0.00213
	17.1279	0.59991	14.0861	0.0043	14.4844	17.8179	14.0861	0.00311	0.00119
	17.123	0.6034	14.0746	0.0042	14.4802	17.7377	14.0746	0.00297	0.00123
	17.1181	0.60686	14.0633	0.00432	14.476	17.7581	14.0633	0.00253	0.00179
	17.1132	0.6103	14.052	0.00446	14.4718	17.6811	14.052	0.00219	0.00227
	17.1083	0.6137	14.0408	0.00433	14.4676	17.4965	14.0408	0.00188	0.00245
	17.1034	0.61707	14.0294	0.00477	14.4634	17.3823	14.0294	0.00176	0.00301
	17.0985	0.62041	14.0182	0.00451	14.4592	17.2074	14.0182	0.00217	0.00234
	17.0936	0.62371	14.007	0.00433	14.455	17.209	14.007	0.0022	0.00213
	17.0888	0.62698	13.9956	0.00408	14.4509	17.2374	13.9956	0.00143	0.00265
	17.0839	0.6302	13.9845	0.00426	14.4467	17.1278	13.9845	0.00155	0.00271
	17.079	0.63339	13.9733	0.00451	14.4425	16.9692	13.9733	0.00178	0.00273
	17.0741	0.63653	13.9622	0.00429	14.4383	16.8374	13.9622	0.00124	0.00305
	17.0692	0.63963	13.9509	0.00437	14.4342	16.756	13.9509	0.00206	0.00231
	17.0644	0.64268	13.9398	0.00421	14.43	16.6306	13.9398	0.0021	0.00211
	17.0595	0.64569	13.9287	0.00445	14.4259	16.4561	13.9287	0.0018	0.00265
	17.0546	0.64865	13.9177	0.00399	14.4217	16.3744	13.9177	0.00153	0.00246
	17.0497	0.65156	13.9065	0.00399	14.4175	16.1978	13.9065	0.0017	0.00229
	17.0449	0.65441	13.8955	0.00405	14.4134	16.0853	13.8955	0.00167	0.00238
	17.04	0.65722	13.8844	0.00355	14.4092	16.0794	13.8844	0.00226	0.00129
	17.0352	0.65997	13.8735	0.00391	14.4051	15.8803	13.8735	0.00229	0.00162
	17.0303	0.66266	13.8625	0.00399	14.4009	15.8132	13.8625	0.00282	0.00117
	17.0255	0.66529	13.8514	0.00418	14.3968	15.6832	13.8514	0.00198	0.0022
	17.0206	0.66787	13.8405	0.00349	14.3926	15.5667	13.8405	0.00164	0.00185
	17.0158	0.67039	13.8295	0.00396	14.3885	15.5383	13.8295	0.00149	0.00247
	17.0109	0.67285	13.8186	0.00414	14.3843	15.4878	13.8186	0.00158	0.00256
	17.0061	0.67524	13.8078	0.00409	14.3802	15.4559	13.8078	0.00192	0.00217
	17.0013	0.67758	13.7967	0.00365	14.3761	15.3883	13.7967	0.00202	0.00163
	16.9964	0.67985	13.7859	0.0039	14.372	15.3256	13.7859	0.00208	0.00182
	16.9916	0.68205	13.7751	0.00423	14.3678	15.2663	13.7751	0.00162	0.00261
	16.9868	0.6842	13.7643	0.00371	14.3637	15.1899	13.7643	0.00179	0.00192
	16.982	0.68627	13.7535	0.00374	14.3596	15.1663	13.7535	0.00166	0.00208
	16.9771	0.68828	13.7425	0.00349	14.3554	15.0539	13.7425	0.00193	0.00156
	16.9723	0.69023	13.7317	0.00327	14.3513	15.0455	13.7317	0.00207	0.0012
	16.9675	0.6921	13.721	0.00359	14.3472	14.9124	13.721	0.00201	0.00158
	16.9627	0.69391	13.7103	0.00325	14.3431	14.8902	13.7103	0.00143	0.00182
	16.9579	0.69566	13.6996	0.00319	14.339	14.8389	13.6996	0.00145	0.00174
	16.9531	0.69733	13.6889	0.00336	14.3349	14.7345	13.6889	0.00165	0.00171
	16.9483	0.69894	13.6782	0.00337	14.3308	14.6796	13.6782	0.00193	0.00144
	16.9435	0.70048	13.6674	0.0034	14.3267	14.5014	13.6674	0.00227	0.00113
	16.9387	0.70196	13.6567	0.00355	14.3225	14.3589	13.6567	0.00184	0.00171
	16.9339	0.70337	13.6461	0.00354	14.3184	14.23	13.6461	0.00188	0.00166
	16.9291	0.70471	13.6355	0.00347	14.3143	14.1198	13.6355	0.00213	0.00134
	16.9243	0.70599	13.6249	0.00376	14.3102	14.0764	13.6249	0.00206	0.0017
	16.9195	0.7072	13.6143	0.00341	14.3062	13.9694	13.6143	0.00228	0.00113
	16.9147	0.70835	13.6038	0.00339	14.3021	13.8949	13.6038	0.00292	0.0004684
	16.9099	0.70944	13.593	0.00318	14.298	13.8942	13.593	0.00341	-0.0002256
	16.9051	0.71047	13.5825	0.00332	14.2939	13.8557	13.5825	0.00265	0.0006712
	16.9004	0.71143	13.572	0.00378	14.2898	13.8877	13.572	0.00188	0.0019
	16.8956	0.71233	13.5615	0.00377	14.2857	13.8681	13.5615	0.00153	0.00224
	16.8908	0.71318	13.5511	0.00396	14.2816	13.7278	13.5511	0.00211	0.00185
	16.8861	0.71397	13.5406	0.00336	14.2776	13.6409	13.5406	0.00192	0.00144
	16.8813	0.7147	13.5302	0.00358	14.2735	13.5538	13.5302	0.00206	0.00152
	16.8765	0.71538	13.5197	0.00329	14.2694	13.4907	13.5197	0.00152	0.00177
	16.8718	0.716	13.5093	0.00354	14.2653	13.4414	13.5093	0.00115	0.00239
	16.867	0.71657	13.4989	0.00325	14.2613	13.3558	13.4989	0.0016	0.00165
	16.8623	0.71709	13.4885	0.00286	14.2572	13.2648	13.4885	0.00189	0.000968
	16.8575	0.71756	13.478	0.00264	14.2531	13.2966	13.478	0.000968	0.00167
	16.8528	0.71799	13.4677	0.00267	14.2491	13.3371	13.4677	0.000836	0.00183
	16.848	0.71837	13.4573	0.00319	14.245	13.2234	13.4573	0.0007304	0.00246
	16.8433	0.7187	13.447	0.00318	14.241	13.2067	13.447	0.0007656	0.00241
	16.8385	0.71899	13.4367	0.00228	14.2369	13.0998	13.4367	0.00125	0.00103
	16.8338	0.71924	13.4264	0.00209	14.2328	13.0777	13.4264	0.00163	0.000462
	16.8291	0.71945	13.4162	0.00265	14.2288	13.0018	13.4162	0.00148	0.00117
	16.8243	0.71963	13.4059	0.00311	14.2248	12.879	13.4059	0.00198	0.00113
	16.8196	0.71977	13.3957	0.00307	14.2207	12.9402	13.3957	0.00147	0.0016
	16.8149	0.71987	13.3855	0.00248	14.2167	12.7719	13.3855	0.00111	0.00137
	16.8102	0.71995	13.3752	0.00244	14.2126	12.7043	13.3752	0.0007832	0.00166
	16.8054	0.71999	13.3651	0.00238	14.2086	12.7325	13.3651	0.000704	0.00168
	16.8007	0.72	13.3549	0.00243	14.2045	12.6717	13.3549	0.00121	0.00122
	16.796	0.71998	13.3447	0.00262	14.2005	12.5761	13.3447	0.00135	0.00127
	16.7913	0.71994	13.3346	0.00293	14.1965	12.4873	13.3346	0.00106	0.00187
	16.7866	0.71988	13.3245	0.00296	14.1924	12.4281	13.3245	0.0009064	0.00205
	16.7819	0.71979	13.3143	0.00326	14.1884	12.4194	13.3143	0.00139	0.00187
	16.7772	0.71968	13.3042	0.00317	14.1844	12.3496	13.3042	0.00145	0.00172
	16.7725	0.71955	13.2942	0.00328	14.1804	12.3252	13.2942	0.00102	0.00226
	16.7678	0.7194	13.2841	0.00292	14.1763	12.2255	13.2841	0.0011	0.00182
	16.7631	0.71923	13.274	0.00242	14.1723	12.1572	13.274	0.00114	0.00128
	16.7584	0.71905	13.264	0.00279	14.1683	12.1448	13.264	0.00121	0.00158
	16.7537	0.71885	13.254	0.00241	14.1643	12.1289	13.254	0.00153	0.0008788
	16.749	0.71864	13.244	0.00251	14.1603	12.0972	13.244	0.0007568	0.00175
	16.7443	0.71842	13.234	0.003	14.1563	12.0637	13.234	0.00088	0.00212
	16.7396	0.71818	13.224	0.00259	14.1523	12.0074	13.224	0.00088	0.00171
	16.735	0.71793	13.2141	0.00244	14.1483	11.9264	13.2141	0.00118	0.00126
	16.7303	0.71767	13.2041	0.00206	14.1443	11.8488	13.2041	0.00127	0.0007928
	16.7256	0.7174	13.1942	0.0024	14.1403	11.8326	13.1942	0.00106	0.00134
	16.7209	0.71713	13.1843	0.0022	14.1363	11.718	13.1843	0.00103	0.00117
	16.7163	0.71684	13.1744	0.00222	14.1323	11.707	13.1744	0.00152	0.0006976
	16.7116	0.71655	13.1645	0.00214	14.1283	11.6872	13.1645	0.00135	0.0007936
	16.7069	0.71625	13.1546	0.00247	14.1243	11.5846	13.1546	0.00153	0.0009388
	16.7023	0.71594	13.1449	0.00199	14.1203	11.5012	13.1449	0.00131	0.0006788
	16.6976	0.71563	13.1351	0.00239	14.1163	11.52	13.1351	0.00131	0.00108
	16.6929	0.71531	13.1252	0.0024	14.1123	11.4842	13.1252	0.00106	0.00134
	16.6883	0.71498	13.1154	0.0024	14.1083	11.3971	13.1154	0.00139	0.00101
	16.6837	0.71465	13.1056	0.00209	14.1044	11.4371	13.1056	0.00126	0.0008316
	16.679	0.71432	13.0959	0.0027	14.1004	11.4453	13.0959	0.0007656	0.00193
	16.6744	0.71398	13.0861	0.0025	14.0964	11.4359	13.0861	0.0008184	0.00168
	16.6697	0.71363	13.0763	0.00179	14.0924	11.4299	13.0763	0.00123	0.000558
	16.6651	0.71328	13.0666	0.00162	14.0885	11.3478	13.0666	0.00138	0.0002384
	16.6604	0.71292	13.0569	0.00158	14.0845	11.2656	13.0569	0.00174	-0.0001624
	16.6558	0.71256	13.0472	0.00226	14.0805	11.2135	13.0472	0.0018	0.000456
	16.6512	0.71219	13.0376	0.00252	14.0766	11.1719	13.0376	0.0018	0.000716
	16.6465	0.71182	13.028	0.00258	14.0726	11.0806	13.028	0.00135	0.00123
	16.6419	0.71144	13.0183	0.00296	14.0687	11.085	13.0183	0.00161	0.00135
	16.6373	0.71105	13.0086	0.00313	14.0647	11.0628	13.0086	0.0021	0.00103
	16.6327	0.71065	12.999	0.00296	14.0607	10.9873	12.999	0.0025	0.0004608
	16.6281	0.71025	12.9894	0.00214	14.0568	10.9934	12.9894	0.00211	2.8e-05
	16.6234	0.70984	12.9798	0.00252	14.0528	11.0424	12.9798	0.0022	0.00032
	16.6188	0.70942	12.9702	0.00228	14.0489	10.8954	12.9702	0.0012	0.00108
	16.6142	0.709	12.9608	0.00242	14.0449	10.8908	12.9608	0.0006952	0.00172
	16.6096	0.70856	12.9512	0.0025	14.041	10.9415	12.9512	0.0008536	0.00165
	16.605	0.70812	12.9416	0.00263	14.0371	10.8959	12.9416	0.00119	0.00144
	16.6004	0.70766	12.9321	0.00187	14.0331	10.861	12.9321	0.0012	0.0006732
	16.5958	0.7072	12.9226	0.00242	14.0292	10.785	12.9226	0.00125	0.00117
	16.5912	0.70672	12.9131	0.00241	14.0252	10.7517	12.9131	0.0002992	0.00211
	16.5866	0.70623	12.9037	0.00248	14.0213	10.6862	12.9037	0.0002728	0.00221
	16.582	0.70573	12.8942	0.00215	14.0174	10.6189	12.8942	0.000792	0.00136
	16.5774	0.70522	12.8848	0.00193	14.0135	10.6534	12.8848	0.0017	0.0002316
	16.5728	0.70469	12.8753	0.00151	14.0095	10.6182	12.8753	0.00226	-0.0007516
	16.5683	0.70416	12.8659	0.00187	14.0056	10.5973	12.8659	0.00269	-0.0008228
	16.5637	0.7036	12.8566	0.00223	14.0017	10.5763	12.8566	0.00196	0.0002676
	16.5591	0.70304	12.8472	0.0023	13.9978	10.6684	12.8472	0.00178	0.0005224
	16.5545	0.70246	12.8378	0.00197	13.9938	10.6618	12.8378	0.00118	0.0007908
	16.5499	0.70186	12.8284	0.00225	13.9899	10.5349	12.8284	0.0007744	0.00148
	16.5454	0.70125	12.819	0.00274	13.986	10.4024	12.819	0.00194	0.000804
	16.5408	0.70062	12.8098	0.00298	13.9821	10.4334	12.8098	0.00192	0.00106
	16.5362	0.69998	12.8005	0.00281	13.9782	10.3852	12.8005	0.00174	0.00107
	16.5317	0.69932	12.7912	0.00248	13.9743	10.3911	12.7912	0.00143	0.00105
	16.5271	0.69865	12.7818	0.00216	13.9704	10.4203	12.7818	0.0009768	0.00118
	16.5226	0.69796	12.7725	0.00215	13.9665	10.3144	12.7725	0.0008272	0.00132
	16.518	0.69725	12.7634	0.00226	13.9626	10.3039	12.7634	0.0004136	0.00185
	16.5135	0.69653	12.7541	0.00195	13.9587	10.3007	12.7541	0.0008184	0.00113
	16.5089	0.69579	12.7449	0.0018	13.9548	10.2992	12.7449	0.00106	0.000744
	16.5044	0.69503	12.7356	0.00166	13.9509	10.2977	12.7356	0.00159	6.72e-05
	16.4998	0.69426	12.7265	0.00181	13.947	10.2077	12.7265	0.00123	0.000578
	16.4953	0.69347	12.7173	0.00166	13.9431	10.1555	12.7173	0.0009768	0.0006832
	16.4907	0.69267	12.7081	0.00109	13.9392	10.1956	12.7081	0.0007128	0.0003772
	16.4862	0.69186	12.6991	0.00174	13.9353	10.2012	12.6991	0.0008536	0.0008864
	16.4817	0.69102	12.6899	0.00188	13.9315	10.0675	12.6899	0.0006336	0.00125
	16.4771	0.69018	12.6807	0.00176	13.9276	9.99519	12.6807	0.0009152	0.0008448
	16.4726	0.68932	12.6715	0.00119	13.9237	9.94636	12.6715	0.000836	0.000354
	16.4681	0.68844	12.6626	0.00144	13.9198	9.99	12.6626	0.0005016	0.0009384
	16.4636	0.68756	12.6534	0.00196	13.916	10.0319	12.6534	0.000792	0.00117
	16.459	0.68666	12.6443	0.00192	13.9121	10.0066	12.6443	0.00103	0.0008904
	16.4545	0.68575	12.6354	0.00195	13.9082	9.92129	12.6354	0.00129	0.0006564
	16.45	0.68484	12.6263	0.0019	13.9043	9.95045	12.6263	0.00127	0.0006328
	16.4455	0.68391	12.6172	0.00157	13.9005	10.0342	12.6172	0.00126	0.0003116
	16.441	0.68297	12.6081	0.00178	13.8966	9.94696	12.6081	0.0007128	0.00107
	16.4365	0.68203	12.5992	0.00186	13.8927	9.89967	12.5992	0.0013	0.0005576
	16.432	0.68108	12.5902	0.0016	13.8889	9.77398	12.5902	0.00143	0.0001656
	16.4275	0.68012	12.5811	0.00138	13.885	9.88515	12.5811	0.00161	-0.0002304
	16.423	0.67916	12.5723	0.00119	13.8812	9.79396	12.5723	0.00184	-0.0006492
	16.4184	0.6782	12.5633	0.00102	13.8773	9.74647	12.5633	0.00155	-0.0005288
	16.414	0.67724	12.5543	0.00115	13.8735	9.77745	12.5543	0.00165	-0.0004956
	16.4095	0.67627	12.5455	0.00106	13.8696	9.75547	12.5455	0.00165	-0.0005944
	16.405	0.67531	12.5365	0.00098	13.8658	9.72615	12.5365	0.00124	-0.0002608
	16.4005	0.67435	12.5276	0.00184	13.8619	9.77544	12.5276	0.000572	0.00127
	16.396	0.67339	12.5188	0.00158	13.8581	9.62895	12.5188	0.0009768	0.0006032
	16.3915	0.67243	12.5099	0.00125	13.8543	9.49695	12.5099	0.0005368	0.0007132
	16.387	0.67148	12.5009	0.00133	13.8504	9.42342	12.5009	0.0003256	0.001
	16.3826	0.67054	12.4922	0.00133	13.8466	9.45248	12.4922	0.0003344	0.0009956
	16.3781	0.6696	12.4833	0.00132	13.8428	9.45588	12.4833	-0.0001408	0.00146
	16.3736	0.66867	12.4746	0.00155	13.8389	9.43175	12.4746	-0.0003872	0.00194
	16.3691	0.66776	12.4657	0.00173	13.8351	9.36352	12.4657	8.8e-06	0.00172
	16.3647	0.66685	12.4569	0.00147	13.8313	9.31358	12.4569	-8.8e-05	0.00156
	16.3602	0.66596	12.4482	0.00115	13.8274	9.38308	12.4482	-7.92e-05	0.00123
	16.3558	0.66508	12.4394	0.00086	13.8236	9.35884	12.4394	4.4e-05	0.000816
	16.3513	0.66422	12.4307	0.00118	13.8198	9.4137	12.4307	-0.0002112	0.00139
	16.3468	0.66337	12.4219	0.00101	13.816	9.36919	12.4219	-0.0001232	0.00113
	16.3424	0.66254	12.4131	0.00095	13.8122	9.37068	12.4131	0.0001408	0.0008092
	16.3379	0.66172	12.4045	0.00066	13.8083	9.26525	12.4045	-0.0002464	0.0009064
	16.3335	0.66093	12.3957	0.00051	13.8045	9.20581	12.3957	0.0001936	0.0003164
	16.329	0.66015	12.3871	0.00069	13.8007	9.09832	12.3871	0.0008096	-0.0001196
	16.3246	0.65939	12.3784	0.00096	13.7969	9.05903	12.3784	0.0006776	0.0002824
	16.3201	0.65866	12.3697	0.0015	13.7931	8.98458	12.3697	0.00156	-5.76e-05
	16.3157	0.65794	12.3611	0.00094	13.7893	9.03021	12.3611	0.0009592	-1.92e-05
	16.3113	0.65724	12.3524	0.00161	13.7855	8.97786	12.3524	0.0006512	0.0009588
	16.3068	0.65657	12.3438	0.00149	13.7817	9.01427	12.3438	0.00123	0.000258
	16.3024	0.65591	12.3352	0.00152	13.7779	8.95813	12.3352	0.00113	0.0003936
	16.298	0.65528	12.3267	0.00129	13.7741	8.9149	12.3267	0.00151	-0.0002236
	16.2935	0.65467	12.318	0.00146	13.7703	8.8123	12.318	0.00138	7.84e-05
	16.2891	0.65408	12.3095	0.0006	13.7665	8.80603	12.3095	0.0009416	-0.0003416
	16.2847	0.65351	12.3009	0.00069	13.7627	8.82944	12.3009	0.00127	-0.0005772
	16.2803	0.65296	12.2923	0.00092	13.7589	8.85286	12.2923	0.00176	-0.00084
	16.2758	0.65242	12.2838	0.00132	13.7552	8.81872	12.2838	0.0014	-7.92e-05
	16.2714	0.65191	12.2752	0.00116	13.7514	8.81986	12.2752	0.000968	0.000192
	16.267	0.65142	12.2668	0.00157	13.7476	8.69267	12.2668	0.00119	0.000382
	16.2626	0.65094	12.2582	0.00104	13.7438	8.62674	12.2582	0.00128	-0.000236
	16.2582	0.65048	12.2498	0.00096	13.74	8.56259	12.2498	0.0009592	8e-07
	16.2538	0.65003	12.2413	0.0009	13.7363	8.4872	12.2413	0.0007128	0.0001872
	16.2494	0.6496	12.2329	0.00148	13.7325	8.46576	12.2329	0.0008624	0.0006176
	16.245	0.64918	12.2243	0.00082	13.7287	8.4499	12.2243	0.00044	0.00038
	16.2406	0.64877	12.216	0.00093	13.7249	8.49	12.216	0.0003696	0.0005604
	16.2362	0.64837	12.2075	0.00107	13.7212	8.50586	12.2075	0.0008712	0.0001988
	16.2318	0.64798	12.1991	0.0009	13.7174	8.43954	12.1991	0.0009944	-9.44e-05
	16.2274	0.64759	12.1907	0.00075	13.7137	8.36568	12.1907	0.00144	-0.0006932
	16.223	0.64721	12.1823	0.00127	13.7099	8.28799	12.1823	0.0008712	0.0003988
	16.2187	0.64684	12.1739	0.00072	13.7061	8.29627	12.1739	0.000176	0.000544
	16.2143	0.64646	12.1656	0.00084	13.7024	8.19411	12.1656	0.0003344	0.0005056
	16.2099	0.64609	12.1573	0.00103	13.6986	8.12368	12.1573	0.0002904	0.0007396
	16.2055	0.64571	12.1489	0.00078	13.6949	8.11689	12.1489	0.0004576	0.0003224
	16.2011	0.64533	12.1406	0.00058	13.6911	8.07258	12.1406	0.0003168	0.0002632
	16.1968	0.64495	12.1322	0.00064	13.6874	8.01696	12.1322	0.0003608	0.0002792
	16.1924	0.64456	12.124	0.0015	13.6836	7.94439	12.124	-0.0001232	0.00162
	16.188	0.64416	12.1156	0.0015	13.6799	7.84919	12.1156	-0.0004136	0.00191
	16.1837	0.64375	12.1074	0.00132	13.6761	7.85912	12.1074	7.92e-05	0.00124
	16.1793	0.64332	12.0991	0.00169	13.6724	7.87283	12.0991	0.0009592	0.0007308
	16.1749	0.64288	12.0909	0.00203	13.6687	7.82445	12.0909	0.0005544	0.00148
	16.1706	0.64243	12.0827	0.00141	13.6649	7.78356	12.0827	0.000264	0.00115
	16.1662	0.64196	12.0744	0.00168	13.6612	7.72189	12.0744	0.0001408	0.00154
	16.1619	0.64147	12.0662	0.00181	13.6575	7.71292	12.0662	0.000264	0.00155
	16.1575	0.64097	12.0579	0.00142	13.6537	7.65869	12.0579	0.000836	0.000584
	16.1532	0.64044	12.0498	0.00046	13.65	7.7289	12.0498	0.00187	-0.00141
	16.1488	0.63989	12.0417	0.00071	13.6463	7.67083	12.0417	0.00209	-0.00138
	16.1445	0.63932	12.0334	0.00073	13.6426	7.65424	12.0334	0.00148	-0.0007484
	16.1401	0.63872	12.0253	0.00069	13.6388	7.60929	12.0253	7.92e-05	0.0006108
	16.1358	0.6381	12.0171	0.00129	13.6351	7.50946	12.0171	-0.0001232	0.00141
	16.1315	0.63746	12.009	0.00077	13.6314	7.45681	12.009	0.0001144	0.0006556
	16.1271	0.63679	12.0009	0.00103	13.6277	7.39463	12.0009	0.0006512	0.0003788
	16.1228	0.63609			13.624	7.44222
	16.1185	0.63537			13.6203	7.29849
	16.1141	0.63462			13.6166	7.26834
	16.1098	0.63385			13.6128	7.24005
	16.1055	0.63305			13.6091	7.13202
	16.1012	0.63223			13.6054	7.04856
	16.0969	0.63138			13.6017	7.0486
	16.0925	0.63051			13.598	7.02012
	16.0882	0.62962			13.5943	7.05627
	16.0839	0.62871			13.5907	6.96305
	16.0796	0.62778			13.587	6.94399
	16.0753	0.62683			13.5833	6.92681
	16.071	0.62586			13.5796	6.94963
	16.0667	0.62488			13.5759	6.88285
	16.0624	0.62388			13.5722	6.95528
	16.0581	0.62288			13.5685	6.78914
	16.0538	0.62186			13.5648	6.71641
	16.0495	0.62084			13.5612	6.71623
	16.0452	0.61981			13.5575	6.70075
	16.0409	0.61878			13.5538	6.70821
	16.0367	0.61774			13.5501	6.64485
	16.0324	0.61671			13.5465	6.48947
	16.0281	0.61569			13.5428	6.47191
	16.0238	0.61467			13.5391	6.43514
	16.0196	0.61365			13.5355	6.44247
	16.0153	0.61265			13.5318	6.38453
	16.011	0.61166			13.5281	6.26699
	16.0068	0.61069			13.5245	6.28191
	16.0025	0.60973			13.5208	6.23147
	15.9982	0.60879			13.5172	6.2233
	15.994	0.60788			13.5135	6.1131
	15.9897	0.60698			13.5099	6.10678
	15.9855	0.60611			13.5062	6.01566
	15.9812	0.60527			13.5026	5.92445
	15.977	0.60445			13.4989	5.91607
	15.9727	0.60367			13.4953	5.92892
	15.9685	0.60291			13.4916	5.89157
	15.9642	0.60218			13.488	5.83678
	15.96	0.60149			13.4844	5.74328
	15.9557	0.60082			13.4807	5.7309
	15.9515	0.60019			13.4771	5.67787
	15.9473	0.5996			13.4735	5.64221
	15.943	0.59903			13.4698	5.5542
	15.9388	0.5985			13.4662	5.48547
	15.9346	0.598			13.4626	5.53497
	15.9304	0.59753			13.4589	5.43123
	15.9261	0.59709			13.4553	5.37203
	15.9219	0.59668			13.4517	5.33607
	15.9177	0.59629			13.4481	5.25343
	15.9135	0.59594			13.4445	5.20569
	15.9093	0.59561			13.4409	5.14429
	15.905	0.5953			13.4373	5.14121
	15.9008	0.59501			13.4336	5.1693
	15.8966	0.59475			13.43	5.09022
	15.8924	0.5945			13.4264	5.08906
	15.8882	0.59426			13.4228	5.01181
	15.884	0.59404			13.4192	4.99303
	15.8798	0.59382			13.4156	4.89415
	15.8756	0.59361			13.412	4.81471
	15.8714	0.59341			13.4084	4.78836
	15.8673	0.5932			13.4048	4.77117
	15.8631	0.59299			13.4012	4.71736
	15.8589	0.59278			13.3976	4.65508
	15.8547	0.59256			13.3941	4.52336
	15.8505	0.59233			13.3905	4.47344
	15.8463	0.59208			13.3869	4.46623
	15.8422	0.59182			13.3833	4.41328
	15.838	0.59153			13.3797	4.42585
	15.8338	0.59123			13.3761	4.40229
	15.8297	0.5909			13.3726	4.35295
	15.8255	0.59054			13.369	4.24023
	15.8213	0.59014			13.3654	4.1815
	15.8172	0.58972			13.3618	4.17547
	15.813	0.58926			13.3583	4.14697
	15.8088	0.58877			13.3547	4.12968
	15.8047	0.58823			13.3511	4.0605
	15.8005	0.58766			13.3476	3.95574
	15.7964	0.58704			13.344	3.93772
	15.7922	0.58638			13.3405	3.91
	15.7881	0.58567			13.3369	3.79688
	15.784	0.58493			13.3333	3.77696
	15.7798	0.58413			13.3298	3.71567
	15.7757	0.58329			13.3262	3.62621
	15.7715	0.5824			13.3227	3.58319
	15.7674	0.58147			13.3191	3.61363
	15.7633	0.58049			13.3156	3.62031
	15.7591	0.57947			13.312	3.53219
	15.755	0.5784			13.3085	3.47553
	15.7509	0.57729			13.3049	3.44362
	15.7468	0.57614			13.3014	3.37294
	15.7426	0.57495			13.2979	3.3157
	15.7385	0.57372			13.2943	3.30414
	15.7344	0.57246			13.2908	3.22053
	15.7303	0.57116			13.2873	3.2336
	15.7262	0.56984			13.2837	3.17356
	15.7221	0.56848			13.2802	3.12323
	15.718	0.5671			13.2767	3.07883
	15.7138	0.5657			13.2732	2.99627
	15.7097	0.56427			13.2696	3.01223
	15.7056	0.56284			13.2661	2.97489
	15.7015	0.56138			13.2626	2.99445
	15.6974	0.55992			13.2591	2.90747
	15.6934	0.55846			13.2556	2.8842
	15.6892	0.55699			13.2521	2.81208
	15.6852	0.55552			13.2485	2.71725
	15.6811	0.55406			13.245	2.7251
	15.677	0.55261			13.2415	2.67563
	15.6729	0.55117			13.238	2.64756
	15.6688	0.54974			13.2345	2.57912
	15.6647	0.54834			13.231	2.61081
	15.6607	0.54695			13.2275	2.52018
	15.6566	0.5456			13.224	2.4775
	15.6525	0.54427			13.2205	2.45689
	15.6485	0.54298			13.217	2.33283
	15.6444	0.54172			13.2135	2.30749
	15.6403	0.54051			13.21	2.29179
	15.6363	0.53933			13.2066	2.27386
	15.6322	0.5382			13.2031	2.22062
	15.6281	0.53712			13.1996	2.19698
	15.6241	0.53609			13.1961	2.22862
	15.62	0.5351			13.1926	2.20495
	15.616	0.53417			13.1891	2.23764
	15.6119	0.5333			13.1857	2.18666
	15.6079	0.53248			13.1822	2.10791
	15.6038	0.53172			13.1787	2.07361
	15.5998	0.53102			13.1752	2.09151
	15.5957	0.53037			13.1718	2.0138
	15.5917	0.52979			13.1683	1.98365
	15.5877	0.52926			13.1648	1.95163
	15.5836	0.5288			13.1614	1.88083
	15.5796	0.5284			13.1579	1.89644
	15.5756	0.52805			13.1544	1.87001
	15.5715	0.52776			13.151	1.84458
	15.5675	0.52753			13.1475	1.80467
	15.5635	0.52736			13.1441	1.7804
	15.5595	0.52724			13.1406	1.74937
	15.5554	0.52717			13.1372	1.71628
	15.5514	0.52716			13.1337	1.65462
	15.5474	0.5272			13.1303	1.58067
	15.5434	0.52728			13.1268	1.64943
	15.5394	0.52741			13.1234	1.56437
	15.5354	0.52758			13.1199	1.54906
	15.5314	0.5278			13.1165	1.53925
	15.5274	0.52805			13.113	1.5327
	15.5234	0.52833			13.1096	1.50098
	15.5194	0.52865			13.1062	1.47271
	15.5154	0.52899			13.1027	1.50727
	15.5114	0.52937			13.0993	1.41158
	15.5074	0.52976			13.0959	1.35268
	15.5034	0.53018			13.0924	1.42208
	15.4994	0.53061			13.089	1.43739
	15.4954	0.53105			13.0856	1.42439
	15.4914	0.5315			13.0822	1.37071
	15.4874	0.53196			13.0787	1.34081
	15.4834	0.53243			13.0753	1.29731
	15.4795	0.53289			13.0719	1.27268
	15.4755	0.53335			13.0685	1.24536
	15.4715	0.5338			13.0651	1.26393
	15.4675	0.53424			13.0617	1.21782
	15.4636	0.53467			13.0582	1.18568
	15.4596	0.53509			13.0548	1.16217
	15.4557	0.53548			13.0514	1.16855
	15.4517	0.53586			13.048	1.14129
	15.4477	0.53621			13.0446	1.11462
	15.4438	0.53653			13.0412	1.15592
	15.4398	0.53682			13.0378	1.17141
	15.4359	0.53709			13.0344	1.18878
	15.4319	0.53731			13.031	1.17843
	15.4279	0.53751			13.0276	1.14031
	15.424	0.53766			13.0242	1.14422
	15.42	0.53777			13.0208	1.048
	15.4161	0.53784			13.0174	0.99461
	15.4122	0.53787			13.0141	1.00177
	15.4082	0.53785			13.0107	0.97239
	15.4043	0.53778			13.0073	0.96958
	15.4003	0.53767			13.0039	0.9759
	15.3964	0.53751			13.0005	0.97475
	15.3925	0.5373			12.9971	0.98149
	15.3885	0.53703			12.9938	0.94807
	15.3846	0.53672			12.9904	1.02917
	15.3807	0.53635			12.987	0.99386
	15.3768	0.53593			12.9836	0.93141
	15.3728	0.53546			12.9803	0.91145
	15.3689	0.53493			12.9769	0.85974
	15.365	0.53435			12.9735	0.88044
	15.3611	0.53371			12.9702	0.80129
	15.3572	0.53302			12.9668	0.82115
	15.3533	0.53228			12.9634	0.7787
	15.3494	0.53149			12.9601	0.76257
	15.3454	0.53064			12.9567	0.72654
	15.3415	0.52974			12.9534	0.70764
	15.3376	0.52878			12.95	0.70675
	15.3337	0.52778			12.9467	0.66748
	15.3298	0.52672			12.9433	0.69384
	15.3259	0.52561			12.94	0.72506
	15.3221	0.52446			12.9366	0.74476
	15.3181	0.52325			12.9333	0.75943
	15.3143	0.522			12.9299	0.75941
	15.3104	0.5207			12.9266	0.7375
	15.3065	0.51936			12.9232	0.67074
	15.3026	0.51797			12.9199	0.64793
	15.2987	0.51653			12.9166	0.63668
	15.2948	0.51505			12.9132	0.75715
	15.291	0.51353			12.9099	0.76704
	15.2871	0.51197			12.9066	0.64188
	15.2832	0.51037			12.9032	0.63694
	15.2793	0.50874			12.8999	0.59481
	15.2755	0.50706			12.8966	0.62682
	15.2716	0.50535			12.8932	0.61889
	15.2677	0.5036			12.8899	0.60187
	15.2639	0.50182			12.8866	0.58969
	15.26	0.5			12.8833	0.5487
	15.2561	0.49815			12.88	0.52843
	15.2523	0.49628			12.8766	0.50496
	15.2484	0.49437			12.8733	0.55527
	15.2446	0.49243			12.87	0.58654
	15.2407	0.49047			12.8667	0.50192
	15.2369	0.48848			12.8634	0.52788
	15.233	0.48646			12.8601	0.5239
	15.2292	0.48442			12.8568	0.4861
	15.2253	0.48236			12.8535	0.47529
	15.2215	0.48027			12.8502	0.52875
	15.2177	0.47816			12.8469	0.48196
	15.2138	0.47603			12.8436	0.50969
	15.21	0.47387			12.8403	0.48778
	15.2062	0.4717			12.837	0.39909
	15.2023	0.46951			12.8337	0.41316
	15.1985	0.4673			12.8304	0.37772
	15.1947	0.46508			12.8271	0.42662
	15.1908	0.46283			12.8238	0.43068
	15.187	0.46057			12.8205	0.44716
	15.1832	0.45829			12.8172	0.38726
	15.1794	0.456			12.8139	0.46731
	15.1756	0.45369			12.8107	0.4607
	15.1717	0.45137			12.8074	0.39172
	15.1679	0.44903			12.8041	0.38056
	15.1641	0.44667			12.8008	0.34772
	15.1603	0.44431			12.7975	0.38245
	15.1565	0.44192			12.7943	0.33519
	15.1527	0.43952			12.791	0.40776
	15.1489	0.43711			12.7877	0.38905
	15.1451	0.43468			12.7844	0.38431
	15.1413	0.43224			12.7812	0.35266
	15.1375	0.42978			12.7779	0.38556
	15.1337	0.42731			12.7747	0.37973
	15.1299	0.42482			12.7714	0.35902
	15.1261	0.42231			12.7681	0.32298
	15.1223	0.41979			12.7649	0.37751
	15.1185	0.41726			12.7616	0.33388
	15.1148	0.4147			12.7584	0.33082
	15.111	0.41213			12.7551	0.30852
	15.1072	0.40954			12.7518	0.34131
	15.1034	0.40693			12.7486	0.3244
	15.0996	0.4043			12.7454	0.36784
	15.0959	0.40166			12.7421	0.35353
	15.0921	0.39899			12.7388	0.29761
	15.0883	0.3963			12.7356	0.22733
	15.0845	0.39359			12.7324	0.24522
	15.0808	0.39086			12.7291	0.2293
	15.077	0.38811			12.7259	0.25676
	15.0732	0.38534			12.7226	0.26753
	15.0695	0.38254			12.7194	0.29048
	15.0657	0.37972			12.7162	0.2965
	15.062	0.37687			12.7129	0.33014
	15.0582	0.374			12.7097	0.33205
	15.0545	0.37111			12.7065	0.33243
	15.0507	0.36819			12.7033	0.30146
	15.047	0.36525			12.7	0.28548
	15.0432	0.36228			12.6968	0.28388
	15.0395	0.35928			12.6936	0.28795
	15.0357	0.35626			12.6904	0.26038
	15.032	0.35321			12.6871	0.30462
	15.0282	0.35014			12.6839	0.24164
	15.0245	0.34704			12.6807	0.22165
	15.0208	0.34392			12.6775	0.24691
	15.017	0.34077			12.6743	0.19912
	15.0133	0.3376			12.6711	0.19462
	15.0096	0.33441			12.6678	0.191
	15.0058	0.33119			12.6646	0.20402
	15.0021	0.32794			12.6614	0.15962
	14.9984	0.32468			12.6582	0.16321
	14.9947	0.3214			12.655	0.11018
	14.9909	0.31809			12.6518	0.17545
	14.9872	0.31476			12.6486	0.20828
	14.9835	0.31142			12.6454	0.18376
	14.9798	0.30806			12.6422	0.18034
	14.9761	0.30469			12.639	0.17647
	14.9724	0.3013			12.6358	0.12636
	14.9687	0.2979			12.6326	0.13722
	14.9649	0.29448			12.6295	0.14654
	14.9612	0.29106			12.6263	0.13736
	14.9575	0.28763			12.6231	0.1853
	14.9538	0.28419			12.6199	0.13044
	14.9501	0.28075			12.6167	0.1687
	14.9464	0.27731			12.6135	0.15067
	14.9428	0.27387			12.6103	0.17042
	14.939	0.27043			12.6072	0.10704
	14.9354	0.26699			12.604	0.12877
	14.9317	0.26356			12.6008	0.12972
	14.928	0.26013			12.5976	0.07442
	14.9243	0.25672			12.5945	0.05628
	14.9206	0.25332			12.5913	0.05077
	14.9169	0.24993			12.5881	0.04769
	14.9132	0.24657			12.5849	0.03551
	14.9096	0.24322			12.5818	0.0373
	14.9059	0.23989			12.5786	0.05554
	14.9022	0.23658			12.5755	0.08891
	14.8986	0.2333			12.5723	0.12631
	14.8949	0.23005			12.5691	0.11436
	14.8912	0.22683			12.566	0.08904
	14.8875	0.22364			12.5628	0.12205
	14.8839	0.22049			12.5597	0.07041
	14.8802	0.21737			12.5565	0.12507
	14.8765	0.21429			12.5534	0.15145
	14.8729	0.21125			12.5502	0.0578
	14.8692	0.20825			12.5471	0.08708
	14.8656	0.20529			12.5439	0.10789
	14.8619	0.20238			12.5408	0.10326
	14.8583	0.19951			12.5376	0.10577
	14.8546	0.1967			12.5345	0.10269
	14.851	0.19393			12.5313	0.09692
	14.8473	0.19121			12.5282	0.11914
	14.8437	0.18855			12.5251	0.10575
	14.84	0.18594			12.5219	0.09348
	14.8364	0.18338			12.5188	0.06145
	14.8328	0.18088			12.5156	0.1104
	14.8291	0.17843			12.5125	0.10731
	14.8255	0.17604			12.5094	0.0593
	14.8219	0.17371			12.5062	0.09034
	14.8182	0.17143			12.5031	0.08454
	14.8146	0.16921			12.5	0.04679
	14.811	0.16705
	14.8073	0.16495
	14.8037	0.1629
	14.8001	0.16092
	14.7965	0.15899
	14.7929	0.15712
	14.7892	0.15531
	14.7856	0.15355
	14.782	0.15185
	14.7784	0.15021
	14.7748	0.14863
	14.7712	0.1471
	14.7676	0.14562
	14.764	0.1442
	14.7604	0.14283
	14.7568	0.14152
	14.7532	0.14025
	14.7496	0.13903
	14.746	0.13787
	14.7424	0.13675
	14.7388	0.13568
	14.7352	0.13466
	14.7316	0.13368
	14.728	0.13274
	14.7245	0.13185
	14.7209	0.131
	14.7173	0.13019
	14.7137	0.12943
	14.7102	0.1287
	14.7066	0.12801
	14.703	0.12735
	14.6994	0.12674
	14.6959	0.12615
	14.6923	0.12561
	14.6887	0.12509
	14.6852	0.12461
	14.6816	0.12416
	14.678	0.12374
	14.6745	0.12335
	14.6709	0.12299
	14.6674	0.12266
	14.6638	0.12236
	14.6603	0.12208
	14.6567	0.12183
	14.6532	0.12161
	14.6496	0.12142
	14.6461	0.12124
	14.6425	0.1211
	14.639	0.12098
	14.6355	0.12088
	14.6319	0.1208
	14.6284	0.12075
	14.6249	0.12072
	14.6213	0.12071
	14.6178	0.12073
	14.6143	0.12076
	14.6108	0.12082
	14.6072	0.1209
	14.6037	0.121
	14.6002	0.12111
	14.5967	0.12125
	14.5932	0.12141
	14.5896	0.12158
	14.5861	0.12177
	14.5826	0.12198
	14.5791	0.12221
	14.5756	0.12245
	14.5721	0.12271
	14.5686	0.12298
	14.5651	0.12327
	14.5616	0.12357
	14.5581	0.12388
	14.5546	0.1242
	14.5511	0.12454
	14.5476	0.12489
	14.5441	0.12524
	14.5406	0.12561
	14.5371	0.12598
	14.5336	0.12636
	14.5302	0.12674
	14.5267	0.12713
	14.5232	0.12752
	14.5197	0.12792
	14.5162	0.12831
	14.5128	0.1287
	14.5093	0.1291
	14.5058	0.12948
	14.5023	0.12987
	14.4989	0.13024
	14.4954	0.13061
	14.4919	0.13098
	14.4885	0.13133
	14.485	0.13167
	14.4816	0.13199
	14.4781	0.13231
	14.4747	0.1326
	14.4712	0.13288
	14.4677	0.13314
	14.4643	0.13339
	14.4608	0.13361
	14.4574	0.13381
	14.454	0.13398
	14.4505	0.13413
	14.4471	0.13426
	14.4436	0.13436
	14.4402	0.13443
	14.4367	0.13447
	14.4333	0.13448
	14.4299	0.13446
	14.4264	0.13441
	14.423	0.13433
	14.4196	0.13422
	14.4162	0.13407
	14.4127	0.13389
	14.4093	0.13368
	14.4059	0.13343
	14.4025	0.13315
	14.399	0.13284
	14.3956	0.13249
	14.3922	0.1321
	14.3888	0.13169
	14.3854	0.13124
	14.382	0.13075
	14.3786	0.13024
	14.3752	0.12969
	14.3718	0.12911
	14.3683	0.1285
	14.365	0.12786
	14.3615	0.12719
	14.3582	0.1265
	14.3548	0.12577
	14.3514	0.12502
	14.348	0.12425
	14.3446	0.12345
	14.3412	0.12263
	14.3378	0.12179
	14.3344	0.12093
	14.331	0.12005
	14.3277	0.11916
	14.3243	0.11824
	14.3209	0.11732
	14.3175	0.11638
	14.3141	0.11543
	14.3108	0.11447
	14.3074	0.1135
	14.304	0.11252
	14.3006	0.11154
	14.2973	0.11055
	14.2939	0.10956
	14.2905	0.10857
	14.2872	0.10758
	14.2838	0.10659
	14.2805	0.1056
	14.2771	0.10461
	14.2737	0.10362
	14.2704	0.10264
	14.267	0.10167
	14.2637	0.1007
	14.2603	0.09974
	14.257	0.09878
	14.2536	0.09784
	14.2503	0.0969
	14.247	0.09598
	14.2436	0.09506
	14.2403	0.09416
	14.2369	0.09326
	14.2336	0.09238
	14.2303	0.09151
	14.2269	0.09065
	14.2236	0.08981
	14.2203	0.08897
	14.2169	0.08815
	14.2136	0.08734
	14.2103	0.08654
	14.207	0.08576
	14.2036	0.08499
	14.2003	0.08422
	14.197	0.08348
	14.1937	0.08274
	14.1904	0.08201
	14.1871	0.0813
	14.1837	0.0806
	14.1804	0.07991
	14.1771	0.07923
	14.1738	0.07856
	14.1705	0.07791
	14.1672	0.07726
	14.1639	0.07662
	14.1606	0.076
	14.1573	0.07539
	14.154	0.07478
	14.1507	0.07419
	14.1474	0.07361
	14.1441	0.07304
	14.1409	0.07248
	14.1376	0.07193
	14.1343	0.07139
	14.131	0.07087
	14.1277	0.07035
	14.1244	0.06985
	14.1211	0.06935
	14.1179	0.06887
	14.1146	0.06841
	14.1113	0.06795
	14.108	0.06751
	14.1048	0.06708
	14.1015	0.06666
	14.0982	0.06625
	14.095	0.06586
	14.0917	0.06549
	14.0884	0.06512
	14.0852	0.06478
	14.0819	0.06444
	14.0786	0.06412
	14.0754	0.06382
	14.0721	0.06353
	14.0689	0.06325
	14.0656	0.06299
	14.0624	0.06275
	14.0591	0.06251
	14.0559	0.0623
	14.0526	0.0621
	14.0494	0.06191
	14.0461	0.06173
	14.0429	0.06157
	14.0396	0.06143
	14.0364	0.06129
	14.0332	0.06117
	14.0299	0.06106
	14.0267	0.06096
	14.0235	0.06087
	14.0202	0.06079
	14.017	0.06073
	14.0138	0.06066
	14.0105	0.06061
	14.0073	0.06056
	14.0041	0.06052
	14.0009	0.06049
	13.9977	0.06046
	13.9944	0.06043
	13.9912	0.0604
	13.988	0.06037
	13.9848	0.06035
	13.9816	0.06032
	13.9784	0.06029
	13.9751	0.06026
	13.9719	0.06023
	13.9687	0.06019
	13.9655	0.06014
	13.9623	0.06009
	13.9591	0.06003
	13.9559	0.05997
	13.9527	0.05989
	13.9495	0.05981
	13.9463	0.05971
	13.9431	0.05961
	13.9399	0.05949
	13.9367	0.05936
	13.9336	0.05922
	13.9304	0.05907
	13.9272	0.05891
	13.924	0.05873
	13.9208	0.05854
	13.9176	0.05834
	13.9145	0.05813
	13.9113	0.0579
	13.9081	0.05767
	13.9049	0.05742
	13.9018	0.05716
	13.8986	0.05689
	13.8954	0.05661
	13.8922	0.05632
	13.8891	0.05602
	13.8859	0.05571
	13.8827	0.0554
	13.8796	0.05508
	13.8764	0.05475
	13.8733	0.05442
	13.8701	0.05408
	13.8669	0.05374
	13.8638	0.0534
	13.8606	0.05306
	13.8575	0.05272
	13.8543	0.05237
	13.8512	0.05203
	13.848	0.05169
	13.8449	0.05136
	13.8417	0.05103
	13.8386	0.0507
	13.8354	0.05038
	13.8323	0.05007
	13.8292	0.04976
	13.826	0.04946
	13.8229	0.04917
	13.8198	0.04889
	13.8166	0.04862
	13.8135	0.04836
	13.8104	0.04811
	13.8072	0.04787
	13.8041	0.04765
	13.801	0.04743
	13.7979	0.04723
	13.7947	0.04703
	13.7916	0.04685
	13.7885	0.04669
	13.7854	0.04653
	13.7823	0.04639
	13.7791	0.04625
	13.776	0.04613
	13.7729	0.04602
	13.7698	0.04592
	13.7667	0.04583
	13.7636	0.04575
	13.7605	0.04568
	13.7574	0.04562
	13.7543	0.04557
	13.7512	0.04552
	13.7481	0.04548
	13.745	0.04545
	13.7419	0.04543
	13.7388	0.04541
	13.7357	0.04539
	13.7326	0.04538
	13.7295	0.04538
	13.7264	0.04537
	13.7233	0.04537
	13.7203	0.04537
	13.7172	0.04537
	13.7141	0.04538
	13.711	0.04538
	13.7079	0.04538
	13.7048	0.04538
	13.7018	0.04538
	13.6987	0.04538
	13.6956	0.04538
	13.6925	0.04537
	13.6895	0.04536
	13.6864	0.04535
	13.6833	0.04534
	13.6803	0.04532
	13.6772	0.0453
	13.6741	0.04527
	13.6711	0.04524
	13.668	0.0452
	13.6649	0.04516
	13.6619	0.04512
	13.6588	0.04507
	13.6558	0.04502
	13.6527	0.04496
	13.6497	0.04489
	13.6466	0.04482
	13.6436	0.04475
	13.6405	0.04467
	13.6375	0.04459
	13.6344	0.0445
	13.6314	0.04441
	13.6283	0.04431
	13.6253	0.04421
	13.6222	0.0441
	13.6192	0.04399
	13.6162	0.04387
	13.6131	0.04375
	13.6101	0.04363
	13.6071	0.0435
	13.604	0.04336
	13.601	0.04322
	13.598	0.04307
	13.595	0.04292
	13.5919	0.04277
	13.5889	0.0426
	13.5859	0.04244
	13.5829	0.04227
	13.5798	0.04209
	13.5768	0.04191
	13.5738	0.04172
	13.5708	0.04152
	13.5678	0.04133
	13.5648	0.04112
	13.5617	0.04091
	13.5587	0.04069
	13.5557	0.04047
	13.5527	0.04024
	13.5497	0.04001
	13.5467	0.03977
	13.5437	0.03952
	13.5407	0.03927
	13.5377	0.03901
	13.5347	0.03875
	13.5317	0.03848
	13.5287	0.0382
	13.5257	0.03792
	13.5227	0.03764
	13.5197	0.03735
	13.5167	0.03705
	13.5137	0.03675
	13.5108	0.03645
	13.5078	0.03614
	13.5048	0.03583
	13.5018	0.03551
	13.4988	0.03519
	13.4958	0.03487
	13.4929	0.03455
	13.4899	0.03423
	13.4869	0.0339
	13.4839	0.03357
	13.481	0.03324
	13.478	0.03291
	13.475	0.03259
	13.472	0.03226
	13.4691	0.03193
	13.4661	0.03161
	13.4632	0.03129
	13.4602	0.03097
	13.4572	0.03065
	13.4543	0.03034
	13.4513	0.03003
	13.4483	0.02972
	13.4454	0.02942
	13.4424	0.02913
	13.4395	0.02884
	13.4365	0.02855
	13.4336	0.02827
	13.4306	0.028
	13.4277	0.02773
	13.4247	0.02747
	13.4218	0.02722
	13.4188	0.02697
	13.4159	0.02672
	13.413	0.02649
	13.41	0.02626
	13.4071	0.02603
	13.4041	0.02582
	13.4012	0.0256
	13.3983	0.0254
	13.3953	0.0252
	13.3924	0.025
	13.3895	0.02481
	13.3865	0.02462
	13.3836	0.02444
	13.3807	0.02426
	13.3778	0.02409
	13.3748	0.02392
	13.3719	0.02375
	13.369	0.02358
	13.3661	0.02341
	13.3631	0.02325
	13.3602	0.02308
	13.3573	0.02292
	13.3544	0.02276
	13.3515	0.02259
	13.3486	0.02243
	13.3457	0.02226
	13.3428	0.02209
	13.3399	0.02192
	13.3369	0.02174
	13.334	0.02156
	13.3311	0.02138
	13.3282	0.0212
	13.3253	0.02101
	13.3224	0.02081
	13.3195	0.02062
	13.3166	0.02041
	13.3137	0.0202
	13.3109	0.01999
	13.308	0.01977
	13.3051	0.01955
	13.3022	0.01932
	13.2993	0.01908
	13.2964	0.01884
	13.2935	0.0186
	13.2906	0.01835
	13.2877	0.01809
	13.2849	0.01783
	13.282	0.01757
	13.2791	0.0173
	13.2762	0.01703
	13.2734	0.01675
	13.2705	0.01647
	13.2676	0.01619
	13.2647	0.01591
	13.2619	0.01562
	13.259	0.01533
	13.2561	0.01504
	13.2532	0.01475
	13.2504	0.01445
	13.2475	0.01416
	13.2447	0.01387
	13.2418	0.01357
	13.2389	0.01328
	13.2361	0.01299
	13.2332	0.0127
	13.2303	0.01242
	13.2275	0.01213
	13.2246	0.01185
	13.2218	0.01157
	13.2189	0.01129
	13.2161	0.01102
	13.2132	0.01075
	13.2104	0.01049
	13.2075	0.01023
	13.2047	0.00997
	13.2019	0.00972
	13.199	0.00948
	13.1962	0.00924
	13.1933	0.009
	13.1905	0.00877
	13.1876	0.00855
	13.1848	0.00833
	13.182	0.00812
	13.1791	0.00791
	13.1763	0.00771
	13.1735	0.00751
	13.1707	0.00732
	13.1678	0.00713
	13.165	0.00695
	13.1622	0.00677
	13.1593	0.0066
	13.1565	0.00644
	13.1537	0.00628
	13.1509	0.00612
	13.1481	0.00597
	13.1453	0.00582
	13.1424	0.00568
	13.1396	0.00554
	13.1368	0.0054
	13.134	0.00527
	13.1312	0.00514
	13.1284	0.00502
	13.1256	0.0049
	13.1227	0.00478
	13.1199	0.00466
	13.1171	0.00455
	13.1143	0.00444
	13.1115	0.00433
	13.1087	0.00423
	13.1059	0.00412
	13.1031	0.00402
	13.1003	0.00392
	13.0975	0.00382
	13.0947	0.00373
	13.092	0.00363
	13.0892	0.00354
	13.0864	0.00345
	13.0836	0.00336
	13.0808	0.00327
	13.078	0.00318
	13.0752	0.0031
	13.0724	0.00301
	13.0696	0.00293
	13.0669	0.00285
	13.0641	0.00277
	13.0613	0.00269
	13.0585	0.00261
	13.0557	0.00253
	13.053	0.00245
	13.0502	0.00238
	13.0474	0.00231
	13.0447	0.00223
	13.0419	0.00216
	13.0391	0.00209
	13.0363	0.00203
	13.0336	0.00196
	13.0308	0.00189
	13.0281	0.00183
	13.0253	0.00177
	13.0225	0.00171
	13.0198	0.00165
	13.017	0.00159
	13.0142	0.00154
	13.0115	0.00148
	13.0087	0.00143
	13.006	0.00138
	13.0032	0.00133
	13.0005	0.00128
	12.9977	0.00124
	12.995	0.00119
	12.9922	0.00115
	12.9895	0.00111
	12.9867	0.00107
	12.984	0.00103
	12.9812	0.000994039
	12.9785	0.00095906
	12.9758	0.0009255
	12.973	0.000893311
	12.9703	0.000862441
	12.9675	0.000832835
	12.9648	0.000804433
	12.9621	0.000777172
	12.9593	0.000750987
	12.9566	0.00072581
	12.9539	0.000701569
	12.9511	0.000678192
	12.9484	0.000655603
	12.9457	0.000633728
	12.943	0.000612489
	12.9402	0.000591808
	12.9375	0.000571609
	12.9348	0.000551814
	12.9321	0.000532346
	12.9293	0.00051313
	12.9266	0.000494093
	12.9239	0.000475162
	12.9212	0.000456268
	12.9185	0.000437345
	12.9158	0.000418329
	12.9131	0.00039916
	12.9103	0.000379782
	12.9076	0.000360144
	12.9049	0.000340198
	12.9022	0.000319903
	12.8995	0.000299222
	12.8968	0.000278123
	12.8941	0.000256581
	12.8914	0.000234576
	12.8887	0.000212093
	12.886	0.000189126
	12.8833	0.000165673
	12.8806	0.000141739
	12.8779	0.000117335
	12.8752	9.24788e-05
	12.8725	6.71941e-05
	12.8698	4.15107e-05
	12.8671	1.54646e-05
	12.8644	-1.09029e-05
	12.8618	-3.75445e-05
	12.8591	-6.4408e-05
	12.8564	-9.14363e-05
	12.8537	-0.000118568
	12.851	-0.000145736
	12.8483	-0.000172872
	12.8456	-0.000199903
	12.843	-0.000226753
	12.8403	-0.000253344
	12.8376	-0.000279598
	12.8349	-0.000305433
	12.8322	-0.000330768
	12.8296	-0.000355524
	12.8269	-0.000379619
	12.8242	-0.000402975
	12.8216	-0.000425516
	12.8189	-0.000447166
	12.8162	-0.000467854
	12.8135	-0.000487514
	12.8109	-0.000506083
	12.8082	-0.000523502
	12.8055	-0.000539718
	12.8029	-0.000554685
	12.8002	-0.000568362
	12.7976	-0.000580716

## Sheet: Figure 2a-top left panel
	Figure 2a-top left panel: Absorptive 2D spectra of the rAPC trimer at 24 fs
		ω3 (cm-1)
	ω1 (cm-1)	0	13000	13020	13040	13060	13080	13100	13120	13140	13160	13180	13200	13220	13240	13260	13280	13300	13320	13340	13360	13380	13400	13420	13440	13460	13480	13500	13520	13540	13560	13580	13600	13620	13640	13660	13680	13700	13720	13740	13760	13780	13800	13820	13840	13860	13880	13900	13920
		13000	-0.00029198	-0.00069366	-0.00111	-0.00152	-0.00192	-0.00229	-0.00263	-0.00293	-0.00317	-0.00335	-0.00346	-0.00349	-0.00346	-0.00335	-0.00318	-0.00294	-0.00266	-0.00233	-0.00196	-0.00158	-0.0012	-0.00082059	-0.00046146	-0.00013226	0.00015806	0.00040246	0.00059631	0.00073773	0.00082726	0.00086812	0.00086605	0.00082853	0.00076496	0.00068577	0.00060196	0.00052449	0.00046369	0.0004288	0.00042721	0.00046422	0.00054277	0.00066331	0.00082347	0.00102	0.00124	0.00148	0.00173
		13020	-0.00061495	-0.00096716	-0.00133	-0.00168	-0.00203	-0.00236	-0.00267	-0.00294	-0.00317	-0.00335	-0.00347	-0.00354	-0.00355	-0.00349	-0.00338	-0.00322	-0.00301	-0.00275	-0.00247	-0.00216	-0.00185	-0.00153	-0.00123	-0.00093926	-0.00067981	-0.00045387	-0.00026544	-0.00011653	-6.75e-06	6.675e-05	0.00010877	0.00012595	0.00012655	0.00011951	0.00011449	0.00012075	0.00014709	0.00020074	0.00028743	0.00041068	0.00057164	0.00076885	0.00099846	0.00125	0.00153	0.00181	0.00209
		13040	-0.00086697	-0.00116	-0.00147	-0.00177	-0.00206	-0.00234	-0.00261	-0.00286	-0.00307	-0.00326	-0.00341	-0.00351	-0.00357	-0.00358	-0.00355	-0.00346	-0.00334	-0.00318	-0.00299	-0.00277	-0.00253	-0.00229	-0.00204	-0.0018	-0.00157	-0.00137	-0.00118	-0.00102	-0.00088647	-0.00077448	-0.00068216	-0.00060437	-0.00053464	-0.00046561	-0.00038962	-0.00029923	-0.00018749	-4.881e-05	0.00012083	0.00032337	0.00055869	0.00082399	0.00111	0.00142	0.00174	0.00206	0.00236
		13060	-0.00103	-0.00127	-0.00151	-0.00174	-0.00198	-0.00221	-0.00244	-0.00266	-0.00287	-0.00306	-0.00323	-0.00338	-0.0035	-0.00358	-0.00363	-0.00364	-0.00362	-0.00356	-0.00346	-0.00334	-0.00319	-0.00302	-0.00284	-0.00264	-0.00245	-0.00226	-0.00207	-0.0019	-0.00173	-0.00157	-0.00143	-0.00129	-0.00115	-0.001	-0.00085147	-0.00068393	-0.00049638	-0.00028471	-4.62e-05	0.00022014	0.00051339	0.00083032	0.00117	0.00151	0.00186	0.0022	0.00252
		13080	-0.0011	-0.00127	-0.00144	-0.00161	-0.00178	-0.00196	-0.00215	-0.00234	-0.00254	-0.00274	-0.00294	-0.00313	-0.00331	-0.00347	-0.00361	-0.00372	-0.0038	-0.00384	-0.00385	-0.00382	-0.00376	-0.00366	-0.00354	-0.00339	-0.00323	-0.00305	-0.00285	-0.00266	-0.00246	-0.00226	-0.00205	-0.00185	-0.00165	-0.00144	-0.00122	-0.00098704	-0.00074059	-0.00047548	-0.00018964	0.00011765	0.00044551	0.00079124	0.00115	0.00152	0.00188	0.00223	0.00257
		13100	-0.00109	-0.00119	-0.00128	-0.00138	-0.00148	-0.0016	-0.00174	-0.0019	-0.00208	-0.00228	-0.00251	-0.00274	-0.00298	-0.00322	-0.00344	-0.00365	-0.00383	-0.00398	-0.00409	-0.00416	-0.00418	-0.00416	-0.00409	-0.00398	-0.00384	-0.00366	-0.00346	-0.00324	-0.003	-0.00275	-0.0025	-0.00224	-0.00198	-0.00172	-0.00145	-0.00117	-0.00089204	-0.00059855	-0.00029222	2.82e-05	0.00036285	0.00071036	0.00107	0.00143	0.00179	0.00214	0.00248
		13120	-0.00103	-0.00104	-0.00105	-0.00106	-0.00109	-0.00114	-0.00122	-0.00135	-0.00151	-0.00171	-0.00195	-0.00222	-0.00251	-0.00282	-0.00313	-0.00343	-0.0037	-0.00395	-0.00415	-0.00431	-0.0044	-0.00445	-0.00443	-0.00435	-0.00423	-0.00405	-0.00384	-0.00359	-0.00332	-0.00303	-0.00273	-0.00243	-0.00212	-0.00182	-0.00153	-0.00123	-0.00093803	-0.00064412	-0.00034656	-4.288e-05	0.00026897	0.0005899	0.00091943	0.00126	0.00159	0.00193	0.00225
		13140	-0.00093905	-0.00086318	-0.00077862	-0.00070022	-0.00064254	-0.00061866	-0.00063953	-0.00071312	-0.00084419	-0.00103	-0.00128	-0.00157	-0.00191	-0.00227	-0.00265	-0.00303	-0.00339	-0.00372	-0.00401	-0.00424	-0.00441	-0.0045	-0.00453	-0.00448	-0.00437	-0.00419	-0.00396	-0.00369	-0.00339	-0.00307	-0.00274	-0.0024	-0.00207	-0.00176	-0.00145	-0.00116	-0.0008838	-0.00061731	-0.0003572	-9.885e-05	0.00016222	0.00042991	0.00070693	0.00099441	0.00129	0.0016	0.0019
		13160	-0.00086132	-0.00068888	-0.00050598	-0.00033098	-0.00018161	-7.428e-05	-2.297e-05	-3.834e-05	-0.00012712	-0.0002917	-0.00052998	-0.00083552	-0.0012	-0.0016	-0.00203	-0.00247	-0.0029	-0.0033	-0.00366	-0.00395	-0.00418	-0.00432	-0.00438	-0.00435	-0.00425	-0.00408	-0.00384	-0.00355	-0.00323	-0.00289	-0.00254	-0.00219	-0.00185	-0.00154	-0.00125	-0.00098884	-0.00075253	-0.00053808	-0.00034	-0.0001512	3.573e-05	0.00022814	0.00043232	0.00065299	0.00089262	0.00115	0.00143
		13180	-0.0008265	-0.00055464	-0.00027027	5.56e-06	0.00025183	0.00044919	0.00058098	0.00063417	0.00059995	0.00047469	0.00025976	-3.832e-05	-0.00040829	-0.00083491	-0.0013	-0.00178	-0.00226	-0.00271	-0.00312	-0.00346	-0.00373	-0.00391	-0.004	-0.004	-0.00391	-0.00374	-0.0035	-0.00321	-0.00289	-0.00254	-0.00218	-0.00184	-0.00152	-0.00123	-0.00097275	-0.00075856	-0.00058206	-0.00043844	-0.00032025	-0.00021807	-0.00012125	-1.915e-05	9.828e-05	0.00023936	0.00041	0.00061327	0.00084893
		13200	-0.00085756	-0.00048779	-0.00010287	0.00027377	0.00061862	0.00090982	0.00113	0.00126	0.00129	0.00122	0.00104	0.00077147	0.00041414	-1.244e-05	-0.00048837	-0.0009914	-0.0015	-0.00198	-0.00243	-0.00281	-0.00311	-0.00333	-0.00344	-0.00347	-0.0034	-0.00324	-0.00302	-0.00273	-0.00242	-0.00208	-0.00174	-0.00142	-0.00113	-0.00087919	-0.00067675	-0.00052422	-0.00041982	-0.00035769	-0.00032871	-0.00032106	-0.00032141	-0.00031592	-0.00029127	-0.00023575	-0.0001402	1.3e-06	0.00019085
		13220	-0.00096411	-0.00050349	-2.429e-05	0.00044819	0.00088857	0.00127	0.00158	0.00179	0.0019	0.00189	0.00177	0.00155	0.00122	0.00081509	0.00034952	-0.00015296	-0.0006674	-0.00117	-0.00163	-0.00204	-0.00237	-0.00262	-0.00276	-0.00282	-0.00277	-0.00265	-0.00245	-0.00219	-0.0019	-0.0016	-0.00129	-0.00101	-0.00076722	-0.00057	-0.00042803	-0.00034402	-0.00031572	-0.00033669	-0.00039637	-0.00048134	-0.00057611	-0.00066438	-0.00073004	-0.00075877	-0.00073856	-0.00066101	-0.00052176
		13240	-0.00114	-0.0006021	-4.069e-05	0.00051692	0.00104	0.00152	0.00191	0.00221	0.00239	0.00246	0.00241	0.00224	0.00196	0.0016	0.00116	0.00067819	0.00017357	-0.00032754	-0.00080075	-0.00122	-0.00158	-0.00185	-0.00203	-0.00212	-0.00212	-0.00204	-0.00188	-0.00167	-0.00143	-0.00117	-0.00092159	-0.00069307	-0.00050398	-0.00036633	-0.00028778	-0.0002712	-0.00031451	-0.00041093	-0.00054933	-0.00071546	-0.00089258	-0.00106	-0.00121	-0.00131	-0.00136	-0.00135	-0.00126
		13260	-0.00137	-0.00076917	-0.00014318	0.00048315	0.00108	0.00163	0.0021	0.00248	0.00274	0.00289	0.00291	0.00281	0.00259	0.00228	0.00189	0.00145	0.00096711	0.00047882	6.8e-06	-0.00042662	-0.00080259	-0.00111	-0.00133	-0.00146	-0.00152	-0.00149	-0.0014	-0.00125	-0.00107	-0.00088164	-0.00069324	-0.00052736	-0.00039968	-0.00032239	-0.00030342	-0.00034604	-0.00044864	-0.00060473	-0.00080374	-0.00103	-0.00127	-0.0015	-0.00171	-0.00188	-0.00199	-0.00203	-0.00199
		13280	-0.00161	-0.00097729	-0.000309	0.00036469	0.00102	0.00162	0.00216	0.0026	0.00294	0.00316	0.00326	0.00323	0.00309	0.00284	0.00251	0.00211	0.00166	0.00119	0.00072929	0.00028893	-0.00010823	-0.0004467	-0.00071573	-0.00090947	-0.00103	-0.00107	-0.00106	-0.0009919	-0.00089177	-0.00077466	-0.00065826	-0.00055937	-0.00049296	-0.00047102	-0.00050179	-0.00058922	-0.00073253	-0.0009266	-0.00116	-0.00143	-0.0017	-0.00197	-0.00222	-0.00243	-0.00259	-0.00268	-0.00269
		13300	-0.00184	-0.00119	-0.00050564	0.00019079	0.00087295	0.00152	0.0021	0.00259	0.00299	0.00328	0.00344	0.00349	0.00342	0.00324	0.00297	0.00262	0.00221	0.00177	0.00132	0.00087223	0.00045224	7.495e-05	-0.00024752	-0.00050755	-0.00070192	-0.00083221	-0.00090423	-0.00092747	-0.00091442	-0.00087955	-0.0008381	-0.00080525	-0.00079484	-0.00081843	-0.00088455	-0.00099804	-0.00116	-0.00137	-0.00161	-0.00188	-0.00217	-0.00245	-0.00272	-0.00296	-0.00314	-0.00326	-0.00332
		13320	-0.00201	-0.00137	-0.0006955	-2.32e-06	0.00068424	0.00134	0.00195	0.00248	0.00292	0.00326	0.00349	0.0036	0.00359	0.00348	0.00327	0.00297	0.0026	0.00219	0.00174	0.00129	0.00084589	0.00042621	4.548e-05	-0.00028656	-0.00056385	-0.00078446	-0.00095057	-0.00107	-0.00114	-0.00119	-0.00122	-0.00125	-0.00129	-0.00134	-0.00143	-0.00155	-0.0017	-0.0019	-0.00212	-0.00238	-0.00265	-0.00292	-0.00318	-0.00342	-0.00362	-0.00377	-0.00386
		13340	-0.00209	-0.00149	-0.00084214	-0.00017702	0.00048937	0.00114	0.00174	0.00229	0.00275	0.00313	0.0034	0.00357	0.00362	0.00356	0.0034	0.00315	0.00283	0.00243	0.002	0.00153	0.00106	0.0005981	0.00015719	-0.00024865	-0.00061027	-0.00092205	-0.00118	-0.00139	-0.00156	-0.00168	-0.00178	-0.00185	-0.00192	-0.002	-0.00208	-0.00219	-0.00232	-0.00247	-0.00266	-0.00287	-0.0031	-0.00333	-0.00357	-0.0038	-0.004	-0.00416	-0.00428
		13360	-0.00205	-0.00151	-0.00091588	-0.00029999	0.00032465	0.00093911	0.00152	0.00206	0.00254	0.00293	0.00323	0.00343	0.00353	0.00352	0.0034	0.00319	0.00289	0.00252	0.00209	0.00161	0.00111	0.00060549	0.00010585	-0.00037091	-0.00081282	-0.00121	-0.00156	-0.00185	-0.00209	-0.00229	-0.00244	-0.00255	-0.00264	-0.00271	-0.00278	-0.00286	-0.00294	-0.00304	-0.00317	-0.00332	-0.00349	-0.00368	-0.00387	-0.00407	-0.00427	-0.00444	-0.00458
		13380	-0.0019	-0.00142	-0.00089862	-0.00034726	0.00021932	0.00078508	0.00133	0.00185	0.00231	0.0027	0.00302	0.00324	0.00336	0.00339	0.0033	0.00312	0.00284	0.00248	0.00205	0.00156	0.00103	0.0004841	-6.888e-05	-0.00060946	-0.00112	-0.0016	-0.00202	-0.00238	-0.00269	-0.00294	-0.00312	-0.00326	-0.00336	-0.00342	-0.00346	-0.00348	-0.00351	-0.00355	-0.0036	-0.00368	-0.00379	-0.00391	-0.00407	-0.00423	-0.00441	-0.00459	-0.00475
		13400	-0.00164	-0.00123	-0.00078608	-0.00030775	0.00019157	0.00069829	0.0012	0.00167	0.00211	0.00249	0.0028	0.00303	0.00317	0.00321	0.00315	0.00298	0.00271	0.00236	0.00192	0.00142	0.00086959	0.00028537	-0.00031257	-0.00090578	-0.00148	-0.00201	-0.00249	-0.00291	-0.00327	-0.00355	-0.00376	-0.0039	-0.00399	-0.00403	-0.00403	-0.004	-0.00397	-0.00394	-0.00392	-0.00392	-0.00396	-0.00403	-0.00413	-0.00427	-0.00443	-0.00461	-0.0048
		13420	-0.00129	-0.00095903	-0.00058889	-0.00018411	0.00024637	0.00069123	0.00114	0.00157	0.00197	0.00233	0.00263	0.00285	0.00299	0.00304	0.00298	0.00282	0.00256	0.00221	0.00177	0.00125	0.00068059	6.87e-05	-0.0005633	-0.0012	-0.00181	-0.00238	-0.00291	-0.00336	-0.00375	-0.00405	-0.00427	-0.00441	-0.00447	-0.00448	-0.00443	-0.00436	-0.00426	-0.00416	-0.00407	-0.00401	-0.00398	-0.004	-0.00406	-0.00417	-0.00432	-0.00451	-0.00472
		13440	-0.00089284	-0.00063237	-0.0003307	7.46e-06	0.00037514	0.00076268	0.00116	0.00155	0.00192	0.00225	0.00253	0.00274	0.00287	0.00292	0.00286	0.0027	0.00244	0.00208	0.00164	0.00111	0.00052395	-0.00010651	-0.00076047	-0.00142	-0.00206	-0.00266	-0.0032	-0.00367	-0.00407	-0.00437	-0.00458	-0.00471	-0.00475	-0.00472	-0.00463	-0.0045	-0.00435	-0.00419	-0.00404	-0.00392	-0.00385	-0.00382	-0.00386	-0.00395	-0.0041	-0.0043	-0.00454
		13460	-0.00049462	-0.0002902	-4.427e-05	0.00024018	0.00055742	0.00089882	0.00125	0.00161	0.00195	0.00226	0.00252	0.00272	0.00284	0.00288	0.00282	0.00265	0.00239	0.00203	0.00158	0.00104	0.00045004	-0.00018924	-0.00085272	-0.00152	-0.00217	-0.00277	-0.00332	-0.00379	-0.00418	-0.00447	-0.00467	-0.00477	-0.00478	-0.00471	-0.00459	-0.00441	-0.00421	-0.00401	-0.00382	-0.00366	-0.00355	-0.0035	-0.00352	-0.00362	-0.00378	-0.004	-0.00428
		13480	-0.00013646	2.696e-05	0.00023351	0.0004811	0.0007645	0.00108	0.0014	0.00174	0.00206	0.00235	0.0026	0.00279	0.0029	0.00293	0.00287	0.0027	0.00244	0.00208	0.00162	0.00109	0.00049542	-0.00014294	-0.0008042	-0.00147	-0.00211	-0.00271	-0.00324	-0.0037	-0.00407	-0.00434	-0.00451	-0.00459	-0.00457	-0.00447	-0.0043	-0.0041	-0.00386	-0.00363	-0.00341	-0.00323	-0.00311	-0.00306	-0.00308	-0.00318	-0.00337	-0.00363	-0.00395
		13500	0.00014391	0.00028236	0.00046713	0.00069603	0.0009639	0.00126	0.00158	0.0019	0.00222	0.00251	0.00275	0.00294	0.00306	0.00309	0.00302	0.00286	0.0026	0.00224	0.00179	0.00126	0.00067788	4.987e-05	-0.00059888	-0.00125	-0.00187	-0.00245	-0.00296	-0.0034	-0.00374	-0.00399	-0.00413	-0.00417	-0.00412	-0.00399	-0.00381	-0.00357	-0.00332	-0.00307	-0.00284	-0.00266	-0.00254	-0.0025	-0.00254	-0.00267	-0.0029	-0.0032	-0.00358
		13520	0.00032043	0.00044859	0.00062757	0.00085469	0.00112	0.00143	0.00175	0.00208	0.00241	0.0027	0.00296	0.00316	0.00328	0.00332	0.00326	0.00311	0.00286	0.00251	0.00207	0.00156	0.00099441	0.00038576	-0.00024142	-0.00086486	-0.00146	-0.00201	-0.0025	-0.0029	-0.00322	-0.00343	-0.00354	-0.00356	-0.00348	-0.00333	-0.00313	-0.00288	-0.00262	-0.00236	-0.00214	-0.00197	-0.00186	-0.00184	-0.00192	-0.0021	-0.00237	-0.00274	-0.00318
		13540	0.00038145	0.00051114	0.00069681	0.00093513	0.00122	0.00154	0.00188	0.00224	0.00258	0.0029	0.00317	0.00339	0.00353	0.00359	0.00356	0.00342	0.00319	0.00286	0.00245	0.00197	0.00142	0.00084189	0.00024441	-0.00034801	-0.00091355	-0.00143	-0.00188	-0.00226	-0.00254	-0.00272	-0.00281	-0.0028	-0.0027	-0.00253	-0.00231	-0.00206	-0.0018	-0.00155	-0.00134	-0.00119	-0.00111	-0.00113	-0.00125	-0.00148	-0.00181	-0.00224	-0.00276
		13560	0.00033178	0.00047008	0.00066969	0.00092638	0.00123	0.00158	0.00195	0.00233	0.0027	0.00305	0.00335	0.0036	0.00377	0.00386	0.00386	0.00375	0.00355	0.00326	0.00288	0.00243	0.00192	0.00138	0.00081976	0.0002649	-0.00026336	-0.00074509	-0.00116	-0.0015	-0.00175	-0.00191	-0.00197	-0.00194	-0.00183	-0.00165	-0.00142	-0.00117	-0.0009116	-0.0006747	-0.00048155	-0.0003543	-0.00031192	-0.00036965	-0.00053793	-0.00082163	-0.00122	-0.00173	-0.00233
		13580	0.0001905	0.00033954	0.00055431	0.00082993	0.00116	0.00153	0.00192	0.00233	0.00274	0.00312	0.00345	0.00374	0.00395	0.00407	0.00411	0.00405	0.00389	0.00364	0.00331	0.00291	0.00245	0.00195	0.00144	0.00092645	0.00044048	-1.56e-06	-0.00038233	-0.00068789	-0.00090835	-0.00104	-0.00108	-0.00103	-0.00090742	-0.00072249	-0.00049415	-0.00024384	4.9e-06	0.00022763	0.00040043	0.0005008	0.0005092	0.00041014	0.00019268	-0.00014822	-0.00061188	-0.00119	-0.00187
		13600	-1.197e-05	0.00014516	0.00037046	0.00065867	0.001	0.00139	0.0018	0.00223	0.00266	0.00307	0.00344	0.00376	0.00401	0.00418	0.00426	0.00425	0.00415	0.00396	0.00369	0.00334	0.00294	0.0025	0.00205	0.00159	0.00115	0.00075302	0.00041166	0.00014034	-5.122e-05	-0.00015748	-0.00017817	-0.00011776	1.395e-05	0.00020301	0.00043092	0.00067631	0.00091552	0.00112	0.00128	0.00135	0.00133	0.00119	0.00092935	0.00053522	1.017e-05	-0.00063911	-0.0014
		13620	-0.00023918	-8.053e-05	0.00014583	0.00043487	0.00077889	0.00117	0.00159	0.00203	0.00246	0.00289	0.00328	0.00363	0.00392	0.00413	0.00427	0.00432	0.00428	0.00416	0.00396	0.00368	0.00336	0.00299	0.0026	0.00221	0.00183	0.00148	0.00118	0.00094939	0.00078835	0.00070567	0.00070235	0.00077423	0.00091223	0.0011	0.00133	0.00157	0.0018	0.00199	0.00213	0.00218	0.00213	0.00196	0.00166	0.00122	0.00064152	-6.853e-05	-0.00089816
		13640	-0.00045434	-0.00030303	-8.818e-05	0.00018623	0.00051345	0.00088482	0.00129	0.00171	0.00215	0.00257	0.00297	0.00334	0.00366	0.00391	0.0041	0.00421	0.00424	0.0042	0.00408	0.00389	0.00365	0.00337	0.00306	0.00274	0.00244	0.00215	0.00191	0.00172	0.00159	0.00153	0.00155	0.00163	0.00177	0.00196	0.00218	0.00242	0.00263	0.00281	0.00293	0.00297	0.00289	0.0027	0.00237	0.00189	0.00128	0.00051825	-0.00036576
		13660	-0.00062586	-0.00049139	-0.00030123	-5.833e-05	0.00023271	0.00056526	0.00093139	0.00132	0.00172	0.00213	0.00252	0.00289	0.00322	0.00351	0.00374	0.00391	0.00402	0.00406	0.00403	0.00394	0.0038	0.00362	0.00341	0.00318	0.00296	0.00275	0.00257	0.00243	0.00235	0.00233	0.00236	0.00245	0.0026	0.00279	0.003	0.00322	0.00342	0.00358	0.00368	0.0037	0.00361	0.0034	0.00304	0.00255	0.0019	0.00112	0.00019636
		13680	-0.000732	-0.00062222	-0.00046866	-0.0002725	-3.596e-05	0.00023736	0.00054278	0.00087422	0.00122	0.00158	0.00195	0.0023	0.00263	0.00294	0.00321	0.00344	0.00361	0.00374	0.00381	0.00383	0.0038	0.00373	0.00363	0.00352	0.00339	0.00327	0.00317	0.0031	0.00307	0.00308	0.00314	0.00325	0.00339	0.00357	0.00377	0.00397	0.00415	0.00429	0.00437	0.00437	0.00426	0.00403	0.00367	0.00316	0.00251	0.00171	0.00078053
		13700	-0.00076323	-0.00068318	-0.00057443	-0.00043618	-0.00026826	-7.074e-05	0.00015533	0.00040811	0.00068442	0.00097995	0.00129	0.00161	0.00192	0.00223	0.00253	0.0028	0.00304	0.00325	0.00342	0.00355	0.00365	0.0037	0.00373	0.00374	0.00373	0.00372	0.00371	0.00372	0.00375	0.0038	0.00389	0.00401	0.00416	0.00433	0.0045	0.00468	0.00483	0.00494	0.00499	0.00496	0.00483	0.00459	0.00422	0.00372	0.00307	0.00229	0.00137
		13720	-0.00072309	-0.00067359	-0.00061255	-0.00053773	-0.00044609	-0.00033452	-0.00020007	-4.034e-05	0.00014612	0.00035962	0.00059901	0.00086172	0.00114	0.00144	0.00174	0.00205	0.00235	0.00263	0.0029	0.00315	0.00337	0.00356	0.00372	0.00387	0.00399	0.0041	0.0042	0.00429	0.00439	0.0045	0.00462	0.00476	0.0049	0.00505	0.0052	0.00534	0.00545	0.00551	0.00553	0.00547	0.00531	0.00506	0.00469	0.0042	0.00357	0.00282	0.00195
		13740	-0.00062631	-0.00060361	-0.00058754	-0.00057449	-0.00055922	-0.00053566	-0.0004971	-0.00043702	-0.00034933	-0.0002291	-7.286e-05	0.00012114	0.00035255	0.00061931	0.00091727	0.00124	0.00158	0.00194	0.0023	0.00265	0.00299	0.00332	0.00363	0.00391	0.00417	0.00441	0.00462	0.00482	0.005	0.00517	0.00533	0.00547	0.00561	0.00574	0.00585	0.00594	0.00599	0.00601	0.00597	0.00587	0.00569	0.00542	0.00505	0.00457	0.00399	0.00329	0.00249
		13760	-0.00049545	-0.00049167	-0.000512	-0.00055219	-0.00060565	-0.00066365	-0.0007165	-0.00075398	-0.00076569	-0.00074238	-0.0006758	-0.00055993	-0.00039084	-0.00016712	0.00011	0.00043686	0.00080781	0.00122	0.00165	0.0021	0.00256	0.00302	0.00346	0.00389	0.00429	0.00466	0.00499	0.00529	0.00556	0.00578	0.00598	0.00614	0.00627	0.00637	0.00643	0.00646	0.00646	0.00641	0.00631	0.00615	0.00594	0.00565	0.00529	0.00484	0.0043	0.00368	0.00296
		13780	-0.00035622	-0.00036	-0.00040374	-0.00048303	-0.00059042	-0.00071592	-0.00084757	-0.00097209	-0.00108	-0.00114	-0.00117	-0.00113	-0.00103	-0.00086278	-0.00061971	-0.0003049	7.73e-05	0.00051996	0.00101	0.00155	0.00211	0.00268	0.00325	0.00381	0.00434	0.00484	0.00529	0.00569	0.00604	0.00633	0.00656	0.00673	0.00685	0.00691	0.00692	0.00689	0.00681	0.00669	0.00652	0.00631	0.00606	0.00575	0.00539	0.00497	0.0045	0.00396	0.00335
		13800	-0.00023226	-0.00023089	-0.000282	-0.00038217	-0.00052403	-0.00069724	-0.00088848	-0.00108	-0.00126	-0.00141	-0.00152	-0.00156	-0.00153	-0.00142	-0.00122	-0.00093537	-0.00055919	-0.00010096	0.00043018	0.00102	0.00166	0.00233	0.00301	0.00368	0.00433	0.00494	0.0055	0.00599	0.00641	0.00676	0.00702	0.0072	0.0073	0.00733	0.00729	0.0072	0.00705	0.00685	0.00661	0.00634	0.00605	0.00572	0.00537	0.00498	0.00457	0.00412	0.00363
		13820	-0.00014041	-0.00012125	-0.00016339	-0.00026488	-0.00041955	-0.00061754	-0.00084541	-0.00109	-0.00132	-0.00154	-0.00171	-0.00183	-0.00187	-0.00182	-0.00167	-0.00142	-0.00107	-0.00061307	-6.807e-05	0.00055638	0.00124	0.00198	0.00274	0.0035	0.00424	0.00494	0.00559	0.00616	0.00665	0.00704	0.00733	0.00752	0.0076	0.0076	0.00751	0.00736	0.00714	0.00687	0.00657	0.00625	0.00591	0.00557	0.00522	0.00488	0.00453	0.00417	0.0038
		13840	-8.733e-05	-3.987e-05	-5.841e-05	-0.00014313	-0.00028966	-0.00048942	-0.00073013	-0.000996	-0.00127	-0.00153	-0.00175	-0.00193	-0.00202	-0.00203	-0.00194	-0.00174	-0.00143	-0.00099702	-0.00046263	0.0001666	0.00087471	0.00164	0.00245	0.00326	0.00407	0.00484	0.00555	0.00618	0.00671	0.00714	0.00745	0.00764	0.00772	0.00769	0.00756	0.00735	0.00708	0.00675	0.0064	0.00603	0.00567	0.00532	0.00499	0.00468	0.00439	0.00412	0.00386
		13860	-6.748e-05	1.502e-05	3.075e-05	-2.278e-05	-0.00014363	-0.00032548	-0.00055758	-0.00082548	-0.00111	-0.0014	-0.00166	-0.00187	-0.00202	-0.00208	-0.00205	-0.0019	-0.00163	-0.00125	-0.00074818	-0.00014221	0.0005542	0.00132	0.00214	0.00297	0.00381	0.00461	0.00535	0.00601	0.00658	0.00703	0.00735	0.00755	0.00762	0.00757	0.00742	0.00718	0.00686	0.00651	0.00612	0.00573	0.00535	0.005	0.00468	0.00442	0.00419	0.004	0.00385
		13880	-6.357e-05	5.616e-05	0.00011155	9.77e-05	1.409e-05	-0.00013537	-0.00034235	-0.0005942	-0.00087457	-0.00116	-0.00144	-0.00169	-0.00187	-0.00198	-0.002	-0.00191	-0.0017	-0.00138	-0.00093122	-0.00037404	0.00028066	0.00101	0.00181	0.00263	0.00345	0.00425	0.005	0.00567	0.00624	0.0067	0.00703	0.00723	0.0073	0.00725	0.00709	0.00684	0.00652	0.00615	0.00575	0.00536	0.00498	0.00465	0.00436	0.00413	0.00396	0.00384	0.00377
		13900	-4.836e-05	0.00010545	0.00019984	0.00022776	0.00018609	7.634e-05	-9.564e-05	-0.00031957	-0.00058104	-0.00086244	-0.00114	-0.0014	-0.00162	-0.00177	-0.00184	-0.0018	-0.00166	-0.0014	-0.00103	-0.0005387	4.835e-05	0.0007191	0.00145	0.00222	0.00301	0.00377	0.0045	0.00515	0.00571	0.00617	0.0065	0.00671	0.00679	0.00675	0.0066	0.00637	0.00606	0.00571	0.00533	0.00496	0.00461	0.0043	0.00405	0.00386	0.00374	0.00368	0.00366
		13920	1.091e-05	0.0001914	0.00031844	0.00038347	0.00038142	0.00031146	0.00017692	-1.408e-05	-0.00024959	-0.00051393	-0.00078859	-0.00105	-0.00129	-0.00147	-0.00158	-0.0016	-0.00153	-0.00134	-0.00105	-0.00064737	-0.00014808	0.00043558	0.00109	0.00178	0.00249	0.0032	0.00387	0.00448	0.00502	0.00546	0.00579	0.00601	0.00611	0.0061	0.00599	0.00579	0.00553	0.00522	0.00489	0.00457	0.00426	0.004	0.00379	0.00364	0.00356	0.00354	0.00356
		13940	0.00014814	0.00034429	0.00049337	0.00058565	0.00061473	0.00057791	0.00047673	0.00031686	0.00010818	-0.00013603	-0.00039933	-0.00066322	-0.00090804	-0.00111	-0.00126	-0.00134	-0.00133	-0.00122	-0.00101	-0.00070847	-0.00031008	0.00017024	0.00071727	0.00131	0.00193	0.00256	0.00316	0.00372	0.00422	0.00463	0.00496	0.00519	0.00531	0.00534	0.00528	0.00515	0.00495	0.00472	0.00446	0.00421	0.00397	0.00376	0.0036	0.0035	0.00345	0.00345	0.00349
		13960	0.0003926	0.00059212	0.00075003	0.00085638	0.00090403	0.00088918	0.00081197	0.00067628	0.00048982	0.00026376	1.227e-05	-0.00024839	-0.00050046	-0.00072622	-0.00090813	-0.00103	-0.00108	-0.00105	-0.000931	-0.00072411	-0.00043242	-6.381e-05	0.00036967	0.00085273	0.00137	0.00189	0.00241	0.00291	0.00336	0.00374	0.00406	0.0043	0.00446	0.00454	0.00455	0.00449	0.00438	0.00423	0.00407	0.0039	0.00374	0.0036	0.0035	0.00343	0.00341	0.00342	0.00347
		13980	0.00076402	0.00095536	0.00111	0.00122	0.00127	0.00126	0.0012	0.00107	0.00090221	0.00068857	0.0004457	0.00018756	-7.048e-05	-0.00031257	-0.00052316	-0.00068795	-0.00079455	-0.00083369	-0.00079905	-0.00068812	-0.00050222	-0.00024627	7.111e-05	0.00043863	0.00084234	0.00127	0.0017	0.00212	0.00251	0.00286	0.00317	0.00342	0.00361	0.00375	0.00382	0.00385	0.00383	0.00378	0.00371	0.00364	0.00356	0.0035	0.00345	0.00343	0.00343	0.00345	0.00349
		14000	0.00127	0.00144	0.00158	0.00168	0.00172	0.00171	0.00165	0.00153	0.00136	0.00115	0.00091172	0.00065312	0.00038845	0.00013155	-0.00010428	-0.00030616	-0.00046303	-0.0005658	-0.00060808	-0.00058623	-0.00049969	-0.00035106	-0.00014549	0.00010917	0.00040314	0.00072518	0.00106	0.00141	0.00174	0.00206	0.00235	0.0026	0.00282	0.003	0.00315	0.00325	0.00332	0.00337	0.0034	0.00342	0.00343	0.00343	0.00344	0.00346	0.00348	0.00351	0.00354
		14020	0.0019	0.00205	0.00217	0.00225	0.00227	0.00225	0.00218	0.00205	0.00188	0.00167	0.00143	0.00117	0.00089348	0.00062212	0.00036374	0.00012936	-7.131e-05	-0.00022986	-0.00033995	-0.00039734	-0.00040026	-0.00034894	-0.00024616	-9.632e-05	9.425e-05	0.00031809	0.00056698	0.00083228	0.00111	0.00138	0.00165	0.0019	0.00213	0.00235	0.00254	0.00271	0.00286	0.00299	0.00311	0.0032	0.00329	0.00336	0.00343	0.00348	0.00353	0.00356	0.00359
		14040	0.00263	0.00276	0.00286	0.00291	0.00292	0.00288	0.0028	0.00266	0.00248	0.00227	0.00202	0.00175	0.00147	0.00118	0.00090322	0.00064054	0.00040244	0.0001963	2.814e-05	-9.755e-05	-0.00017792	-0.00021189	-0.00020002	-0.00014426	-4.806e-05	8.449e-05	0.00024796	0.00043701	0.00064583	0.00086864	0.0011	0.00134	0.00157	0.0018	0.00202	0.00224	0.00244	0.00262	0.0028	0.00296	0.0031	0.00323	0.00334	0.00344	0.00351	0.00357	0.0036
		14060	0.00341	0.00354	0.00362	0.00366	0.00366	0.00361	0.00351	0.00336	0.00318	0.00295	0.0027	0.00242	0.00213	0.00183	0.00154	0.00125	0.00098169	0.00073578	0.00051914	0.00033621	0.00019031	8.348e-05	1.659e-05	-1.053e-05	9.3e-07	4.885e-05	0.00013065	0.00024297	0.00038242	0.00054508	0.00072719	0.00092486	0.00113	0.00135	0.00157	0.0018	0.00202	0.00223	0.00244	0.00264	0.00282	0.00299	0.00314	0.00327	0.00338	0.00346	0.00352
		14080	0.00421	0.00434	0.00442	0.00446	0.00445	0.0044	0.0043	0.00415	0.00396	0.00374	0.00348	0.0032	0.0029	0.0026	0.00229	0.00198	0.00169	0.00141	0.00115	0.00092095	0.00072037	0.00055182	0.000417	0.00031672	0.00025117	0.00021975	0.00022135	0.00025457	0.00031732	0.00040754	0.00052269	0.00066012	0.00081724	0.00099089	0.00118	0.00138	0.00158	0.00179	0.002	0.00221	0.00241	0.0026	0.00278	0.00294	0.00309	0.00322	0.00332
		14100	0.00496	0.0051	0.0052	0.00526	0.00527	0.00523	0.00514	0.005	0.00482	0.0046	0.00436	0.00408	0.00378	0.00347	0.00315	0.00284	0.00252	0.00222	0.00193	0.00166	0.00142	0.0012	0.001	0.00083551	0.00069798	0.00058943	0.00050975	0.00045847	0.00043485	0.00043791	0.00046668	0.0005198	0.00059606	0.00069387	0.00081174	0.00094772	0.0011	0.00127	0.00144	0.00163	0.00183	0.00202	0.00222	0.00242	0.00261	0.0028	0.00297
		14120	0.00559	0.00578	0.00592	0.00601	0.00606	0.00605	0.00599	0.00588	0.00573	0.00554	0.0053	0.00504	0.00476	0.00445	0.00414	0.00381	0.00349	0.00317	0.00286	0.00256	0.00227	0.00201	0.00176	0.00153	0.00132	0.00114	0.00097124	0.00082803	0.0007065	0.00060699	0.00052968	0.00047506	0.0004434	0.00043563	0.00045218	0.00049361	0.00056042	0.00065277	0.00077056	0.00091317	0.00108	0.00127	0.00148	0.0017	0.00194	0.0022	0.00245
		14140	0.00607	0.00631	0.00652	0.00667	0.00677	0.00681	0.00681	0.00675	0.00664	0.00648	0.00629	0.00606	0.0058	0.00551	0.00521	0.00489	0.00457	0.00424	0.00391	0.00359	0.00327	0.00296	0.00266	0.00237	0.00209	0.00183	0.00157	0.00133	0.0011	0.00088039	0.00067952	0.00049681	0.00033512	0.00019736	8.714e-05	8.1e-06	-3.626e-05	-4.257e-05	-8.05e-06	6.955e-05	0.00019144	0.0003578	0.00056773	0.00081883	0.00111	0.00143	0.00178
		14160	0.00634	0.00666	0.00694	0.00717	0.00734	0.00746	0.00753	0.00754	0.00749	0.0074	0.00726	0.00707	0.00685	0.0066	0.00633	0.00603	0.00572	0.00539	0.00506	0.00472	0.00437	0.00403	0.00368	0.00333	0.00298	0.00263	0.00227	0.00192	0.00157	0.00123	0.00088825	0.00056337	0.00025621	-2.725e-05	-0.0002804	-0.00049608	-0.00066744	-0.00078766	-0.00085049	-0.000851	-0.00078532	-0.00065137	-0.00044892	-0.00017976	0.00015202	0.0005403	0.00097677
		14180	0.00637	0.00678	0.00715	0.00747	0.00773	0.00794	0.0081	0.00819	0.00823	0.00821	0.00815	0.00803	0.00787	0.00767	0.00744	0.00718	0.00689	0.00658	0.00625	0.0059	0.00554	0.00516	0.00477	0.00436	0.00393	0.00349	0.00304	0.00257	0.0021	0.00162	0.00114	0.00066449	0.00020601	-0.00022869	-0.00062983	-0.00098715	-0.00129	-0.00153	-0.00169	-0.00178	-0.00177	-0.00168	-0.00149	-0.00121	-0.00084985	-0.00040674	0.00010508
		14200	0.00616	0.00666	0.00712	0.00753	0.0079	0.00821	0.00846	0.00866	0.0088	0.00887	0.0089	0.00887	0.00879	0.00866	0.00849	0.00828	0.00803	0.00775	0.00744	0.0071	0.00672	0.00632	0.00588	0.00541	0.00492	0.00439	0.00384	0.00326	0.00266	0.00204	0.00142	0.00080406	0.00019896	-0.00038125	-0.00092387	-0.00142	-0.00184	-0.00219	-0.00246	-0.00262	-0.00268	-0.00263	-0.00247	-0.00219	-0.00181	-0.00133	-0.0007692
		14220	0.00571	0.00629	0.00684	0.00735	0.00781	0.00823	0.00859	0.00889	0.00914	0.00932	0.00945	0.00952	0.00954	0.0095	0.00942	0.00928	0.00909	0.00886	0.00858	0.00825	0.00787	0.00745	0.00698	0.00646	0.0059	0.00529	0.00464	0.00395	0.00324	0.0025	0.00175	0.00099912	0.00026259	-0.00044647	-0.00111	-0.00172	-0.00226	-0.00271	-0.00305	-0.00329	-0.00341	-0.0034	-0.00327	-0.00301	-0.00264	-0.00215	-0.00157
		14240	0.00505	0.0057	0.00633	0.00692	0.00748	0.00799	0.00846	0.00887	0.00923	0.00953	0.00977	0.00996	0.01009	0.01016	0.01017	0.01012	0.01001	0.00984	0.00961	0.00931	0.00895	0.00852	0.00802	0.00746	0.00684	0.00616	0.00543	0.00465	0.00383	0.00299	0.00213	0.00128	0.0004321	-0.00037984	-0.00114	-0.00184	-0.00246	-0.00299	-0.0034	-0.0037	-0.00387	-0.00391	-0.00382	-0.00359	-0.00325	-0.00278	-0.00222
		14260	0.00423	0.00492	0.00561	0.00627	0.0069	0.0075	0.00806	0.00858	0.00905	0.00947	0.00984	0.01015	0.0104	0.01059	0.01072	0.01077	0.01075	0.01066	0.01049	0.01024	0.0099	0.00948	0.00898	0.00839	0.00773	0.007	0.0062	0.00535	0.00446	0.00353	0.0026	0.00166	0.00074291	-0.00013892	-0.00096769	-0.00173	-0.0024	-0.00297	-0.00344	-0.00378	-0.004	-0.00408	-0.00403	-0.00386	-0.00357	-0.00316	-0.00266
		14280	0.0033	0.00401	0.00473	0.00543	0.00612	0.00679	0.00744	0.00805	0.00863	0.00916	0.00965	0.01009	0.01047	0.01079	0.01104	0.01121	0.01129	0.01129	0.0112	0.011	0.01071	0.01032	0.00982	0.00923	0.00855	0.00779	0.00695	0.00605	0.00511	0.00414	0.00316	0.00218	0.00122	0.00030747	-0.00055018	-0.00133	-0.00203	-0.00263	-0.00312	-0.00349	-0.00374	-0.00387	-0.00388	-0.00378	-0.00356	-0.00325	-0.00284
		14300	0.00231	0.00302	0.00374	0.00447	0.0052	0.00592	0.00663	0.00732	0.00799	0.00863	0.00924	0.0098	0.01031	0.01076	0.01113	0.01142	0.01162	0.01172	0.01171	0.01159	0.01136	0.011	0.01054	0.00996	0.00928	0.00851	0.00767	0.00676	0.0058	0.00482	0.00382	0.00284	0.00188	0.00097205	0.0001206	-0.00065683	-0.00135	-0.00195	-0.00244	-0.00283	-0.00311	-0.00329	-0.00336	-0.00334	-0.00322	-0.00302	-0.00275
		14320	0.00135	0.00203	0.00273	0.00345	0.00418	0.00493	0.00569	0.00644	0.00719	0.00793	0.00864	0.00932	0.00995	0.01052	0.01102	0.01143	0.01174	0.01195	0.01203	0.012	0.01183	0.01154	0.01111	0.01058	0.00993	0.00918	0.00835	0.00746	0.00652	0.00556	0.0046	0.00364	0.00272	0.00184	0.00103	0.00028726	-0.00037457	-0.00095018	-0.00144	-0.00183	-0.00214	-0.00236	-0.00251	-0.00257	-0.00257	-0.0025	-0.00238
		14340	0.00046741	0.00108	0.00173	0.00242	0.00315	0.00391	0.00469	0.00549	0.0063	0.00711	0.00792	0.0087	0.00944	0.01012	0.01073	0.01126	0.01168	0.01199	0.01218	0.01223	0.01214	0.01191	0.01156	0.01107	0.01047	0.00978	0.009	0.00815	0.00727	0.00636	0.00545	0.00456	0.0037	0.00289	0.00213	0.00145	0.00083469	0.00029473	-0.00017181	-0.00056745	-0.00089649	-0.00116	-0.00138	-0.00154	-0.00165	-0.00173	-0.00176
		14360	-0.0002888	0.00024401	0.0008311	0.00147	0.00216	0.00291	0.00369	0.00452	0.00537	0.00625	0.00712	0.00798	0.00882	0.0096	0.01032	0.01095	0.01147	0.01188	0.01216	0.0123	0.01229	0.01215	0.01186	0.01145	0.01093	0.0103	0.00959	0.00882	0.00801	0.00719	0.00636	0.00555	0.00478	0.00405	0.00337	0.00275	0.0022	0.0017	0.00126	0.00087203	0.00052516	0.00021503	-6.47e-05	-0.00031913	-0.00055159	-0.00076324	-0.00095303
		14380	-0.0008818	-0.00044407	6.159e-05	0.00063654	0.00128	0.00199	0.00277	0.0036	0.00448	0.00539	0.00631	0.00724	0.00814	0.00901	0.00981	0.01052	0.01114	0.01164	0.012	0.01223	0.01231	0.01225	0.01205	0.01172	0.01128	0.01074	0.01012	0.00945	0.00873	0.008	0.00728	0.00657	0.00589	0.00525	0.00466	0.00412	0.00362	0.00317	0.00276	0.00238	0.00202	0.00167	0.00133	0.00098901	0.00065138	0.0003157	-1.374e-05
		14400	-0.00129	-0.00095971	-0.00054498	-4.69e-05	0.00053609	0.0012	0.00195	0.00277	0.00365	0.00458	0.00553	0.0065	0.00746	0.00838	0.00924	0.01003	0.01072	0.01129	0.01174	0.01205	0.01221	0.01224	0.01213	0.0119	0.01155	0.01111	0.01059	0.01001	0.0094	0.00878	0.00815	0.00755	0.00697	0.00642	0.00591	0.00544	0.00501	0.0046	0.00422	0.00384	0.00347	0.00309	0.0027	0.00229	0.00187	0.00143	0.00099093
		14420	-0.00153	-0.0013	-0.00097972	-0.00056554	-5.366e-05	0.00055582	0.00126	0.00205	0.00291	0.00384	0.0048	0.00579	0.00678	0.00774	0.00865	0.00949	0.01024	0.01088	0.0114	0.01178	0.01203	0.01214	0.01212	0.01198	0.01173	0.01138	0.01097	0.0105	0.00999	0.00947	0.00895	0.00844	0.00795	0.00749	0.00706	0.00665	0.00627	0.0059	0.00554	0.00518	0.0048	0.0044	0.00397	0.00352	0.00303	0.00252	0.002
		14440	-0.00161	-0.00148	-0.00125	-0.00092749	-0.00049342	4.897e-05	0.00069657	0.00144	0.00227	0.00318	0.00414	0.00513	0.00612	0.00711	0.00805	0.00893	0.00973	0.01042	0.011	0.01145	0.01178	0.01197	0.01204	0.01199	0.01183	0.01159	0.01127	0.0109	0.01049	0.01007	0.00963	0.00921	0.0088	0.00841	0.00803	0.00768	0.00734	0.007	0.00666	0.00631	0.00593	0.00552	0.00508	0.0046	0.00408	0.00353	0.00297
		14460	-0.00156	-0.00153	-0.0014	-0.00116	-0.000808	-0.0003405	0.00024101	0.00093005	0.00172	0.00258	0.00352	0.00449	0.00549	0.00648	0.00744	0.00835	0.00918	0.00993	0.01056	0.01108	0.01148	0.01175	0.0119	0.01194	0.01188	0.01172	0.0115	0.01122	0.01089	0.01055	0.01019	0.00983	0.00948	0.00914	0.00881	0.0085	0.00819	0.00787	0.00755	0.00721	0.00684	0.00644	0.006	0.00551	0.00499	0.00444	0.00386
		14480	-0.00143	-0.00149	-0.00145	-0.0013	-0.00104	-0.00064997	-0.00014303	0.00047928	0.00121	0.00203	0.00292	0.00387	0.00485	0.00584	0.00682	0.00775	0.00862	0.00941	0.0101	0.01069	0.01115	0.0115	0.01174	0.01186	0.01188	0.01181	0.01166	0.01146	0.0112	0.01092	0.01062	0.01031	0.01	0.00969	0.00939	0.0091	0.00881	0.00852	0.00821	0.00789	0.00753	0.00715	0.00673	0.00626	0.00576	0.00523	0.00467
		14500	-0.00128	-0.00142	-0.00147	-0.0014	-0.00123	-0.00092378	-0.00049729	5.108e-05	0.00071367	0.00148	0.00233	0.00325	0.00421	0.00519	0.00618	0.00713	0.00804	0.00888	0.00963	0.01028	0.01082	0.01125	0.01156	0.01176	0.01186	0.01187	0.01179	0.01164	0.01144	0.0112	0.01094	0.01066	0.01037	0.01009	0.0098	0.00952	0.00925	0.00897	0.00868	0.00837	0.00804	0.00769	0.0073	0.00688	0.00642	0.00593	0.00541
		14520	-0.00115	-0.00136	-0.00149	-0.00151	-0.00142	-0.0012	-0.0008608	-0.00039	0.00020308	0.00090851	0.00171	0.0026	0.00354	0.00452	0.00551	0.0065	0.00744	0.00833	0.00914	0.00987	0.01049	0.01099	0.01139	0.01167	0.01184	0.01191	0.0119	0.0118	0.01164	0.01144	0.0112	0.01093	0.01066	0.01038	0.0101	0.00982	0.00955	0.00928	0.00901	0.00873	0.00843	0.00811	0.00777	0.0074	0.00699	0.00656	0.00611
		14540	-0.00107	-0.00136	-0.00156	-0.00166	-0.00165	-0.00152	-0.00126	-0.00086806	-0.00034417	0.00030263	0.00106	0.00191	0.00284	0.00382	0.00483	0.00584	0.00683	0.00778	0.00866	0.00946	0.01016	0.01075	0.01123	0.01159	0.01183	0.01197	0.01201	0.01196	0.01184	0.01166	0.01143	0.01118	0.01091	0.01063	0.01034	0.01007	0.0098	0.00954	0.00928	0.00903	0.00876	0.00849	0.0082	0.00789	0.00755	0.00718	0.00679
		14560	-0.00109	-0.00143	-0.0017	-0.00188	-0.00195	-0.00189	-0.00171	-0.00139	-0.0009292	-0.0003368	0.0003789	0.0012	0.00212	0.0031	0.00413	0.00518	0.00622	0.00723	0.00819	0.00906	0.00985	0.01053	0.01109	0.01153	0.01185	0.01205	0.01215	0.01214	0.01206	0.0119	0.01169	0.01145	0.01117	0.01089	0.01061	0.01033	0.01007	0.00982	0.00958	0.00935	0.00912	0.00889	0.00865	0.0084	0.00812	0.00783	0.0075
		14580	-0.00119	-0.00158	-0.00191	-0.00216	-0.00229	-0.00231	-0.00219	-0.00194	-0.00153	-0.00098727	-0.00030746	0.00049443	0.0014	0.00239	0.00344	0.00453	0.00562	0.00669	0.00772	0.00868	0.00955	0.01031	0.01096	0.01149	0.01188	0.01216	0.01232	0.01237	0.01232	0.0122	0.01201	0.01178	0.01151	0.01124	0.01095	0.01068	0.01042	0.01018	0.00996	0.00975	0.00956	0.00937	0.00918	0.00898	0.00877	0.00853	0.00827
		14600	-0.00139	-0.00182	-0.00219	-0.00248	-0.00267	-0.00274	-0.00268	-0.00247	-0.00211	-0.00161	-0.00095711	-0.00017432	0.00072531	0.00172	0.00279	0.00391	0.00505	0.00617	0.00727	0.0083	0.00926	0.01011	0.01084	0.01145	0.01194	0.01229	0.01252	0.01263	0.01264	0.01256	0.0124	0.0122	0.01195	0.01169	0.01142	0.01115	0.0109	0.01067	0.01047	0.01028	0.01011	0.00996	0.00981	0.00966	0.0095	0.00932	0.00912
		14620	-0.00164	-0.00209	-0.0025	-0.00282	-0.00304	-0.00315	-0.00312	-0.00294	-0.00262	-0.00214	-0.00152	-0.00075246	0.00013701	0.00113	0.00221	0.00335	0.00452	0.00569	0.00684	0.00794	0.00896	0.00989	0.01071	0.01141	0.01198	0.01242	0.01273	0.01292	0.013	0.01298	0.01288	0.01271	0.0125	0.01227	0.01202	0.01177	0.01153	0.01131	0.01112	0.01095	0.0108	0.01067	0.01055	0.01044	0.01033	0.0102	0.01006
		14640	-0.00191	-0.00238	-0.00278	-0.00311	-0.00335	-0.00346	-0.00345	-0.00329	-0.00299	-0.00253	-0.00193	-0.00119	-0.00031706	0.00066484	0.00174	0.00288	0.00406	0.00525	0.00643	0.00758	0.00866	0.00966	0.01056	0.01134	0.012	0.01253	0.01293	0.01321	0.01338	0.01344	0.01341	0.01331	0.01315	0.01295	0.01273	0.0125	0.01228	0.01208	0.01189	0.01173	0.0116	0.01148	0.01139	0.01131	0.01123	0.01115	0.01106
		14660	-0.00217	-0.00261	-0.003	-0.00331	-0.00353	-0.00363	-0.00361	-0.00346	-0.00317	-0.00273	-0.00215	-0.00144	-0.00059846	0.00035106	0.00139	0.00251	0.00367	0.00486	0.00605	0.00722	0.00834	0.00939	0.01035	0.01121	0.01196	0.01259	0.0131	0.01348	0.01375	0.0139	0.01396	0.01394	0.01385	0.0137	0.01353	0.01333	0.01313	0.01293	0.01275	0.01259	0.01246	0.01236	0.01228	0.01223	0.01218	0.01215	0.01211
		14680	-0.00235	-0.00275	-0.0031	-0.00336	-0.00354	-0.00361	-0.00357	-0.00341	-0.00312	-0.00269	-0.00215	-0.00147	-0.00068507	0.00020865	0.00119	0.00225	0.00337	0.00452	0.00569	0.00685	0.00798	0.00907	0.01008	0.01102	0.01185	0.01258	0.01319	0.01369	0.01407	0.01434	0.0145	0.01457	0.01455	0.01447	0.01434	0.01418	0.014	0.01381	0.01363	0.01348	0.01335	0.01325	0.01318	0.01314	0.01314	0.01315	0.01318
		14700	-0.00243	-0.00277	-0.00304	-0.00323	-0.00334	-0.00337	-0.00329	-0.00311	-0.00282	-0.00242	-0.00191	-0.00129	-0.0005771	0.00023536	0.00113	0.00211	0.00315	0.00423	0.00534	0.00647	0.00759	0.00869	0.00974	0.01074	0.01165	0.01248	0.0132	0.01382	0.01432	0.0147	0.01497	0.01514	0.01521	0.0152	0.01512	0.01499	0.01483	0.01465	0.01448	0.01431	0.01418	0.01408	0.01402	0.01401	0.01404	0.01411	0.01421
		14720	-0.00238	-0.00262	-0.0028	-0.0029	-0.00294	-0.0029	-0.00277	-0.00257	-0.00229	-0.00192	-0.00146	-0.00092387	-0.0003	0.00040665	0.00119	0.00205	0.00298	0.00397	0.00501	0.00608	0.00717	0.00826	0.00933	0.01038	0.01136	0.01228	0.01311	0.01384	0.01446	0.01496	0.01535	0.01562	0.01577	0.01583	0.0158	0.01571	0.01556	0.01539	0.01521	0.01504	0.01491	0.01481	0.01477	0.01478	0.01486	0.015	0.01518
		14740	-0.00219	-0.00232	-0.00239	-0.00239	-0.00234	-0.00223	-0.00207	-0.00185	-0.00157	-0.00125	-0.00086172	-0.00041504	9.681e-05	0.00067765	0.00133	0.00206	0.00286	0.00373	0.00467	0.00567	0.00671	0.00779	0.00888	0.00995	0.011	0.01201	0.01293	0.01377	0.0145	0.01512	0.01561	0.01597	0.0162	0.01632	0.01634	0.01627	0.01615	0.01598	0.0158	0.01563	0.01549	0.0154	0.01538	0.01543	0.01556	0.01577	0.01605
		14760	-0.00188	-0.00188	-0.00183	-0.00174	-0.0016	-0.00143	-0.00123	-0.001	-0.00075642	-0.00048407	-0.00018135	0.00015882	0.00054542	0.00098836	0.0015	0.00208	0.00275	0.0035	0.00434	0.00526	0.00625	0.0073	0.00839	0.0095	0.01061	0.01168	0.0127	0.01363	0.01446	0.01518	0.01575	0.01619	0.01649	0.01666	0.01672	0.01667	0.01655	0.01639	0.0162	0.01603	0.0159	0.01583	0.01583	0.01593	0.01613	0.01642	0.0168
		14780	-0.00146	-0.00135	-0.00119	-0.00099471	-0.00078322	-0.00056391	-0.00034542	-0.00013251	7.396e-05	0.00027776	0.00048662	0.00071217	0.00096855	0.00127	0.00164	0.00208	0.00262	0.00326	0.00401	0.00485	0.0058	0.00683	0.00793	0.00907	0.01022	0.01136	0.01245	0.01347	0.01438	0.01517	0.01581	0.01631	0.01666	0.01686	0.01694	0.0169	0.01679	0.01662	0.01644	0.01627	0.01615	0.0161	0.01614	0.0163	0.01657	0.01695	0.01744
		14800	-0.00099077	-0.00076785	-0.00051326	-0.0002456	1.8e-05	0.00026345	0.00048058	0.00066447	0.00081545	0.00093987	0.00105	0.00116	0.00129	0.00146	0.0017	0.00203	0.00246	0.003	0.00368	0.00448	0.0054	0.00642	0.00753	0.0087	0.0099	0.0111	0.01225	0.01333	0.0143	0.01514	0.01583	0.01636	0.01674	0.01695	0.01703	0.017	0.01688	0.01671	0.01652	0.01636	0.01626	0.01624	0.01633	0.01655	0.0169	0.01738	0.01797
		14820	-0.00051932	-0.00021008	0.00011327	0.00042871	0.00071699	0.00096263	0.00116	0.00129	0.00138	0.00141	0.00143	0.00143	0.00145	0.00152	0.00165	0.00189	0.00224	0.00273	0.00337	0.00415	0.00507	0.00611	0.00725	0.00846	0.00971	0.01095	0.01215	0.01327	0.01428	0.01516	0.01587	0.01641	0.01678	0.01699	0.01705	0.017	0.01687	0.01669	0.01651	0.01636	0.01628	0.0163	0.01645	0.01674	0.01717	0.01774	0.01843
		14840	-0.00010186	0.0002623	0.00062151	0.00095235	0.00123	0.00145	0.0016	0.00168	0.00168	0.00164	0.00156	0.00147	0.00141	0.0014	0.00147	0.00166	0.00198	0.00246	0.0031	0.00389	0.00485	0.00593	0.00712	0.00838	0.00968	0.01097	0.01221	0.01337	0.0144	0.01527	0.01598	0.0165	0.01685	0.01703	0.01706	0.01698	0.01683	0.01664	0.01645	0.01631	0.01627	0.01633	0.01654	0.0169	0.01741	0.01807	0.01885
		14860	0.00021225	0.00059469	0.00095396	0.00127	0.00151	0.00168	0.00177	0.00177	0.0017	0.00158	0.00143	0.00128	0.00116	0.00112	0.00117	0.00136	0.00169	0.0022	0.00288	0.00374	0.00476	0.00592	0.00718	0.00851	0.00986	0.0112	0.01248	0.01364	0.01467	0.01554	0.01622	0.0167	0.017	0.01714	0.01713	0.01701	0.01682	0.01661	0.01642	0.0163	0.01628	0.01639	0.01666	0.01709	0.01768	0.01842	0.01928
		14880	0.00038642	0.00074975	0.00107	0.00134	0.00153	0.00163	0.00164	0.00157	0.00144	0.00125	0.00105	0.00087144	0.00074086	0.00069784	0.00077579	0.001	0.0014	0.00199	0.00276	0.00371	0.00483	0.00608	0.00743	0.00884	0.01026	0.01165	0.01295	0.01413	0.01515	0.01598	0.01662	0.01705	0.01729	0.01736	0.01729	0.01712	0.0169	0.01666	0.01647	0.01636	0.01637	0.01652	0.01685	0.01735	0.01802	0.01883	0.01976
		14900	0.0004017	0.00071276	0.00097547	0.00117	0.00128	0.00131	0.00125	0.00112	0.00093141	0.00071207	0.00049375	0.00031161	0.00020269	0.0002028	0.00034467	0.00065514	0.00115	0.00185	0.00274	0.00382	0.00505	0.00642	0.00788	0.00938	0.01087	0.0123	0.01363	0.01481	0.01581	0.01661	0.0172	0.01757	0.01774	0.01774	0.01761	0.01738	0.01711	0.01684	0.01664	0.01653	0.01657	0.01677	0.01715	0.01771	0.01845	0.01933	0.02032
		14920	0.00025942	0.00049377	0.00067644	0.00079138	0.00082882	0.00078629	0.00066928	0.00049161	0.00027462	4.629e-05	-0.00016039	-0.0003091	-0.00036313	-0.00028734	-5.098e-05	0.00037035	0.00099223	0.00182	0.00285	0.00406	0.00543	0.00692	0.00849	0.01008	0.01164	0.01312	0.01448	0.01566	0.01665	0.01741	0.01794	0.01825	0.01836	0.01829	0.01808	0.01779	0.01747	0.01717	0.01695	0.01685	0.0169	0.01713	0.01756	0.01819	0.01898	0.01992	0.02097
		14940	-1.9e-05	0.00012655	0.00022488	0.00026315	0.00023481	0.00014014	-1.272e-05	-0.00020823	-0.00042355	-0.00063001	-0.00079434	-0.00088091	-0.00085416	-0.00068078	-0.00033237	0.00021243	0.00096601	0.00193	0.0031	0.00444	0.00594	0.00754	0.00921	0.01089	0.01252	0.01405	0.01543	0.01662	0.01759	0.01833	0.01882	0.01907	0.01911	0.01898	0.01871	0.01836	0.01799	0.01766	0.01741	0.0173	0.01736	0.01762	0.01809	0.01876	0.0196	0.0206	0.0217
		14960	-0.00039541	-0.00033634	-0.00031227	-0.00033314	-0.00040354	-0.00052164	-0.00067844	-0.00085832	-0.00104	-0.00119	-0.00129	-0.00129	-0.00117	-0.00088654	-0.00042402	0.00023983	0.00111	0.0022	0.00348	0.00494	0.00654	0.00825	0.01	0.01174	0.01343	0.015	0.01641	0.01762	0.01859	0.0193	0.01976	0.01998	0.01997	0.01979	0.01946	0.01906	0.01865	0.01827	0.018	0.01787	0.01793	0.0182	0.01869	0.01939	0.02029	0.02133	0.02248
		14980	-0.00082003	-0.00083063	-0.00085687	-0.00090694	-0.00098481	-0.00109	-0.00121	-0.00134	-0.00145	-0.00152	-0.00153	-0.00143	-0.00121	-0.00082693	-0.00026353	0.00049798	0.00147	0.00264	0.004	0.00554	0.00721	0.00897	0.01078	0.01258	0.01431	0.01591	0.01735	0.01857	0.01955	0.02027	0.02072	0.02092	0.02088	0.02066	0.0203	0.01986	0.0194	0.01899	0.01868	0.01852	0.01857	0.01883	0.01933	0.02006	0.02098	0.02207	0.02326
		15000	-0.00124	-0.00129	-0.00133	-0.00137	-0.00141	-0.00146	-0.00151	-0.00155	-0.00156	-0.00153	-0.00143	-0.00123	-0.00091499	-0.00044796	0.00018943	0.00101	0.00203	0.00325	0.00464	0.00621	0.0079	0.00968	0.01151	0.01332	0.01507	0.01671	0.01817	0.01941	0.02042	0.02115	0.02162	0.02182	0.02179	0.02156	0.02118	0.02071	0.02021	0.01976	0.01941	0.01922	0.01923	0.01947	0.01996	0.02069	0.02163	0.02275	0.02399
		15020	-0.0016	-0.00165	-0.00167	-0.00165	-0.00162	-0.00157	-0.0015	-0.00142	-0.00131	-0.00115	-0.0009425	-0.00064984	-0.00025256	0.00027302	0.00094809	0.00179	0.00281	0.00401	0.00538	0.00691	0.00857	0.01033	0.01213	0.01393	0.01568	0.01733	0.01881	0.02009	0.02113	0.02191	0.02241	0.02265	0.02264	0.02243	0.02205	0.02156	0.02104	0.02054	0.02015	0.0199	0.01986	0.02006	0.02051	0.02122	0.02216	0.0233	0.02458
		15040	-0.00186	-0.00187	-0.00182	-0.00171	-0.00155	-0.00136	-0.00115	-0.00091646	-0.00066257	-0.00038086	-5.958e-05	0.00031806	0.00077203	0.00132	0.002	0.00281	0.00377	0.0049	0.00619	0.00763	0.00921	0.01088	0.01263	0.01439	0.01611	0.01775	0.01925	0.02057	0.02166	0.0225	0.02307	0.02337	0.02341	0.02323	0.02286	0.02238	0.02184	0.0213	0.02085	0.02054	0.02042	0.02055	0.02094	0.0216	0.02252	0.02365	0.02495
		15060	-0.002	-0.00193	-0.00176	-0.00151	-0.0012	-0.00084711	-0.00046313	-6.393e-05	0.00034296	0.00075601	0.00118	0.00163	0.00211	0.00266	0.00329	0.00403	0.00489	0.0059	0.00705	0.00835	0.00979	0.01135	0.01299	0.01468	0.01636	0.01798	0.0195	0.02085	0.022	0.02292	0.02357	0.02395	0.02406	0.02394	0.02361	0.02314	0.02258	0.022	0.02148	0.02109	0.02088	0.02091	0.02121	0.02179	0.02264	0.02374	0.02504
		15080	-0.00199	-0.00181	-0.0015	-0.00109	-0.00060428	-6.238e-05	0.00050635	0.00108	0.00164	0.00218	0.0027	0.0032	0.0037	0.00421	0.00477	0.0054	0.00612	0.00696	0.00794	0.00906	0.01033	0.01174	0.01325	0.01483	0.01645	0.01804	0.01957	0.02096	0.02218	0.02317	0.02392	0.02439	0.0246	0.02454	0.02427	0.02381	0.02324	0.02261	0.02202	0.02152	0.0212	0.0211	0.02127	0.02173	0.02249	0.02352	0.02478
		15100	-0.00186	-0.00154	-0.00108	-0.00049101	0.00018619	0.00091921	0.00167	0.00242	0.00313	0.00379	0.00439	0.00493	0.00542	0.00588	0.00635	0.00684	0.0074	0.00806	0.00884	0.00977	0.01084	0.01207	0.01343	0.0149	0.01643	0.01799	0.01951	0.02094	0.02222	0.02331	0.02415	0.02473	0.02503	0.02505	0.02483	0.02439	0.0238	0.02313	0.02245	0.02184	0.02137	0.02111	0.02112	0.02143	0.02205	0.02297	0.02415
		15120	-0.00162	-0.00116	-0.00053375	0.00022682	0.00109	0.002	0.00293	0.00384	0.00468	0.00545	0.00612	0.00669	0.00717	0.00758	0.00794	0.00831	0.0087	0.00917	0.00975	0.01047	0.01135	0.01239	0.01359	0.01494	0.01638	0.01789	0.0194	0.02086	0.02219	0.02336	0.0243	0.02497	0.02537	0.02547	0.02529	0.02488	0.02427	0.02354	0.02277	0.02202	0.02139	0.02095	0.02076	0.02088	0.02131	0.02208	0.02314
		15140	-0.00129	-0.00070553	6.4e-05	0.00098003	0.002	0.00308	0.00416	0.00521	0.00618	0.00704	0.00777	0.00837	0.00884	0.0092	0.00948	0.00972	0.00997	0.01027	0.01066	0.01119	0.01187	0.01274	0.01379	0.01501	0.01636	0.01781	0.0193	0.02076	0.02214	0.02337	0.02439	0.02515	0.02563	0.0258	0.02567	0.02527	0.02464	0.02385	0.02296	0.02207	0.02126	0.02062	0.02021	0.0201	0.02032	0.02088	0.02178
		15160	-0.00093103	-0.00023684	0.00064864	0.00169	0.00284	0.00404	0.00525	0.00642	0.00749	0.00844	0.00923	0.00986	0.01033	0.01067	0.01089	0.01104	0.01117	0.01133	0.01156	0.01193	0.01245	0.01317	0.01407	0.01516	0.01642	0.0178	0.01925	0.02071	0.02211	0.02338	0.02446	0.02528	0.02582	0.02605	0.02595	0.02556	0.0249	0.02404	0.02305	0.02201	0.02101	0.02015	0.0195	0.01914	0.01911	0.01944	0.02013
		15180	-0.00056441	0.00019885	0.00116	0.00228	0.00352	0.00482	0.00612	0.00738	0.00853	0.00955	0.01041	0.01109	0.01158	0.01191	0.01211	0.01221	0.01227	0.01234	0.01247	0.01271	0.0131	0.01368	0.01446	0.01544	0.0166	0.0179	0.01929	0.02072	0.02211	0.0234	0.0245	0.02537	0.02595	0.02621	0.02613	0.02573	0.02504	0.02411	0.02301	0.02182	0.02064	0.01956	0.01867	0.01805	0.01775	0.01783	0.01828
		15200	-0.00022614	0.00056195	0.00155	0.00271	0.00399	0.00534	0.0067	0.00802	0.00924	0.01033	0.01125	0.01199	0.01254	0.01291	0.01312	0.01323	0.01326	0.01329	0.01336	0.01352	0.01382	0.0143	0.01497	0.01584	0.0169	0.01811	0.01943	0.0208	0.02216	0.02342	0.02452	0.02539	0.02598	0.02625	0.02618	0.02577	0.02505	0.02405	0.02286	0.02154	0.02019	0.01891	0.01778	0.0169	0.01634	0.01613	0.01632
		15220	5.951e-05	0.00082643	0.0018	0.00294	0.00422	0.00558	0.00697	0.00832	0.0096	0.01075	0.01175	0.01256	0.01318	0.01363	0.01391	0.01406	0.01413	0.01417	0.01422	0.01435	0.0146	0.015	0.01559	0.01636	0.01732	0.01842	0.01965	0.02093	0.02221	0.02342	0.02448	0.02532	0.0259	0.02616	0.02608	0.02565	0.0249	0.02386	0.02259	0.02116	0.01967	0.01821	0.01688	0.01576	0.01494	0.01447	0.01438
		15240	0.00027785	0.0009809	0.00189	0.00298	0.00422	0.00555	0.00693	0.0083	0.00962	0.01083	0.0119	0.01281	0.01353	0.01408	0.01446	0.01471	0.01486	0.01495	0.01504	0.01517	0.0154	0.01575	0.01627	0.01694	0.01779	0.01878	0.01989	0.02106	0.02223	0.02335	0.02433	0.02512	0.02566	0.02589	0.0258	0.02536	0.02459	0.02352	0.0222	0.0207	0.01911	0.01751	0.01601	0.01469	0.01364	0.01292	0.01258
		15260	0.00042313	0.00103	0.00184	0.00284	0.004	0.00528	0.00663	0.008	0.00934	0.01061	0.01176	0.01277	0.01361	0.01429	0.01481	0.01518	0.01544	0.01562	0.01578	0.01594	0.01617	0.01649	0.01694	0.01753	0.01826	0.01912	0.02009	0.02112	0.02216	0.02316	0.02404	0.02475	0.02522	0.02542	0.02531	0.02486	0.0241	0.02303	0.0217	0.02017	0.01853	0.01685	0.01523	0.01376	0.01252	0.01159	0.01101
		15280	0.00049683	0.00098045	0.00167	0.00256	0.00363	0.00483	0.00613	0.00748	0.00883	0.01015	0.01138	0.0125	0.01347	0.01429	0.01495	0.01547	0.01586	0.01615	0.01639	0.01661	0.01685	0.01715	0.01754	0.01804	0.01865	0.01937	0.02018	0.02105	0.02194	0.02279	0.02355	0.02416	0.02457	0.02473	0.0246	0.02417	0.02342	0.02239	0.02109	0.01959	0.01795	0.01625	0.01457	0.01301	0.01164	0.01053	0.00975
		15300	0.00050479	0.0008577	0.00142	0.00218	0.00314	0.00425	0.00549	0.00681	0.00817	0.00952	0.01083	0.01204	0.01314	0.0141	0.01491	0.01558	0.0161	0.01652	0.01685	0.01712	0.01738	0.01766	0.01799	0.01839	0.01887	0.01944	0.02008	0.02078	0.0215	0.0222	0.02283	0.02334	0.02368	0.0238	0.02367	0.02327	0.02258	0.02161	0.0204	0.01897	0.01739	0.01573	0.01405	0.01246	0.01101	0.00979	0.00885
		15320	0.00045437	0.00068021	0.00111	0.00175	0.00259	0.00361	0.00478	0.00607	0.00742	0.0088	0.01017	0.01147	0.01268	0.01377	0.01471	0.01551	0.01617	0.01669	0.0171	0.01743	0.0177	0.01795	0.01822	0.01852	0.01887	0.01929	0.01976	0.02029	0.02084	0.02138	0.02188	0.02229	0.02257	0.02267	0.02255	0.0222	0.02159	0.02073	0.01964	0.01833	0.01686	0.01529	0.01369	0.01212	0.01065	0.00937	0.00832
		15340	0.00035223	0.0004659	0.00078206	0.00131	0.00204	0.00297	0.00407	0.00531	0.00665	0.00804	0.00945	0.01082	0.01211	0.0133	0.01436	0.01527	0.01603	0.01664	0.01712	0.01748	0.01776	0.01798	0.01818	0.01838	0.0186	0.01887	0.01918	0.01954	0.01994	0.02034	0.02072	0.02104	0.02127	0.02136	0.02128	0.021	0.0205	0.01978	0.01884	0.01769	0.01638	0.01496	0.01346	0.01197	0.01054	0.00924	0.00813
		15360	0.00020316	0.00022775	0.0004482	0.00087809	0.00152	0.00237	0.0034	0.00459	0.0059	0.00728	0.00871	0.01012	0.01147	0.01273	0.01387	0.01486	0.0157	0.01637	0.01689	0.01727	0.01754	0.01772	0.01785	0.01796	0.01806	0.01819	0.01836	0.01857	0.01882	0.0191	0.01937	0.01963	0.01983	0.01993	0.0199	0.01972	0.01935	0.01879	0.01802	0.01707	0.01595	0.0147	0.01336	0.01198	0.01063	0.00936	0.00823
		15380	1.032e-05	-2.684e-05	0.00012282	0.00047695	0.00104	0.00182	0.00278	0.00392	0.00519	0.00655	0.00797	0.00939	0.01077	0.01207	0.01325	0.01429	0.01516	0.01587	0.0164	0.01679	0.01704	0.01718	0.01724	0.01726	0.01726	0.01727	0.01732	0.0174	0.01754	0.01772	0.01793	0.01814	0.01832	0.01846	0.0185	0.01842	0.01819	0.0178	0.01723	0.01647	0.01556	0.0145	0.01333	0.0121	0.01085	0.00964	0.00853
		15400	-0.0002232	-0.00029447	-0.0001901	0.00011032	0.00061693	0.00133	0.00224	0.00332	0.00454	0.00586	0.00725	0.00865	0.01003	0.01133	0.01251	0.01356	0.01444	0.01515	0.01569	0.01606	0.01628	0.01638	0.01638	0.01633	0.01625	0.01617	0.01612	0.01612	0.01617	0.01628	0.01644	0.01663	0.01683	0.01701	0.01713	0.01716	0.01707	0.01685	0.01646	0.01591	0.01519	0.01432	0.01333	0.01226	0.01113	0.01	0.00893
		15420	-0.00049228	-0.00057351	-0.00049141	-0.00022458	0.00023906	0.00090126	0.00175	0.00278	0.00394	0.00522	0.00655	0.00791	0.00925	0.01052	0.01168	0.01271	0.01357	0.01427	0.01478	0.01513	0.01532	0.01538	0.01534	0.01523	0.0151	0.01496	0.01485	0.01479	0.01479	0.01486	0.015	0.01519	0.01542	0.01564	0.01584	0.01598	0.01603	0.01595	0.01574	0.01536	0.01483	0.01415	0.01332	0.01239	0.01139	0.01036	0.00933
		15440	-0.00078713	-0.00085996	-0.00078231	-0.00053283	-9.884e-05	0.00052277	0.00133	0.00229	0.0034	0.0046	0.00588	0.00718	0.00845	0.00967	0.01078	0.01177	0.0126	0.01326	0.01374	0.01406	0.01422	0.01426	0.01419	0.01405	0.01388	0.01371	0.01357	0.01348	0.01347	0.01353	0.01367	0.01388	0.01414	0.01442	0.01469	0.01492	0.01508	0.01513	0.01506	0.01483	0.01446	0.01392	0.01325	0.01245	0.01156	0.01062	0.00966
		15460	-0.00109	-0.00115	-0.00106	-0.00081717	-0.00040303	0.00018546	0.00094246	0.00185	0.00289	0.00403	0.00523	0.00646	0.00766	0.00881	0.00986	0.01078	0.01156	0.01218	0.01263	0.01292	0.01307	0.01309	0.01301	0.01286	0.01269	0.01251	0.01237	0.01228	0.01227	0.01234	0.0125	0.01273	0.01302	0.01335	0.01368	0.01398	0.01422	0.01437	0.01441	0.0143	0.01404	0.01363	0.01307	0.01238	0.01159	0.01073	0.00984
		15480	-0.00138	-0.00141	-0.00132	-0.00107	-0.00067381	-0.00011309	0.00060272	0.00146	0.00244	0.0035	0.00463	0.00577	0.0069	0.00797	0.00895	0.00981	0.01054	0.01111	0.01153	0.0118	0.01193	0.01195	0.01187	0.01174	0.01158	0.01142	0.01129	0.01123	0.01124	0.01133	0.01151	0.01176	0.01208	0.01244	0.01281	0.01316	0.01346	0.01367	0.01377	0.01374	0.01356	0.01324	0.01276	0.01216	0.01145	0.01067	0.00984
		15500	-0.00163	-0.00164	-0.00154	-0.00129	-0.0009032	-0.00036711	0.00031118	0.00112	0.00203	0.00303	0.00408	0.00515	0.00619	0.00719	0.0081	0.00891	0.00958	0.01012	0.01051	0.01076	0.01089	0.01091	0.01085	0.01074	0.0106	0.01047	0.01038	0.01034	0.01037	0.01049	0.01069	0.01096	0.0113	0.01167	0.01206	0.01243	0.01275	0.01299	0.01312	0.01313	0.01301	0.01274	0.01232	0.01179	0.01114	0.01043	0.00966
		15520	-0.00181	-0.00181	-0.0017	-0.00145	-0.00108	-0.00056266	8.132e-05	0.00084333	0.0017	0.00264	0.00362	0.00461	0.00559	0.00652	0.00737	0.00811	0.00875	0.00925	0.00962	0.00986	0.00999	0.01002	0.00998	0.00989	0.00979	0.00969	0.00962	0.00961	0.00967	0.0098	0.01001	0.01029	0.01062	0.011	0.01138	0.01174	0.01206	0.0123	0.01245	0.01247	0.01237	0.01213	0.01177	0.01128	0.01069	0.01003	0.00933
		15540	-0.0019	-0.00189	-0.00177	-0.00154	-0.00117	-0.00068156	-6.901e-05	0.00065276	0.00147	0.00235	0.00327	0.0042	0.00511	0.00598	0.00678	0.00748	0.00807	0.00854	0.0089	0.00913	0.00926	0.0093	0.00928	0.00921	0.00913	0.00905	0.00901	0.00901	0.00908	0.00921	0.00942	0.00969	0.01001	0.01036	0.01072	0.01106	0.01136	0.01159	0.01173	0.01176	0.01167	0.01145	0.01112	0.01068	0.01014	0.00954	0.00891
		15560	-0.00186	-0.00186	-0.00175	-0.00152	-0.00118	-0.00070651	-0.00012267	0.00056383	0.00134	0.00217	0.00304	0.00392	0.00479	0.0056	0.00635	0.00702	0.00758	0.00803	0.00836	0.00859	0.00871	0.00876	0.00874	0.00868	0.00861	0.00854	0.00849	0.0085	0.00856	0.00868	0.00886	0.00911	0.0094	0.00972	0.01005	0.01036	0.01063	0.01084	0.01097	0.011	0.01092	0.01073	0.01043	0.01004	0.00956	0.00902	0.00845
		15580	-0.0017	-0.00171	-0.00161	-0.0014	-0.00107	-0.00062766	-7.034e-05	0.00058548	0.00132	0.00212	0.00295	0.00379	0.00461	0.00539	0.00611	0.00673	0.00727	0.00769	0.008	0.00821	0.00833	0.00836	0.00834	0.00827	0.00818	0.0081	0.00804	0.00802	0.00805	0.00814	0.00829	0.0085	0.00875	0.00903	0.00932	0.00961	0.00986	0.01006	0.01018	0.01022	0.01017	0.01001	0.00976	0.00942	0.00901	0.00854	0.00804
		15600	-0.00142	-0.00145	-0.00137	-0.00118	-0.00087264	-0.00044845	8.449e-05	0.00071358	0.00142	0.00219	0.00299	0.0038	0.00458	0.00533	0.00601	0.00661	0.00712	0.00751	0.0078	0.00799	0.00807	0.00808	0.00803	0.00793	0.00781	0.00769	0.00759	0.00752	0.00751	0.00755	0.00766	0.00782	0.00803	0.00827	0.00854	0.0088	0.00904	0.00924	0.00939	0.00946	0.00945	0.00934	0.00916	0.00889	0.00855	0.00816	0.00774
		15620	-0.00106	-0.00111	-0.00105	-0.00087968	-0.00059201	-0.00018936	0.0003211	0.00092692	0.00161	0.00235	0.00313	0.00391	0.00467	0.00539	0.00605	0.00662	0.00709	0.00745	0.00771	0.00785	0.0079	0.00787	0.00777	0.00762	0.00744	0.00726	0.00711	0.00698	0.00691	0.0069	0.00695	0.00706	0.00723	0.00745	0.0077	0.00796	0.00821	0.00844	0.00862	0.00875	0.0088	0.00877	0.00867	0.00849	0.00823	0.00793	0.00758
		15640	-0.0006663	-0.00072961	-0.00069007	-0.00053847	-0.00027077	0.00011165	0.00060177	0.00119	0.00185	0.00257	0.00333	0.00409	0.00483	0.00552	0.00615	0.00669	0.00713	0.00746	0.00767	0.00777	0.00777	0.00768	0.00751	0.0073	0.00706	0.00681	0.00658	0.00638	0.00624	0.00617	0.00617	0.00624	0.00638	0.00658	0.00683	0.00711	0.0074	0.00767	0.00792	0.00812	0.00826	0.00833	0.00832	0.00824	0.00808	0.00786	0.00759
		15660	-0.00029118	-0.00036895	-0.00034582	-0.00021177	3.785e-05	0.00040212	0.00087436	0.00144	0.00209	0.00279	0.00353	0.00427	0.005	0.00567	0.00627	0.00679	0.00719	0.00748	0.00765	0.0077	0.00763	0.00748	0.00724	0.00695	0.00663	0.00631	0.006	0.00573	0.00553	0.0054	0.00535	0.00539	0.00552	0.00572	0.00599	0.0063	0.00665	0.00699	0.00732	0.00762	0.00786	0.00804	0.00814	0.00816	0.00809	0.00796	0.00775
		15680	-2.24e-06	-9.097e-05	-8.107e-05	3.825e-05	0.00027262	0.0006218	0.00108	0.00163	0.00227	0.00296	0.00368	0.00441	0.00512	0.00578	0.00636	0.00685	0.00722	0.00747	0.00759	0.00758	0.00746	0.00724	0.00694	0.00657	0.00618	0.00577	0.0054	0.00507	0.0048	0.00463	0.00455	0.00457	0.0047	0.00492	0.00522	0.00559	0.006	0.00643	0.00686	0.00726	0.00761	0.00789	0.0081	0.00821	0.00824	0.00817	0.00802
		15700	0.00014025	4.349e-05	4.306e-05	0.000151	0.00037383	0.00071204	0.00116	0.00171	0.00233	0.00302	0.00374	0.00446	0.00515	0.0058	0.00636	0.00683	0.00717	0.00739	0.00747	0.00742	0.00725	0.00696	0.0066	0.00617	0.00571	0.00524	0.00481	0.00443	0.00412	0.00392	0.00382	0.00384	0.00398	0.00423	0.00458	0.00501	0.00549	0.00601	0.00653	0.00703	0.00748	0.00787	0.00817	0.00837	0.00846	0.00845	0.00834
		15720	8.943e-05	-1.4e-05	-2.222e-05	7.776e-05	0.0002933	0.00062566	0.00107	0.00161	0.00224	0.00292	0.00364	0.00437	0.00506	0.0057	0.00626	0.00671	0.00704	0.00723	0.00728	0.0072	0.00698	0.00666	0.00624	0.00577	0.00526	0.00475	0.00428	0.00386	0.00353	0.00331	0.00322	0.00325	0.00342	0.0037	0.0041	0.00459	0.00515	0.00574	0.00635	0.00693	0.00747	0.00793	0.0083	0.00856	0.00871	0.00873	0.00863
		15740	-0.0001793	-0.00028967	-0.00030431	-0.00020914	3.98e-06	0.00033661	0.00078358	0.00133	0.00197	0.00266	0.00339	0.00412	0.00483	0.00548	0.00604	0.00649	0.00681	0.007	0.00703	0.00693	0.0067	0.00635	0.00591	0.0054	0.00487	0.00434	0.00385	0.00342	0.00309	0.00288	0.00279	0.00284	0.00304	0.00336	0.00381	0.00435	0.00496	0.00562	0.00628	0.00692	0.00752	0.00803	0.00844	0.00874	0.0089	0.00893	0.00883
		15760	-0.00066246	-0.00078186	-0.00080229	-0.00070889	-0.00049331	-0.00015376	0.00030452	0.00086911	0.00152	0.00224	0.00299	0.00374	0.00447	0.00514	0.00572	0.00618	0.00652	0.00671	0.00675	0.00665	0.00641	0.00606	0.00562	0.00511	0.00458	0.00405	0.00356	0.00314	0.00282	0.00263	0.00256	0.00264	0.00286	0.00322	0.0037	0.00427	0.00492	0.0056	0.0063	0.00697	0.00758	0.00811	0.00853	0.00882	0.00898	0.009	0.00888
		15780	-0.00133	-0.00146	-0.00148	-0.00139	-0.00117	-0.00081341	-0.00033542	0.00025399	0.00093508	0.00168	0.00247	0.00326	0.00402	0.00472	0.00533	0.00582	0.00618	0.0064	0.00646	0.00638	0.00616	0.00583	0.00541	0.00492	0.00441	0.0039	0.00343	0.00304	0.00274	0.00257	0.00253	0.00263	0.00287	0.00325	0.00374	0.00433	0.00498	0.00567	0.00636	0.00701	0.00761	0.00812	0.00851	0.00878	0.0089	0.00889	0.00873
		15800	-0.00211	-0.00226	-0.00229	-0.00219	-0.00196	-0.00158	-0.00108	-0.00045389	0.00026563	0.00105	0.00188	0.00272	0.00352	0.00427	0.00492	0.00546	0.00586	0.00611	0.00621	0.00616	0.00598	0.00569	0.0053	0.00485	0.00437	0.0039	0.00346	0.0031	0.00283	0.00269	0.00267	0.00278	0.00304	0.00341	0.0039	0.00447	0.0051	0.00575	0.0064	0.00702	0.00756	0.00802	0.00836	0.00857	0.00864	0.00858	0.00838
		15820	-0.00293	-0.0031	-0.00314	-0.00303	-0.00278	-0.00238	-0.00184	-0.00118	-0.00041294	0.00042559	0.00131	0.00219	0.00305	0.00385	0.00455	0.00513	0.00558	0.00588	0.00603	0.00603	0.00589	0.00564	0.00529	0.00489	0.00445	0.00402	0.00362	0.0033	0.00306	0.00293	0.00292	0.00305	0.00329	0.00365	0.00411	0.00464	0.00522	0.00581	0.0064	0.00694	0.00741	0.00779	0.00805	0.00819	0.0082	0.00809	0.00785
		15840	-0.00371	-0.00389	-0.00393	-0.00382	-0.00355	-0.00312	-0.00254	-0.00184	-0.00102	-0.00013124	0.00080223	0.00174	0.00265	0.0035	0.00426	0.00489	0.00539	0.00574	0.00594	0.00598	0.00589	0.00568	0.00538	0.00502	0.00463	0.00424	0.00388	0.00357	0.00336	0.00324	0.00324	0.00335	0.00357	0.0039	0.00431	0.00478	0.00529	0.00581	0.0063	0.00676	0.00713	0.00742	0.0076	0.00767	0.00761	0.00744	0.00716
		15860	-0.00434	-0.00453	-0.00458	-0.00446	-0.00417	-0.00371	-0.0031	-0.00235	-0.00149	-0.00054955	0.00043369	0.00142	0.00239	0.00328	0.00409	0.00477	0.00531	0.0057	0.00594	0.00602	0.00597	0.00581	0.00555	0.00522	0.00486	0.0045	0.00416	0.00388	0.00367	0.00356	0.00354	0.00363	0.00382	0.00409	0.00444	0.00484	0.00527	0.0057	0.0061	0.00646	0.00674	0.00694	0.00704	0.00703	0.00691	0.00669	0.00638
		15880	-0.00475	-0.00496	-0.005	-0.00487	-0.00457	-0.00408	-0.00344	-0.00266	-0.00176	-0.00078369	0.00023858	0.00127	0.00227	0.0032	0.00404	0.00475	0.00533	0.00575	0.00602	0.00613	0.00611	0.00598	0.00574	0.00544	0.0051	0.00476	0.00443	0.00415	0.00394	0.00381	0.00377	0.00382	0.00396	0.00418	0.00447	0.00479	0.00514	0.00548	0.00579	0.00605	0.00625	0.00637	0.00639	0.00632	0.00616	0.0059	0.00558
		15900	-0.00491	-0.00512	-0.00516	-0.00502	-0.0047	-0.0042	-0.00354	-0.00274	-0.00182	-0.00081659	0.00022737	0.00128	0.0023	0.00325	0.0041	0.00483	0.00542	0.00586	0.00614	0.00628	0.00627	0.00615	0.00592	0.00563	0.0053	0.00496	0.00463	0.00434	0.00411	0.00395	0.00388	0.00389	0.00398	0.00414	0.00436	0.00461	0.00488	0.00514	0.00538	0.00556	0.00569	0.00574	0.00572	0.0056	0.00541	0.00514	0.00481
		15920	-0.00479	-0.005	-0.00504	-0.00489	-0.00457	-0.00406	-0.00339	-0.00259	-0.00166	-0.0006637	0.00037943	0.00143	0.00244	0.00339	0.00424	0.00497	0.00556	0.00599	0.00627	0.00641	0.0064	0.00627	0.00605	0.00575	0.00542	0.00506	0.00472	0.00441	0.00415	0.00397	0.00385	0.00382	0.00386	0.00396	0.00411	0.0043	0.00451	0.00471	0.00488	0.00502	0.0051	0.00511	0.00505	0.00491	0.00471	0.00444	0.00413
		15940	-0.00443	-0.00462	-0.00466	-0.00451	-0.00419	-0.00369	-0.00304	-0.00225	-0.00135	-0.0003712	0.00064547	0.00167	0.00265	0.00358	0.0044	0.00511	0.00567	0.00609	0.00636	0.00647	0.00646	0.00632	0.00608	0.00577	0.00542	0.00505	0.00469	0.00435	0.00406	0.00384	0.00369	0.00361	0.0036	0.00365	0.00376	0.0039	0.00405	0.00421	0.00434	0.00445	0.0045	0.00449	0.00443	0.00429	0.0041	0.00385	0.00355
		15960	-0.00387	-0.00405	-0.00408	-0.00394	-0.00363	-0.00316	-0.00254	-0.00179	-0.00093523	-9.4e-06	0.00095482	0.00192	0.00286	0.00373	0.00451	0.00518	0.00571	0.0061	0.00634	0.00644	0.0064	0.00625	0.006	0.00568	0.00531	0.00492	0.00454	0.00418	0.00386	0.00361	0.00342	0.0033	0.00325	0.00326	0.00332	0.00343	0.00355	0.00368	0.00379	0.00388	0.00393	0.00393	0.00387	0.00375	0.00358	0.00336	0.0031
		15980	-0.0032	-0.00337	-0.00339	-0.00326	-0.00298	-0.00255	-0.00198	-0.0013	-0.00051278	0.00033886	0.00123	0.00212	0.00299	0.00379	0.00451	0.00513	0.00562	0.00597	0.00619	0.00626	0.00622	0.00605	0.0058	0.00547	0.0051	0.0047	0.0043	0.00392	0.00359	0.0033	0.00308	0.00293	0.00285	0.00283	0.00286	0.00294	0.00304	0.00315	0.00326	0.00334	0.0034	0.00341	0.00337	0.00329	0.00315	0.00296	0.00274
		16000	-0.00252	-0.00267	-0.00269	-0.00258	-0.00234	-0.00197	-0.00147	-0.00086098	-0.00016612	0.00059222	0.00139	0.00219	0.00297	0.0037	0.00435	0.00491	0.00536	0.00568	0.00588	0.00595	0.0059	0.00574	0.00549	0.00517	0.00481	0.00441	0.00402	0.00364	0.00329	0.00299	0.00275	0.00258	0.00247	0.00242	0.00243	0.00248	0.00256	0.00266	0.00276	0.00285	0.00292	0.00295	0.00294	0.00288	0.00278	0.00263	0.00244
		16020	-0.00192	-0.00205	-0.00208	-0.00199	-0.0018	-0.00149	-0.00107	-0.00056095	3.184e-05	0.00068439	0.00137	0.00207	0.00276	0.00341	0.004	0.00451	0.00492	0.00522	0.00541	0.00549	0.00546	0.00533	0.00511	0.00482	0.00449	0.00412	0.00374	0.00338	0.00303	0.00273	0.00248	0.00229	0.00216	0.00208	0.00206	0.00209	0.00215	0.00223	0.00232	0.00241	0.00248	0.00253	0.00253	0.0025	0.00243	0.00231	0.00215
		16040	-0.00147	-0.00158	-0.00162	-0.00157	-0.00143	-0.00119	-0.00086396	-0.00045121	3.403e-05	0.00057653	0.00116	0.00176	0.00236	0.00293	0.00346	0.00393	0.00432	0.00462	0.00482	0.00493	0.00494	0.00486	0.0047	0.00447	0.00419	0.00387	0.00353	0.00319	0.00287	0.00258	0.00232	0.00212	0.00196	0.00186	0.00181	0.0018	0.00183	0.00188	0.00195	0.00202	0.00208	0.00212	0.00214	0.00212	0.00207	0.00197	0.00184
		16060	-0.00122	-0.00133	-0.00138	-0.00136	-0.00127	-0.00111	-0.00086663	-0.00055243	-0.00017205	0.00026433	0.00074341	0.00125	0.00177	0.00228	0.00276	0.0032	0.00359	0.00391	0.00415	0.00431	0.00439	0.00438	0.0043	0.00415	0.00395	0.0037	0.00342	0.00313	0.00284	0.00257	0.00231	0.00209	0.00192	0.00178	0.00168	0.00163	0.00161	0.00161	0.00164	0.00167	0.00171	0.00173	0.00173	0.00171	0.00166	0.00157	0.00145
		16080	-0.0012	-0.00129	-0.00135	-0.00137	-0.00133	-0.00123	-0.00107	-0.00084738	-0.00056159	-0.00021998	0.00016936	0.00059554	0.00105	0.00151	0.00196	0.0024	0.0028	0.00316	0.00346	0.00369	0.00385	0.00395	0.00397	0.00392	0.00381	0.00365	0.00345	0.00322	0.00297	0.00271	0.00247	0.00223	0.00202	0.00184	0.00169	0.00157	0.00149	0.00143	0.00139	0.00137	0.00135	0.00133	0.0013	0.00125	0.00119	0.00109	0.00096645
		16100	-0.00137	-0.00146	-0.00153	-0.00157	-0.00157	-0.00153	-0.00143	-0.00128	-0.00108	-0.00081233	-0.00049514	-0.00013105	0.00027117	0.00070077	0.00115	0.00159	0.00203	0.00244	0.00281	0.00313	0.0034	0.0036	0.00373	0.0038	0.0038	0.00373	0.00361	0.00345	0.00324	0.00301	0.00277	0.00252	0.00227	0.00204	0.00182	0.00163	0.00146	0.00132	0.0012	0.0011	0.00101	0.00092433	0.00084261	0.00075464	0.00065427	0.00053627	0.00039684
		16120	-0.00168	-0.00176	-0.00183	-0.00189	-0.00192	-0.00192	-0.00188	-0.00178	-0.00163	-0.00143	-0.00116	-0.00084028	-0.000468	-5.253e-05	0.00039596	0.0008656	0.00134	0.00181	0.00227	0.00268	0.00305	0.00337	0.00362	0.0038	0.0039	0.00394	0.0039	0.0038	0.00364	0.00343	0.00319	0.00292	0.00263	0.00234	0.00205	0.00177	0.00151	0.00128	0.00106	0.00086505	0.00068932	0.00052881	0.00037837	0.00023218	8.447e-05	-7.05e-05	-0.00023758
		16140	-0.00206	-0.00212	-0.00219	-0.00225	-0.0023	-0.00232	-0.00231	-0.00225	-0.00214	-0.00197	-0.00174	-0.00144	-0.00108	-0.00066735	-0.00020485	0.00029474	0.00081855	0.00135	0.00188	0.00239	0.00285	0.00327	0.00363	0.00391	0.00411	0.00423	0.00427	0.00423	0.0041	0.00392	0.00367	0.00338	0.00305	0.0027	0.00234	0.00198	0.00162	0.00129	0.00097291	0.00068071	0.0004121	0.00016538	-6.29e-05	-0.00027726	-0.00048334	-0.00068668	-0.00089271
		16160	-0.00241	-0.00245	-0.00251	-0.00256	-0.00261	-0.00264	-0.00264	-0.0026	-0.00251	-0.00236	-0.00214	-0.00185	-0.0015	-0.00107	-0.00059388	-6.476e-05	0.00050056	0.00109	0.00168	0.00226	0.00281	0.00331	0.00375	0.00411	0.00439	0.00458	0.00468	0.00467	0.00458	0.00441	0.00415	0.00384	0.00347	0.00307	0.00264	0.00221	0.00177	0.00134	0.00093656	0.00055284	0.00019519	-0.00013617	-0.00044303	-0.00072891	-0.00099862	-0.00126	-0.00151
		16180	-0.00265	-0.00267	-0.0027	-0.00274	-0.00278	-0.0028	-0.0028	-0.00276	-0.00267	-0.00252	-0.00231	-0.00202	-0.00166	-0.00123	-0.00073639	-0.00018523	0.00040913	0.00103	0.00167	0.00229	0.00289	0.00345	0.00394	0.00436	0.00469	0.00492	0.00505	0.00508	0.005	0.00483	0.00457	0.00424	0.00384	0.0034	0.00292	0.00243	0.00193	0.00143	0.00094994	0.00049151	5.917e-05	-0.00034543	-0.00072292	-0.00108	-0.00141	-0.00173	-0.00203
		16200	-0.00272	-0.0027	-0.00271	-0.00273	-0.00275	-0.00276	-0.00274	-0.00269	-0.0026	-0.00244	-0.00222	-0.00193	-0.00157	-0.00113	-0.00063179	-7.199e-05	0.00053323	0.00117	0.00182	0.00246	0.00308	0.00365	0.00417	0.0046	0.00495	0.0052	0.00534	0.00537	0.0053	0.00513	0.00487	0.00452	0.00411	0.00364	0.00314	0.00261	0.00207	0.00154	0.00101	0.00050277	1.942e-05	-0.00043821	-0.00087027	-0.00128	-0.00167	-0.00204	-0.0024
		16220	-0.00257	-0.00252	-0.0025	-0.00249	-0.00249	-0.00248	-0.00245	-0.00239	-0.00228	-0.00212	-0.0019	-0.00161	-0.00124	-0.000811	-0.00031436	0.0002375	0.00083247	0.00146	0.00209	0.00272	0.00332	0.00388	0.00437	0.00479	0.00513	0.00536	0.00549	0.00551	0.00543	0.00526	0.00499	0.00464	0.00423	0.00376	0.00326	0.00273	0.00219	0.00164	0.00111	0.00058491	8.112e-05	-0.00040258	-0.00086648	-0.00131	-0.00174	-0.00216	-0.00258
		16240	-0.0022	-0.00213	-0.00208	-0.00206	-0.00204	-0.00201	-0.00197	-0.0019	-0.00178	-0.00162	-0.00139	-0.0011	-0.00074524	-0.00032572	0.00015194	0.00067888	0.00124	0.00183	0.00242	0.003	0.00356	0.00407	0.00451	0.00488	0.00517	0.00536	0.00546	0.00546	0.00536	0.00518	0.00491	0.00457	0.00418	0.00374	0.00326	0.00276	0.00225	0.00174	0.00123	0.00072626	0.00023609	-0.00024272	-0.0007115	-0.00117	-0.00163	-0.00208	-0.00254
		16260	-0.00165	-0.00156	-0.0015	-0.00146	-0.00143	-0.0014	-0.00135	-0.00128	-0.00116	-0.00099843	-0.0007786	-0.00049916	-0.00015979	0.0002365	0.00068332	0.00117	0.00169	0.00222	0.00275	0.00326	0.00374	0.00417	0.00454	0.00484	0.00506	0.00519	0.00524	0.0052	0.00508	0.00489	0.00462	0.00431	0.00395	0.00355	0.00313	0.00269	0.00224	0.0018	0.00135	0.00090465	0.00046201	1.972e-05	-0.00042511	-0.00087588	-0.00134	-0.00181	-0.00229
		16280	-0.00097993	-0.00088382	-0.00082349	-0.00078768	-0.00076381	-0.00073838	-0.00069783	-0.00062958	-0.0005229	-0.00036899	-0.00016222	9.961e-05	0.00041557	0.00078124	0.00119	0.00163	0.00209	0.00255	0.003	0.00343	0.00382	0.00416	0.00444	0.00465	0.00478	0.00484	0.00483	0.00475	0.0046	0.0044	0.00414	0.00386	0.00354	0.00321	0.00286	0.00251	0.00216	0.0018	0.00145	0.00109	0.00072431	0.00034783	-4.538e-05	-0.00046018	-0.00090073	-0.00137	-0.00187
		16300	-0.00026858	-0.00018544	-0.00014266	-0.00012734	-0.00012486	-0.0001205	-0.00010017	-5.102e-05	3.747e-05	0.00017296	0.00035984	0.00059895	0.00088739	0.00122	0.00158	0.00197	0.00237	0.00276	0.00314	0.00348	0.00377	0.00402	0.0042	0.00431	0.00436	0.00434	0.00426	0.00413	0.00395	0.00374	0.0035	0.00325	0.00299	0.00273	0.00247	0.00222	0.00198	0.00173	0.00149	0.00124	0.00098115	0.0006946	0.00037729	2.251e-05	-0.00037491	-0.00081786	-0.00131
		16320	0.00039647	0.00044669	0.00045264	0.0004297	0.00039433	0.00036279	0.00035012	0.00036958	0.00043124	0.00054215	0.00070513	0.00091952	0.00118	0.00148	0.00181	0.00215	0.00249	0.00282	0.00312	0.00338	0.00359	0.00374	0.00383	0.00385	0.00381	0.00372	0.00358	0.0034	0.0032	0.00298	0.00275	0.00253	0.00233	0.00214	0.00197	0.00183	0.0017	0.00158	0.00146	0.00134	0.00119	0.00101	0.00078736	0.00051314	0.00018066	-0.00021324	-0.00066825
		16340	0.0009377	0.00093557	0.00088691	0.00080961	0.00072216	0.00064264	0.00058695	0.00056889	0.00059854	0.00068171	0.00082031	0.00101	0.00125	0.00152	0.00182	0.00213	0.00243	0.0027	0.00295	0.00314	0.00328	0.00335	0.00336	0.00331	0.0032	0.00304	0.00284	0.00262	0.00239	0.00216	0.00195	0.00176	0.0016	0.00148	0.0014	0.00136	0.00134	0.00134	0.00134	0.00134	0.00131	0.00125	0.00113	0.00095463	0.00070578	0.00038203	-1.632e-05
		16360	0.0013	0.00123	0.00111	0.00096786	0.00081873	0.00068357	0.00057944	0.00052041	0.00051641	0.00057273	0.00068994	0.00086394	0.00109	0.00135	0.00163	0.00191	0.00219	0.00243	0.00263	0.00278	0.00287	0.00289	0.00284	0.00273	0.00256	0.00235	0.00211	0.00185	0.00159	0.00136	0.00115	0.00098001	0.00086265	0.00079886	0.0007882	0.00082592	0.00090336	0.00101	0.00113	0.00124	0.00133	0.00138	0.00137	0.0013	0.00115	0.00091312	0.00059243
		16380	0.00145	0.00131	0.00111	0.00089722	0.00068297	0.00049022	0.00033722	0.00023829	0.00020329	0.00023686	0.00033857	0.00050278	0.0007196	0.00097503	0.00125	0.00153	0.0018	0.00204	0.00222	0.00235	0.00241	0.0024	0.00232	0.00217	0.00196	0.00171	0.00144	0.00115	0.00087679	0.00062577	0.0004158	0.00025938	0.0001651	0.00013736	0.00017562	0.00027479	0.00042516	0.00061322	0.00082241	0.00103	0.00123	0.00139	0.00149	0.00152	0.00148	0.00134	0.00111
		16400	0.00141	0.00118	0.00091297	0.00062852	0.00035228	0.00010622	-9.081e-05	-0.00022417	-0.00028429	-0.0002669	-0.00017345	-1.055e-05	0.00021033	0.00047386	0.00076192	0.00105	0.00133	0.00158	0.00177	0.0019	0.00196	0.00194	0.00184	0.00168	0.00145	0.00119	0.00088853	0.00058312	0.00028833	2.311e-05	-0.00019578	-0.00035432	-0.00044267	-0.00045552	-0.00039244	-0.00025811	-6.184e-05	0.00018264	0.00045846	0.00074622	0.00103	0.00128	0.00148	0.00161	0.00167	0.00164	0.00152
		16420	0.00121	0.00090636	0.00057023	0.00022557	-0.00010287	-0.00039261	-0.00062448	-0.0007838	-0.00086106	-0.0008525	-0.00076014	-0.00059146	-0.0003588	-7.867e-05	0.0002296	0.0005451	0.00084664	0.00111	0.00133	0.00148	0.00155	0.00155	0.00146	0.0013	0.00108	0.00080198	0.00049594	0.00017783	-0.00013177	-0.00041306	-0.00064762	-0.00082017	-0.00091922	-0.00093779	-0.00087396	-0.00073097	-0.00051684	-0.00024423	7.056e-05	0.00040867	0.00074935	0.00107	0.00136	0.00158	0.00174	0.00181	0.00179
		16440	0.00091083	0.00055048	0.00016308	-0.00022584	-0.00059144	-0.00091121	-0.00117	-0.00134	-0.00143	-0.00142	-0.00132	-0.00115	-0.00089707	-0.00059639	-0.00026324	8.053e-05	0.000413	0.00071301	0.00096184	0.00114	0.00125	0.00127	0.00121	0.00107	0.00085557	0.00058861	0.0002834	-4.027e-05	-0.00036144	-0.00065944	-0.00091478	-0.00111	-0.00123	-0.00128	-0.00123	-0.0011	-0.00089826	-0.00062442	-0.00029744	6.475e-05	0.00044243	0.00081485	0.00116	0.00146	0.0017	0.00187	0.00195
		16460	0.0005924	0.00019658	-0.00022024	-0.00063294	-0.00102	-0.00135	-0.00162	-0.0018	-0.00188	-0.00188	-0.00177	-0.00158	-0.00132	-0.001	-0.0006437	-0.00027243	9.116e-05	0.00042538	0.00071068	0.00093075	0.00107	0.00113	0.0011	0.00098976	0.00080198	0.00055166	0.00025543	-6.753e-05	-0.00039638	-0.0007102	-0.00098871	-0.00121	-0.00137	-0.00145	-0.00144	-0.00135	-0.00117	-0.00091679	-0.00060133	-0.00023905	0.00015172	0.00055109	0.00093879	0.0013	0.0016	0.00185	0.00201
		16480	0.0003281	-7.647e-05	-0.00049765	-0.00091158	-0.00129	-0.00163	-0.00189	-0.00207	-0.00215	-0.00214	-0.00203	-0.00183	-0.00156	-0.00123	-0.00085726	-0.00046564	-7.721e-05	0.00028615	0.00060442	0.00086034	0.00104	0.00114	0.00114	0.00107	0.00090771	0.00068026	0.00039906	8.228e-05	-0.00024998	-0.00057689	-0.00087778	-0.00113	-0.00133	-0.00145	-0.00149	-0.00144	-0.0013	-0.00109	-0.00080352	-0.00046099	-7.812e-05	0.00032636	0.00073268	0.00112	0.00147	0.00177	0.002
		16500	0.00017782	-0.00020756	-0.0006077	-0.001	-0.00136	-0.00168	-0.00193	-0.0021	-0.00218	-0.00216	-0.00205	-0.00186	-0.00159	-0.00125	-0.00087546	-0.00047523	-7.342e-05	0.00030859	0.00065064	0.00093516	0.00115	0.00128	0.00132	0.00128	0.00115	0.00094838	0.00068629	0.00038023	4.922e-05	-0.00028631	-0.00060606	-0.00089041	-0.00112	-0.00129	-0.00137	-0.00137	-0.00129	-0.00112	-0.0008794	-0.00057129	-0.0002133	0.00017729	0.00058141	0.00097939	0.00135	0.00168	0.00195
		16520	0.00017729	-0.00016335	-0.0005199	-0.00087268	-0.0012	-0.00149	-0.00172	-0.00187	-0.00195	-0.00193	-0.00183	-0.00165	-0.00139	-0.00107	-0.00069774	-0.00030347	9.732e-05	0.00048417	0.00083738	0.00114	0.00137	0.00153	0.00161	0.00159	0.00149	0.00132	0.00108	0.00078573	0.00046081	0.00012203	-0.00021056	-0.00051734	-0.00078032	-0.00098375	-0.00112	-0.00117	-0.00113	-0.00102	-0.00082208	-0.00055744	-0.00023636	0.00012524	0.00050922	0.00089613	0.00127	0.0016	0.00188
		16540	0.00033124	5.569e-05	-0.00023978	-0.00053798	-0.00082125	-0.00107	-0.00128	-0.00142	-0.00149	-0.00148	-0.00139	-0.00123	-0.0009905	-0.00069343	-0.00034968	2.38e-05	0.00040871	0.00078575	0.00114	0.00144	0.00169	0.00186	0.00196	0.00197	0.0019	0.00175	0.00153	0.00125	0.00093645	0.0006004	0.0002621	-5.919e-05	-0.00034523	-0.00057964	-0.00074911	-0.00084375	-0.00085784	-0.00079017	-0.00064389	-0.00042652	-0.00014942	0.00017264	0.00052249	0.0008811	0.00123	0.00155	0.00182
		16560	0.00061357	0.00041574	0.0001921	-4.282e-05	-0.00027336	-0.00048399	-0.00065956	-0.00078702	-0.00085557	-0.00085764	-0.00078952	-0.00065122	-0.00044704	-0.00018506	0.00012333	0.00046364	0.00081948	0.00117	0.00151	0.0018	0.00205	0.00223	0.00234	0.00236	0.00231	0.00218	0.00198	0.00173	0.00142	0.0011	0.00076026	0.0004332	0.00013384	-0.00012147	-0.00031878	-0.00044743	-0.00050063	-0.0004759	-0.00037508	-0.00020433	2.619e-05	0.00030282	0.00060917	0.00092685	0.00124	0.00152	0.00176
		16580	0.00097163	0.00085563	0.00070736	0.00053876	0.00036332	0.0001953	4.865e-05	-6.363e-05	-0.00013035	-0.00014308	-9.634e-05	1.16e-05	0.00017886	0.00039993	0.00066574	0.0009643	0.00128	0.0016	0.00191	0.00218	0.00242	0.00259	0.0027	0.00273	0.00269	0.00258	0.0024	0.00216	0.00188	0.00156	0.00123	0.00090736	0.00060421	0.00033853	0.00012415	-2.804e-05	-0.00011075	-0.0001208	-5.921e-05	6.874e-05	0.00025379	0.00048321	0.00074141	0.00101	0.00127	0.00151	0.0017
		16600	0.00134	0.0013	0.00122	0.00112	0.00099694	0.0008722	0.00075639	0.00066206	0.00060032	0.00058034	0.00060855	0.00068843	0.00082	0.00099976	0.00122	0.00147	0.00175	0.00203	0.0023	0.00254	0.00275	0.00291	0.00301	0.00304	0.00301	0.00291	0.00274	0.00251	0.00225	0.00195	0.00163	0.00131	0.00102	0.00074931	0.00052788	0.00036226	0.00025972	0.00022361	0.00025334	0.00034417	0.0004875	0.00067139	0.000881	0.0011	0.00131	0.00149	0.00163
		16620	0.00163	0.00166	0.00165	0.00161	0.00154	0.00146	0.00138	0.0013	0.00126	0.00124	0.00125	0.00131	0.00142	0.00156	0.00174	0.00195	0.00218	0.00241	0.00264	0.00285	0.00303	0.00316	0.00324	0.00326	0.00323	0.00312	0.00297	0.00275	0.0025	0.00222	0.00192	0.00161	0.00133	0.00107	0.0008465	0.00067608	0.00056215	0.00050802	0.00051315	0.0005731	0.00067992	0.00082239	0.0009866	0.00116	0.00132	0.00145	0.00154
		16640	0.0018	0.00188	0.00192	0.00193	0.00191	0.00188	0.00184	0.0018	0.00177	0.00177	0.00179	0.00184	0.00193	0.00205	0.00219	0.00236	0.00255	0.00273	0.00292	0.00308	0.00322	0.00332	0.00338	0.00338	0.00333	0.00322	0.00306	0.00286	0.00262	0.00235	0.00206	0.00178	0.00151	0.00126	0.00105	0.00087701	0.00075828	0.00069252	0.00067915	0.00071409	0.00078995	0.00089646	0.00102	0.00115	0.00126	0.00135	0.0014
		16660	0.00179	0.0019	0.00198	0.00204	0.00207	0.00209	0.0021	0.0021	0.00212	0.00214	0.00218	0.00225	0.00233	0.00244	0.00256	0.0027	0.00284	0.00298	0.00312	0.00324	0.00333	0.00339	0.0034	0.00338	0.0033	0.00319	0.00302	0.00282	0.00259	0.00233	0.00206	0.0018	0.00154	0.00131	0.00111	0.00094418	0.00082489	0.00075189	0.00072453	0.00073916	0.0007892	0.00086551	0.00095674	0.00105	0.00113	0.00119	0.00121
		16680	0.00159	0.00172	0.00183	0.00193	0.00201	0.00209	0.00215	0.00222	0.00229	0.00236	0.00244	0.00253	0.00262	0.00273	0.00284	0.00295	0.00306	0.00316	0.00325	0.00331	0.00335	0.00336	0.00334	0.00327	0.00317	0.00303	0.00285	0.00265	0.00242	0.00217	0.00192	0.00167	0.00144	0.00122	0.00103	0.00087451	0.00075675	0.00067878	0.00064007	0.00063756	0.00066582	0.00071719	0.00078221	0.00085004	0.00090902	0.00094734	0.00095358
		16700	0.00121	0.00135	0.00148	0.00162	0.00176	0.00189	0.00203	0.00217	0.0023	0.00244	0.00257	0.0027	0.00282	0.00294	0.00305	0.00314	0.00322	0.00328	0.00331	0.00332	0.00331	0.00326	0.00318	0.00307	0.00293	0.00276	0.00257	0.00236	0.00213	0.0019	0.00166	0.00143	0.00121	0.00101	0.00082978	0.00068189	0.00056595	0.00048358	0.00043439	0.0004164	0.00042556	0.00045623	0.00050113	0.00055185	0.00059905	0.00063302	0.00064408
		16720	0.00070222	0.00083879	0.00099558	0.00117	0.00136	0.00157	0.00178	0.002	0.00221	0.00242	0.00262	0.0028	0.00296	0.00309	0.0032	0.00328	0.00333	0.00334	0.00333	0.00328	0.0032	0.00309	0.00295	0.00279	0.00261	0.00242	0.0022	0.00198	0.00175	0.00153	0.0013	0.00109	0.00088553	0.00070017	0.00053536	0.00039432	0.0002792	0.00019145	0.00013137	9.815e-05	8.969e-05	0.00010259	0.00013227	0.00017298	0.000218	0.00025992	0.00029072
		16740	0.00013668	0.00026923	0.00044406	0.00065777	0.00090479	0.00118	0.00147	0.00177	0.00206	0.00235	0.00261	0.00285	0.00305	0.0032	0.00332	0.00338	0.0034	0.00337	0.0033	0.00319	0.00305	0.00288	0.00269	0.00247	0.00225	0.00202	0.00179	0.00156	0.00133	0.00111	0.00089749	0.00069767	0.00051114	0.00033963	0.00018493	4.867e-05	-6.768e-05	-0.00016252	-0.00023479	-0.00028386	-0.00030952	-0.00031256	-0.00029466	-0.00025863	-0.00020834	-0.00014909	-8.719e-05
		16760	-0.00040773	-0.00027787	-8.529e-05	0.00016488	0.00046438	0.00080234	0.00117	0.00154	0.00191	0.00227	0.00259	0.00288	0.00311	0.00328	0.00339	0.00344	0.00343	0.00336	0.00324	0.00307	0.00287	0.00264	0.00239	0.00214	0.00188	0.00162	0.00137	0.00113	0.0008978	0.00068432	0.00048482	0.00029906	0.00012643	-3.352e-05	-0.00018089	-0.00031518	-0.00043535	-0.00053973	-0.00062598	-0.00069181	-0.00073469	-0.00075254	-0.0007441	-0.00070908	-0.00064889	-0.00056645	-0.00046659
		16780	-0.00085171	-0.00072129	-0.00051183	-0.00023013	0.00011321	0.00050428	0.00092679	0.00136	0.00179	0.0022	0.00257	0.00289	0.00314	0.00333	0.00343	0.00346	0.00342	0.00331	0.00314	0.00293	0.00267	0.00239	0.0021	0.00181	0.00151	0.00123	0.00097042	0.00072572	0.00050084	0.00029515	0.00010665	-6.71e-05	-0.00022889	-0.00038083	-0.00052465	-0.00066056	-0.0007878	-0.00090412	-0.00101	-0.00109	-0.00115	-0.00118	-0.00118	-0.00114	-0.00107	-0.00096391	-0.00082409
		16800	-0.00113	-0.0009962	-0.00077355	-0.0004701	-9.818e-05	0.00032628	0.00078466	0.00126	0.00172	0.00216	0.00255	0.00288	0.00314	0.00332	0.00341	0.00342	0.00335	0.00321	0.003	0.00275	0.00246	0.00215	0.00183	0.00151	0.0012	0.00090588	0.00063778	0.00039417	0.00017464	-2.291e-05	-0.00020224	-0.0003674	-0.00052269	-0.00067172	-0.00081687	-0.00095892	-0.0011	-0.00123	-0.00135	-0.00145	-0.00152	-0.00157	-0.00157	-0.00154	-0.00145	-0.00132	-0.00114
		16820	-0.0012	-0.00106	-0.0008368	-0.00052712	-0.00014864	0.00028186	0.00074505	0.00122	0.00168	0.00212	0.00251	0.00283	0.00307	0.00323	0.00331	0.0033	0.0032	0.00304	0.00281	0.00254	0.00223	0.00191	0.00158	0.00125	0.00094349	0.00065574	0.0003932	0.00015705	-5.433e-05	-0.0002442	-0.00041735	-0.00057895	-0.00073405	-0.00088663	-0.00104	-0.00119	-0.00135	-0.00149	-0.00163	-0.00175	-0.00184	-0.00189	-0.0019	-0.00186	-0.00176	-0.00161	-0.0014
		16840	-0.00106	-0.00092132	-0.00070142	-0.00040664	-4.958e-05	0.00035399	0.00078557	0.00123	0.00165	0.00205	0.0024	0.00268	0.0029	0.00303	0.00308	0.00305	0.00295	0.00278	0.00255	0.00228	0.00199	0.00168	0.00136	0.00106	0.00076707	0.00049773	0.00025183	2.936e-05	-0.00017169	-0.00035563	-0.00052729	-0.00069202	-0.00085462	-0.00102	-0.00119	-0.00136	-0.00153	-0.00169	-0.00185	-0.00198	-0.00208	-0.00214	-0.00215	-0.00211	-0.002	-0.00182	-0.00159
		16860	-0.0007204	-0.00059384	-0.00039995	-0.00014547	0.00015884	0.00049965	0.00086135	0.00123	0.00158	0.00191	0.00219	0.00242	0.00258	0.00268	0.00271	0.00267	0.00257	0.00241	0.00221	0.00198	0.00172	0.00145	0.00118	0.00092121	0.00067018	0.00043463	0.00021592	1.287e-05	-0.00017711	-0.00035787	-0.00053387	-0.00070956	-0.00088837	-0.00107	-0.00126	-0.00146	-0.00165	-0.00183	-0.002	-0.00215	-0.00226	-0.00232	-0.00233	-0.00227	-0.00215	-0.00197	-0.00172
		16880	-0.00023902	-0.00013768	8.77e-06	0.00019562	0.00041549	0.00065896	0.00091502	0.00117	0.00142	0.00164	0.00183	0.00199	0.0021	0.00216	0.00217	0.00213	0.00205	0.00193	0.00179	0.00162	0.00143	0.00123	0.00104	0.00083826	0.00064526	0.00045766	0.00027497	9.549e-05	-8.339e-05	-0.00026466	-0.00045149	-0.00064612	-0.0008498	-0.00106	-0.00128	-0.0015	-0.00172	-0.00192	-0.00211	-0.00226	-0.00237	-0.00243	-0.00243	-0.00236	-0.00223	-0.00204	-0.00178
		16900	0.00031552	0.00037362	0.00045018	0.00054352	0.00065073	0.00076762	0.00088921	0.00101	0.00113	0.00123	0.00132	0.00139	0.00143	0.00146	0.00146	0.00144	0.00141	0.00135	0.00128	0.0012	0.00111	0.00101	0.00090776	0.00079557	0.00067569	0.00054675	0.0004067	0.00025336	8.458e-05	-0.00010111	-0.00030447	-0.00052491	-0.00076033	-0.00101	-0.00126	-0.00151	-0.00175	-0.00197	-0.00217	-0.00232	-0.00243	-0.00248	-0.00246	-0.00239	-0.00225	-0.00205	-0.0018
		16920	0.00086493	0.00086086	0.00084709	0.00082598	0.00079962	0.00077003	0.00073901	0.00070839	0.00067974	0.00065468	0.0006344	0.00062028	0.00061313	0.00061361	0.00062191	0.00063758	0.00065975	0.0006868	0.00071629	0.00074528	0.00077	0.00078619	0.00078929	0.00077455	0.00073735	0.00067349	0.00057958	0.00045318	0.00029323	0.00010029	-0.00012334	-0.00037354	-0.00064434	-0.00092815	-0.00122	-0.0015	-0.00176	-0.002	-0.0022	-0.00235	-0.00244	-0.00248	-0.00245	-0.00236	-0.00221	-0.00201	-0.00177
		16940	0.00133	0.00125	0.00113	0.00098487	0.00081453	0.00063072	0.00044233	0.0002583	8.736e-05	-6.258e-05	-0.00018465	-0.00027329	-0.0003247	-0.00033697	-0.00031035	-0.000247	-0.00015127	-2.923e-05	0.00011123	0.00026113	0.00041049	0.00054896	0.00066643	0.00075332	0.00080136	0.00080391	0.0007563	0.00065635	0.00050443	0.00030349	5.917e-05	-0.00022053	-0.00052551	-0.00084424	-0.00116	-0.00147	-0.00175	-0.002	-0.0022	-0.00234	-0.00242	-0.00244	-0.00239	-0.00229	-0.00213	-0.00194	-0.00171
		16960	0.00167	0.0015	0.00126	0.0009865	0.00067429	0.00034231	6.02e-06	-0.0003191	-0.00061797	-0.00087704	-0.00108	-0.00123	-0.00131	-0.00132	-0.00127	-0.00115	-0.00097229	-0.00075157	-0.00049885	-0.00022896	4.227e-05	0.00029901	0.00052593	0.00070942	0.00083793	0.00090284	0.00089871	0.00082392	0.00068041	0.00047364	0.00021254	-9.121e-05	-0.00042368	-0.0007696	-0.00111	-0.00144	-0.00173	-0.00198	-0.00217	-0.0023	-0.00236	-0.00236	-0.0023	-0.00218	-0.00202	-0.00183	-0.00163
		16980	0.00183	0.00156	0.00123	0.00082766	0.0003886	-7.203e-05	-0.00053337	-0.00097455	-0.00138	-0.00172	-0.00199	-0.00217	-0.00227	-0.00227	-0.00217	-0.002	-0.00174	-0.00143	-0.00108	-0.00070059	-0.00032281	3.608e-05	0.00035699	0.00062289	0.00082001	0.00093839	0.00097252	0.00092124	0.00078813	0.00058104	0.00031171	-5.13e-06	-0.00035254	-0.00071228	-0.00107	-0.0014	-0.00169	-0.00193	-0.0021	-0.00222	-0.00226	-0.00224	-0.00216	-0.00203	-0.00188	-0.0017	-0.00152
		17000	0.00182	0.00147	0.00103	0.0005361	-3.14e-06	-0.00056145	-0.00111	-0.00164	-0.00211	-0.0025	-0.00281	-0.00301	-0.0031	-0.00308	-0.00295	-0.00272	-0.0024	-0.00202	-0.00159	-0.00113	-0.00067167	-0.00023725	0.00015266	0.0004791	0.00072725	0.00088653	0.00095163	0.00092234	0.00080354	0.00060487	0.00033998	2.566e-05	-0.00031912	-0.0006745	-0.00102	-0.00134	-0.00162	-0.00184	-0.002	-0.00209	-0.00211	-0.00207	-0.00198	-0.00185	-0.0017	-0.00154	-0.0014
		17020	0.00165	0.00123	0.00073089	0.00016569	-0.00043834	-0.00106	-0.00166	-0.00222	-0.00273	-0.00314	-0.00346	-0.00366	-0.00374	-0.00369	-0.00353	-0.00326	-0.0029	-0.00247	-0.00199	-0.00149	-0.00099095	-0.00051548	-8.824e-05	0.00027162	0.00054919	0.0007343	0.00082223	0.0008136	0.00071431	0.00053495	0.00029006	-2.83e-06	-0.00032422	-0.00065409	-0.00097298	-0.00126	-0.00151	-0.0017	-0.00183	-0.0019	-0.0019	-0.00185	-0.00176	-0.00163	-0.0015	-0.00136	-0.00124
		17040	0.00139	0.00092659	0.00038448	-0.00021304	-0.000842	-0.00148	-0.00209	-0.00266	-0.00315	-0.00356	-0.00386	-0.00405	-0.00411	-0.00404	-0.00386	-0.00358	-0.00321	-0.00277	-0.00228	-0.00177	-0.00127	-0.00079004	-0.00036023	3.44e-06	0.00028727	0.00048223	0.00058445	0.00059536	0.00052136	0.00037292	0.0001644	-8.729e-05	-0.00036377	-0.00064639	-0.00091719	-0.00116	-0.00136	-0.00151	-0.00161	-0.00165	-0.00164	-0.00158	-0.00149	-0.00137	-0.00125	-0.00114	-0.00106
		17060	0.0011	0.00061422	6.706e-05	-0.00052529	-0.00114	-0.00175	-0.00234	-0.00287	-0.00333	-0.00371	-0.00398	-0.00414	-0.00418	-0.00411	-0.00393	-0.00366	-0.0033	-0.00289	-0.00243	-0.00196	-0.00149	-0.00105	-0.00065094	-0.00031217	-4.453e-05	0.00014478	0.00025301	0.00028214	0.00023829	0.00013137	-2.587e-05	-0.00021855	-0.00043072	-0.00064637	-0.00085057	-0.00103	-0.00117	-0.00128	-0.00133	-0.00135	-0.00132	-0.00125	-0.00117	-0.00107	-0.00096979	-0.00088812	-0.00083445
		17080	0.00083282	0.00036693	-0.00015217	-0.00070511	-0.00127	-0.00183	-0.00235	-0.00283	-0.00324	-0.00356	-0.00379	-0.00393	-0.00396	-0.00389	-0.00373	-0.0035	-0.00319	-0.00284	-0.00245	-0.00205	-0.00165	-0.00128	-0.00094194	-0.00065291	-0.00042091	-0.00025106	-0.00014472	-9.958e-05	-0.00011023	-0.00016829	-0.00026334	-0.00038357	-0.00051666	-0.00065044	-0.00077375	-0.00087726	-0.00095373	-0.00099877	-0.00101	-0.00099162	-0.00094509	-0.000878	-0.00079897	-0.00071803	-0.00064567	-0.00059243	-0.00056762
		17100	0.0006663	0.00024337	-0.00022004	-0.00070667	-0.0012	-0.00168	-0.00213	-0.00253	-0.00287	-0.00314	-0.00333	-0.00345	-0.00348	-0.00343	-0.00331	-0.00313	-0.0029	-0.00263	-0.00234	-0.00204	-0.00175	-0.00146	-0.00121	-0.00098967	-0.00080839	-0.00066914	-0.00057196	-0.00051451	-0.00049213	-0.00049861	-0.00052647	-0.00056752	-0.00061368	-0.00065719	-0.00069145	-0.00071113	-0.00071281	-0.000695	-0.00065817	-0.00060479	-0.00053915	-0.00046691	-0.00039491	-0.00033043	-0.00028083	-0.00025305	-0.00025296
		17120	0.00063952	0.00028034	-0.00010869	-0.00051315	-0.00091823	-0.00131	-0.00167	-0.002	-0.00228	-0.0025	-0.00266	-0.00276	-0.0028	-0.00279	-0.00272	-0.00262	-0.00248	-0.00231	-0.00213	-0.00195	-0.00177	-0.00159	-0.00143	-0.00129	-0.00117	-0.00107	-0.00098768	-0.0009233	-0.00087213	-0.00082999	-0.00079257	-0.00075544	-0.00071473	-0.00066728	-0.00061105	-0.00054489	-0.00046915	-0.00038527	-0.00029579	-0.00020429	-0.00011511	-3.302e-05	3.706e-05	9.035e-05	0.00012256	0.00013037	0.0001112
		17140	0.00077118	0.00048683	0.00017924	-0.00013973	-0.00045822	-0.00076534	-0.00105	-0.00131	-0.00153	-0.00171	-0.00185	-0.00195	-0.00202	-0.00204	-0.00204	-0.00202	-0.00197	-0.00191	-0.00185	-0.00178	-0.00171	-0.00165	-0.00158	-0.00152	-0.00147	-0.00141	-0.00135	-0.00129	-0.00122	-0.00113	-0.00104	-0.00093381	-0.00081412	-0.00068243	-0.00054081	-0.00039206	-0.00024001	-8.902e-05	5.621e-05	0.00019091	0.00031029	0.00041019	0.00048692	0.00053788	0.00056124	0.0005564	0.000524
		17160	0.00105	0.00084169	0.00061054	0.00036819	0.000124	-0.00011363	-0.00033761	-0.00054234	-0.00072444	-0.00088191	-0.00101	-0.00112	-0.00121	-0.00128	-0.00134	-0.00139	-0.00143	-0.00147	-0.00151	-0.00155	-0.00159	-0.00162	-0.00165	-0.00167	-0.00167	-0.00166	-0.00163	-0.00158	-0.0015	-0.00139	-0.00125	-0.00109	-0.00090703	-0.00070372	-0.00048702	-0.00026306	-3.879e-05	0.00017874	0.0003826	0.0005664	0.00072456	0.00085252	0.00094726	0.00101	0.00103	0.00102	0.00098236
		17180	0.00144	0.0013	0.00113	0.00094133	0.00074977	0.00055886	0.00037426	0.00020015	3.89e-05	-0.00010865	-0.00024326	-0.00036684	-0.00048208	-0.00059229	-0.00070057	-0.00080975	-0.00092189	-0.00104	-0.00116	-0.00128	-0.0014	-0.00151	-0.00162	-0.0017	-0.00177	-0.00181	-0.00181	-0.00177	-0.0017	-0.00158	-0.00142	-0.00122	-0.00098898	-0.0007301	-0.00045161	-0.00016226	0.00012856	0.00041116	0.00067641	0.0009157	0.00112	0.00129	0.00141	0.00149	0.00153	0.00152	0.00148
		17200	0.00189	0.00179	0.00165	0.0015	0.00133	0.00116	0.00099072	0.00082572	0.00066801	0.00051832	0.00037585	0.00023857	0.00010363	-3.216e-05	-0.00017197	-0.00031844	-0.00047327	-0.00063687	-0.00080821	-0.00098465	-0.00116	-0.00133	-0.0015	-0.00164	-0.00175	-0.00183	-0.00187	-0.00186	-0.00181	-0.00169	-0.00153	-0.00131	-0.00105	-0.00075712	-0.00043054	-8.571e-05	0.00026575	0.00061193	0.00094096	0.00124	0.00151	0.00172	0.00189	0.002	0.00206	0.00206	0.00201
		17220	0.00232	0.00223	0.00211	0.00195	0.00179	0.00161	0.00143	0.00126	0.00109	0.00093245	0.00078195	0.00063741	0.00049568	0.00035295	0.00020537	4.949e-05	-0.00011737	-0.00029638	-0.00048726	-0.00068783	-0.00089396	-0.0011	-0.0013	-0.00148	-0.00164	-0.00176	-0.00184	-0.00186	-0.00183	-0.00174	-0.00159	-0.00137	-0.0011	-0.00077652	-0.00041317	-2.114e-05	0.00038634	0.00079491	0.00119	0.00156	0.00189	0.00216	0.00238	0.00253	0.00261	0.00262	0.00257
		17240	0.00267	0.00256	0.00241	0.00224	0.00204	0.00184	0.00164	0.00145	0.00126	0.0011	0.00094613	0.0008062	0.00067484	0.00054698	0.0004172	0.00028023	0.00013146	-3.241e-05	-0.00021292	-0.00040931	-0.00061869	-0.00083584	-0.00105	-0.00126	-0.00145	-0.00161	-0.00173	-0.00179	-0.0018	-0.00173	-0.0016	-0.00139	-0.00112	-0.00077709	-0.00038396	5.052e-05	0.00051142	0.00098202	0.00144	0.00188	0.00228	0.00262	0.00288	0.00307	0.00318	0.0032	0.00313
		17260	0.00286	0.00272	0.00252	0.0023	0.00207	0.00182	0.00159	0.00138	0.00118	0.00102	0.00087315	0.00075347	0.00065125	0.00055976	0.00047119	0.00037762	0.00027168	0.0001473	4.8e-07	-0.00017029	-0.00036371	-0.00057535	-0.00079814	-0.00102	-0.00124	-0.00143	-0.00158	-0.00168	-0.00172	-0.00169	-0.00157	-0.00138	-0.0011	-0.00074627	-0.00032444	0.0001518	0.00066592	0.0012	0.00173	0.00224	0.0027	0.0031	0.00341	0.00364	0.00376	0.00378	0.00369
		17280	0.00286	0.00266	0.00241	0.00213	0.00184	0.00156	0.0013	0.00107	0.00087242	0.00071626	0.00059869	0.00051562	0.00046002	0.00042264	0.00039287	0.00035958	0.00031234	0.00024204	0.00014209	8.76e-06	-0.00015812	-0.00035493	-0.00057458	-0.00080645	-0.00104	-0.00125	-0.00143	-0.00156	-0.00163	-0.00162	-0.00152	-0.00133	-0.00105	-0.00067236	-0.00021731	0.00030396	0.00087299	0.00147	0.00206	0.00264	0.00316	0.00361	0.00397	0.00422	0.00435	0.00435	0.00423
		17300	0.00265	0.00238	0.00206	0.00173	0.0014	0.00108	0.00080503	0.00057109	0.00038842	0.00025939	0.00018193	0.00014994	0.00015378	0.00018151	0.00021927	0.0002529	0.00026902	0.00025584	0.00020452	0.0001098	-2.951e-05	-0.00020983	-0.00042364	-0.00065899	-0.0009006	-0.00113	-0.00133	-0.00148	-0.00156	-0.00156	-0.00146	-0.00126	-0.00095369	-0.00054712	-4.98e-05	0.00052253	0.00115	0.00181	0.00246	0.00309	0.00367	0.00416	0.00454	0.0048	0.00492	0.00489	0.00472
		17320	0.00224	0.0019	0.00152	0.00114	0.00078159	0.0004543	0.0001765	-4.138e-05	-0.00019379	-0.00028008	-0.00030458	-0.00027598	-0.00020672	-0.00011183	-7.92e-06	8.809e-05	0.00016051	0.0001958	0.00018392	0.00011894	-1.3e-07	-0.00016907	-0.00037894	-0.00061608	-0.00086295	-0.0011	-0.0013	-0.00145	-0.00153	-0.00152	-0.0014	-0.00117	-0.00082129	-0.00036767	0.00018307	0.00081303	0.0015	0.00221	0.00292	0.0036	0.00421	0.00472	0.00511	0.00536	0.00545	0.00538	0.00515
		17340	0.00166	0.00126	0.00084542	0.0004422	7.17e-05	-0.00024815	-0.00050358	-0.00068581	-0.0007915	-0.00082259	-0.00078639	-0.00069454	-0.00056237	-0.00040762	-0.00024922	-0.00010577	5.7e-06	7.123e-05	8.081e-05	2.928e-05	-8.303e-05	-0.00025021	-0.00046109	-0.00069968	-0.00094613	-0.00118	-0.00137	-0.0015	-0.00155	-0.0015	-0.00134	-0.00106	-0.00065379	-0.00013791	0.00047661	0.00117	0.00191	0.00268	0.00343	0.00413	0.00476	0.00527	0.00564	0.00586	0.0059	0.00578	0.00548
		17360	0.00097408	0.00053722	0.00010588	-0.0002967	-0.00065032	-0.00093871	-0.00115	-0.00128	-0.00133	-0.0013	-0.0012	-0.00105	-0.00086386	-0.00066527	-0.00047241	-0.00030448	-0.00017836	-0.00010705	-9.907e-05	-0.00015743	-0.00027915	-0.00045574	-0.00067315	-0.0009128	-0.00115	-0.00137	-0.00154	-0.00163	-0.00163	-0.00152	-0.00129	-0.00093578	-0.00045801	0.00013186	0.00081635	0.00157	0.00237	0.00317	0.00395	0.00466	0.00528	0.00577	0.0061	0.00627	0.00626	0.00606	0.0057
		17380	0.00024643	-0.00019712	-0.00061699	-0.00099148	-0.0013	-0.00154	-0.00169	-0.00175	-0.00173	-0.00164	-0.00149	-0.0013	-0.00108	-0.00085733	-0.00065554	-0.00049041	-0.00037708	-0.00032638	-0.0003437	-0.00042869	-0.00057507	-0.0007708	-0.00099871	-0.00124	-0.00146	-0.00165	-0.00178	-0.00181	-0.00175	-0.00156	-0.00125	-0.00080488	-0.00024278	0.00042585	0.00118	0.00199	0.00283	0.00366	0.00444	0.00514	0.00573	0.00617	0.00645	0.00655	0.00647	0.00621	0.00578
		17400	-0.00044667	-0.0008676	-0.00125	-0.00157	-0.00182	-0.00198	-0.00206	-0.00206	-0.00198	-0.00183	-0.00164	-0.00142	-0.00119	-0.00097137	-0.00078778	-0.00065261	-0.00057814	-0.00057147	-0.0006341	-0.00076146	-0.00094319	-0.00116	-0.0014	-0.00164	-0.00184	-0.00199	-0.00206	-0.00203	-0.00188	-0.0016	-0.0012	-0.00066401	-1.736e-05	0.00072543	0.00154	0.00239	0.00325	0.00409	0.00485	0.00552	0.00605	0.00644	0.00665	0.00667	0.00652	0.00619	0.00571
		17420	-0.00104	-0.00141	-0.00173	-0.00198	-0.00215	-0.00223	-0.00224	-0.00217	-0.00203	-0.00185	-0.00164	-0.00141	-0.0012	-0.00101	-0.00086791	-0.00078568	-0.00077026	-0.00082439	-0.0009449	-0.00112	-0.00134	-0.00159	-0.00183	-0.00206	-0.00223	-0.00233	-0.00233	-0.00222	-0.00199	-0.00162	-0.00113	-0.00051071	0.00020971	0.00101	0.00187	0.00274	0.0036	0.00442	0.00514	0.00575	0.00622	0.00653	0.00666	0.00661	0.00639	0.00601	0.0055
		17440	-0.00148	-0.00178	-0.00202	-0.00218	-0.00227	-0.00228	-0.00222	-0.00209	-0.00192	-0.00172	-0.0015	-0.0013	-0.00112	-0.0009814	-0.00090161	-0.0008874	-0.00094231	-0.00106	-0.00125	-0.00147	-0.00173	-0.00199	-0.00223	-0.00244	-0.00257	-0.00261	-0.00255	-0.00236	-0.00204	-0.0016	-0.00102	-0.0003407	0.00043193	0.00127	0.00214	0.00301	0.00384	0.00461	0.00527	0.00581	0.0062	0.00642	0.00648	0.00636	0.00609	0.00567	0.00514
		17460	-0.00173	-0.00195	-0.0021	-0.00218	-0.00219	-0.00214	-0.00202	-0.00186	-0.00167	-0.00147	-0.00128	-0.00111	-0.0009802	-0.00090734	-0.00089819	-0.00095702	-0.00108	-0.00127	-0.0015	-0.00177	-0.00205	-0.00231	-0.00254	-0.00271	-0.0028	-0.00279	-0.00265	-0.0024	-0.00201	-0.0015	-0.00087106	-0.00014932	0.00064515	0.00148	0.00234	0.00317	0.00395	0.00464	0.00523	0.00568	0.00598	0.00612	0.0061	0.00593	0.00562	0.00519	0.00467
		17480	-0.00179	-0.00193	-0.002	-0.002	-0.00195	-0.00184	-0.00169	-0.00152	-0.00133	-0.00115	-0.00099437	-0.00087699	-0.0008113	-0.00080648	-0.00086727	-0.00099345	-0.00118	-0.00142	-0.00169	-0.00197	-0.00226	-0.00251	-0.00271	-0.00284	-0.00288	-0.0028	-0.00261	-0.0023	-0.00186	-0.00131	-0.00066017	6.704e-05	0.00084758	0.00165	0.00245	0.00322	0.00391	0.00452	0.005	0.00536	0.00557	0.00564	0.00556	0.00535	0.00502	0.0046	0.00412
		17500	-0.00168	-0.00174	-0.00174	-0.00169	-0.00159	-0.00145	-0.00129	-0.00112	-0.00095278	-0.00080945	-0.00070181	-0.00064185	-0.00063843	-0.00069655	-0.00081676	-0.00099499	-0.00122	-0.00149	-0.00177	-0.00206	-0.00232	-0.00254	-0.0027	-0.00278	-0.00276	-0.00264	-0.0024	-0.00204	-0.00158	-0.00103	-0.00038784	0.00030853	0.00104	0.00177	0.00249	0.00316	0.00375	0.00424	0.00463	0.00488	0.00501	0.00501	0.00489	0.00466	0.00434	0.00395	0.00353
		17520	-0.00143	-0.00143	-0.00138	-0.00129	-0.00117	-0.00102	-0.00086839	-0.00072017	-0.00059074	-0.00049285	-0.00043737	-0.00043254	-0.00048327	-0.00059065	-0.00075176	-0.00095964	-0.0012	-0.00147	-0.00174	-0.002	-0.00222	-0.0024	-0.0025	-0.00253	-0.00246	-0.00229	-0.00202	-0.00165	-0.00119	-0.00065474	-6.125e-05	0.00057029	0.00122	0.00185	0.00246	0.003	0.00348	0.00385	0.00413	0.00429	0.00435	0.0043	0.00415	0.00392	0.00363	0.00329	0.00294
		17540	-0.00109	-0.00105	-0.00097635	-0.00087186	-0.00074804	-0.00061596	-0.00048743	-0.00037424	-0.00028752	-0.00023677	-0.00022932	-0.00026982	-0.00035953	-0.00049647	-0.00067511	-0.0008867	-0.00112	-0.00136	-0.00159	-0.0018	-0.00197	-0.00208	-0.00213	-0.0021	-0.00198	-0.00178	-0.0015	-0.00113	-0.00070277	-0.00021881	0.00030214	0.00084123	0.00138	0.00189	0.00237	0.00279	0.00313	0.00339	0.00356	0.00365	0.00364	0.00355	0.0034	0.00319	0.00294	0.00267	0.0024
		17560	-0.00071652	-0.00066398	-0.0005856	-0.00048935	-0.00038439	-0.00028061	-0.00018795	-0.00011572	-7.204e-05	-6.323e-05	-9.327e-05	-0.00016364	-0.00027283	-0.00041672	-0.00058831	-0.00077834	-0.00097558	-0.00117	-0.00134	-0.00148	-0.00158	-0.00163	-0.00162	-0.00153	-0.00138	-0.00116	-0.0008824	-0.00054607	-0.00016543	0.00024638	0.00067459	0.0011	0.00152	0.0019	0.00224	0.00253	0.00275	0.0029	0.00298	0.003	0.00295	0.00285	0.0027	0.00252	0.00232	0.00213	0.00194
		17580	-0.00035812	-0.00031518	-0.00025519	-0.00018527	-0.00011334	-4.74e-05	4.91e-06	3.695e-05	4.35e-05	2.105e-05	-3.159e-05	-0.0001136	-0.00022177	-0.00035074	-0.0004934	-0.00064097	-0.00078387	-0.00091202	-0.00102	-0.00109	-0.00111	-0.00109	-0.00102	-0.00090017	-0.0007259	-0.00050443	-0.00024227	5.213e-05	0.00036853	0.00069564	0.00102	0.00133	0.00162	0.00188	0.00209	0.00225	0.00237	0.00243	0.00244	0.0024	0.00233	0.00222	0.00209	0.00196	0.00182	0.0017	0.00159
		17600	-5.712e-05	-4.262e-05	-1.672e-05	1.488e-05	4.62e-05	7.138e-05	8.523e-05	8.351e-05	6.34e-05	2.363e-05	-3.53e-05	-0.00011115	-0.00020006	-0.00029662	-0.00039446	-0.00048633	-0.00056492	-0.00062298	-0.00065396	-0.00065256	-0.00061487	-0.00053882	-0.00042434	-0.00027326	-8.949e-05	0.00012137	0.0003522	0.00059481	0.00084035	0.00108	0.0013	0.00151	0.00168	0.00182	0.00192	0.00198	0.00201	0.002	0.00196	0.00189	0.00181	0.00171	0.00162	0.00153	0.00145	0.00139	0.00135
		17620	0.00016006	0.00013394	0.00011693	0.00010533	9.521e-05	8.292e-05	6.531e-05	4.007e-05	6.04e-06	-3.683e-05	-8.717e-05	-0.00014247	-0.00019904	-0.00025261	-0.00029811	-0.00033048	-0.00034492	-0.00033697	-0.00030336	-0.000242	-0.00015222	-3.499e-05	0.00010738	0.00027085	0.00045021	0.00063924	0.00083105	0.00102	0.00119	0.00135	0.00149	0.0016	0.00167	0.00172	0.00174	0.00172	0.00169	0.00163	0.00156	0.00149	0.00141	0.00134	0.00128	0.00123	0.00121	0.00121	0.00123
		17640	0.00028453	0.0002133	0.00015207	9.926e-05	5.292e-05	1.112e-05	-2.771e-05	-6.479e-05	-0.0001004	-0.00013433	-0.00016531	-0.0001914	-0.00021017	-0.00021856	-0.00021367	-0.00019251	-0.00015264	-9.223e-05	-1.055e-05	9.218e-05	0.00021432	0.0003533	0.00050519	0.00066521	0.00082784	0.00098718	0.00114	0.00127	0.00139	0.00148	0.00154	0.00158	0.00159	0.00157	0.00154	0.00148	0.00141	0.00133	0.00126	0.00119	0.00113	0.00109	0.00106	0.00106	0.00108	0.00113	0.00119
		17660	0.00032435	0.0002112	0.00011139	2.52e-05	-4.782e-05	-0.00010836	-0.00015724	-0.0001953	-0.00022293	-0.0002403	-0.00024706	-0.00024262	-0.00022595	-0.00019589	-0.00015126	-9.112e-05	-1.498e-05	7.71e-05	0.00018443	0.00030529	0.00043722	0.00057685	0.00072016	0.00086255	0.00099913	0.00112	0.00124	0.00133	0.0014	0.00144	0.00146	0.00145	0.00142	0.00137	0.00131	0.00124	0.00116	0.00109	0.00103	0.00097422	0.00094107	0.00092924	0.00094058	0.00097543	0.00103	0.00111	0.0012
		17680	0.0003016	0.00015632	2.91e-05	-7.866e-05	-0.00016641	-0.00023438	-0.00028339	-0.00031447	-0.00032886	-0.00032778	-0.00031232	-0.00028321	-0.00024117	-0.00018662	-0.00012003	-4.18e-05	4.736e-05	0.00014659	0.00025454	0.00036932	0.00048855	0.00060942	0.00072858	0.00084255	0.00094759	0.00104	0.00112	0.00118	0.00121	0.00123	0.00123	0.00121	0.00117	0.00112	0.00106	0.00099482	0.00093375	0.00088012	0.00083906	0.00081483	0.00081076	0.000829	0.00087036	0.0009342	0.00102	0.00112	0.00124
		17700	0.00024728	8.452e-05	-5.565e-05	-0.00017126	-0.00026158	-0.000327	-0.00036897	-0.00038931	-0.00039054	-0.000375	-0.00034537	-0.00030375	-0.00025224	-0.00019247	-0.00012583	-5.329e-05	2.417e-05	0.0001057	0.00019037	0.00027711	0.00036465	0.00045143	0.00053551	0.0006149	0.00068738	0.00075089	0.00080344	0.0008433	0.00086947	0.00088155	0.0008798	0.00086558	0.00084079	0.00080844	0.00077203	0.00073553	0.00070336	0.00067973	0.00066872	0.00067382	0.00069749	0.00074146	0.0008062	0.00089098	0.00099389	0.00111	0.00124
		17720	0.00019551	3.223e-05	-0.0001054	-0.00021542	-0.00029782	-0.00035353	-0.00038509	-0.00039548	-0.00038835	-0.00036755	-0.00033655	-0.00029869	-0.00025688	-0.0002131	-0.00016892	-0.00012514	-8.211e-05	-3.977e-05	2.3e-06	4.45e-05	8.713e-05	0.0001304	0.00017419	0.00021811	0.00026127	0.00030271	0.00034124	0.00037562	0.00040479	0.00042782	0.00044445	0.00045474	0.00045949	0.00046006	0.00045857	0.00045743	0.00045982	0.00046861	0.00048711	0.00051811	0.00056414	0.00062683	0.00070712	0.00080508	0.00091963	0.00105	0.00119
		17740	0.00017699	2.994e-05	-9.066e-05	-0.00018388	-0.00025055	-0.00029309	-0.0003148	-0.00031996	-0.0003133	-0.00029935	-0.00028227	-0.00026593	-0.00025289	-0.00024504	-0.00024325	-0.0002472	-0.00025597	-0.00026787	-0.00028075	-0.0002923	-0.00030034	-0.00030285	-0.00029839	-0.00028603	-0.0002655	-0.00023724	-0.00020221	-0.00016192	-0.00011813	-7.278e-05	-2.747e-05	1.612e-05	5.712e-05	9.515e-05	0.0001306	0.00016446	0.00019844	0.00023475	0.00027593	0.00032492	0.00038448	0.00045695	0.00054454	0.00064839	0.00076914	0.00090646	0.00106
		17760	0.0002139	9.757e-05	5.38e-06	-6.309e-05	-0.00011022	-0.00013945	-0.00015523	-0.00016274	-0.0001671	-0.00017313	-0.00018504	-0.00020594	-0.00023786	-0.0002815	-0.00033618	-0.0004001	-0.0004704	-0.00054342	-0.00061524	-0.0006815	-0.00073831	-0.00078224	-0.00081059	-0.0008216	-0.00081466	-0.00079018	-0.00074967	-0.00069524	-0.0006301	-0.00055739	-0.00048078	-0.00040345	-0.00032814	-0.000257	-0.00019115	-0.00013076	-7.511e-05	-2.23e-05	3.029e-05	8.582e-05	0.00014794	0.00022046	0.00030684	0.00041012	0.00053261	0.00067582	0.00084006
		17780	0.00031619	0.00024078	0.00018432	0.00014442	0.00011737	9.852e-05	8.263e-05	6.431e-05	3.848e-05	7.9e-07	-5.199e-05	-0.00012189	-0.00020929	-0.00031301	-0.00043074	-0.00055831	-0.00069114	-0.0008235	-0.00094959	-0.00106	-0.00116	-0.00124	-0.00129	-0.00131	-0.00131	-0.00128	-0.00122	-0.00115	-0.00106	-0.00096537	-0.00086154	-0.00075729	-0.00065708	-0.00056427	-0.00048101	-0.00040817	-0.00034541	-0.00029065	-0.00024078	-0.00019164	-0.00013839	-7.573e-05	1.56e-06	9.834e-05	0.00021874	0.00036586	0.00054149
		17800	0.0004798	0.00045067	0.0004325	0.00042107	0.00041137	0.00039806	0.00037556	0.00033873	0.00028333	0.00020613	0.00010549	-1.861e-05	-0.00016459	-0.00032921	-0.00050776	-0.00069425	-0.00088197	-0.00106	-0.00123	-0.00138	-0.0015	-0.0016	-0.00166	-0.00168	-0.00167	-0.00163	-0.00156	-0.00147	-0.00136	-0.00125	-0.00113	-0.00101	-0.00089537	-0.00079647	-0.00071228	-0.00064384	-0.00059025	-0.00054902	-0.00051595	-0.00048572	-0.00045203	-0.00040794	-0.00034662	-0.00026155	-0.00014705	1.31e-06	0.00018639
		17820	0.00068781	0.00070484	0.00072298	0.00073641	0.00073945	0.00072618	0.00069141	0.00063087	0.00054167	0.0004224	0.00027349	9.708e-05	-0.00010287	-0.00032082	-0.00055006	-0.00078278	-0.00101	-0.00123	-0.00142	-0.00159	-0.00172	-0.00181	-0.00187	-0.00189	-0.00186	-0.00181	-0.00173	-0.00162	-0.0015	-0.00137	-0.00124	-0.00113	-0.00102	-0.0009313	-0.00086294	-0.00081479	-0.00078538	-0.00077116	-0.00076673	-0.00076543	-0.00075943	-0.0007406	-0.00070056	-0.00063157	-0.00052686	-0.00038114	-0.00019089
		17840	0.00091265	0.00097092	0.00102	0.00105	0.00106	0.00104	0.0009936	0.0009076	0.00078531	0.00062728	0.00043615	0.0002165	-2.548e-05	-0.00028229	-0.00054541	-0.00080591	-0.00105	-0.00128	-0.00148	-0.00165	-0.00177	-0.00186	-0.0019	-0.0019	-0.00186	-0.00179	-0.00169	-0.00158	-0.00146	-0.00133	-0.00121	-0.00111	-0.00102	-0.000959	-0.00091997	-0.00090463	-0.00091027	-0.00093208	-0.00096359	-0.00099687	-0.00102	-0.00103	-0.00102	-0.00096765	-0.00087667	-0.00073864	-0.00054989
		17860	0.00112	0.00121	0.00128	0.00133	0.00134	0.00131	0.00125	0.00114	0.00098687	0.0007988	0.00057756	0.00032963	6.305e-05	-0.00021321	-0.00048953	-0.0007563	-0.001	-0.00123	-0.00141	-0.00156	-0.00167	-0.00173	-0.00175	-0.00173	-0.00167	-0.00159	-0.00149	-0.00137	-0.00126	-0.00115	-0.00105	-0.00096837	-0.00091355	-0.00088525	-0.00088388	-0.00090774	-0.00095293	-0.00101	-0.00108	-0.00115	-0.00121	-0.00125	-0.00126	-0.00123	-0.00115	-0.00103	-0.0008498
		17880	0.00128	0.00139	0.00147	0.00152	0.00153	0.0015	0.00142	0.00129	0.00112	0.00091806	0.00068282	0.00042524	0.00015459	-0.00011943	-0.00038689	-0.00063848	-0.00086566	-0.00106	-0.00122	-0.00134	-0.00141	-0.00145	-0.00144	-0.0014	-0.00133	-0.00125	-0.00115	-0.00104	-0.00094167	-0.00085398	-0.00078501	-0.00073981	-0.00072166	-0.00073182	-0.00076949	-0.00083187	-0.0009139	-0.00101	-0.00111	-0.00121	-0.00129	-0.00135	-0.00138	-0.00138	-0.00132	-0.00122	-0.00106
		17900	0.00135	0.00148	0.00156	0.00161	0.00162	0.00157	0.00148	0.00135	0.00118	0.00097073	0.00073969	0.0004925	0.00023867	-1.215e-05	-0.00025063	-0.0004684	-0.00065818	-0.00081454	-0.00093374	-0.00101	-0.00106	-0.00106	-0.00103	-0.00098135	-0.00090835	-0.0008232	-0.00073388	-0.00064806	-0.00057313	-0.00051553	-0.00048018	-0.00047064	-0.00048865	-0.00053416	-0.00060512	-0.00069785	-0.00080709	-0.00092608	-0.00105	-0.00116	-0.00126	-0.00134	-0.00139	-0.00139	-0.00136	-0.00128	-0.00114
		17920	0.00133	0.00145	0.00153	0.00157	0.00157	0.00152	0.00143	0.0013	0.00114	0.00094929	0.00074044	0.00052218	0.00030371	9.373e-05	-9.982e-05	-0.00027011	-0.00041197	-0.00052173	-0.00059773	-0.00064007	-0.00065064	-0.00063312	-0.00059227	-0.00053419	-0.00046547	-0.00039305	-0.00032388	-0.00026436	-0.00022	-0.00019539	-0.00019368	-0.00021674	-0.00026461	-0.0003361	-0.00042842	-0.00053739	-0.00065794	-0.00078394	-0.00090881	-0.00103	-0.00113	-0.00121	-0.00126	-0.00128	-0.00126	-0.0012	-0.0011
		17940	0.00118	0.0013	0.00137	0.00141	0.0014	0.00136	0.00127	0.00116	0.00102	0.00085451	0.00068317	0.00050905	0.00033999	0.00018316	4.44e-05	-7.151e-05	-0.00016153	-0.00022412	-0.00025956	-0.00026942	-0.00025691	-0.00022616	-0.00018234	-0.00013093	-7.764e-05	-2.806e-05	1.26e-05	4.025e-05	5.123e-05	4.33e-05	1.535e-05	-3.271e-05	-9.962e-05	-0.00018323	-0.00028036	-0.00038723	-0.00049939	-0.00061222	-0.00072082	-0.00082036	-0.0009062	-0.00097405	-0.00102	-0.00104	-0.00103	-0.00099657	-0.00092773
		17960	0.00093209	0.00103	0.00109	0.00112	0.00112	0.00108	0.00101	0.00092249	0.00081449	0.00069582	0.00057328	0.00045339	0.00034199	0.00024398	0.00016308	0.00010163	6.041e-05	3.897e-05	3.56e-05	4.746e-05	7.081e-05	0.00010152	0.00013517	0.00016726	0.00019382	0.00021133	0.00021704	0.00020919	0.0001868	0.00014995	9.934e-05	3.686e-05	-3.537e-05	-0.00011467	-0.00019815	-0.00028286	-0.00036575	-0.00044425	-0.00051589	-0.00057854	-0.00063054	-0.00067032	-0.00069668	-0.00070868	-0.00070509	-0.00068513	-0.00064755
		17980	0.00058435	0.0006668	0.00072128	0.00074775	0.00074784	0.00072461	0.00068219	0.00062554	0.00056006	0.00049113	0.00042377	0.00036245	0.00031069	0.00027086	0.00024418	0.00023075	0.00022928	0.00023777	0.00025338	0.00027263	0.00029208	0.00030817	0.00031781	0.00031837	0.00030812	0.0002862	0.00025251	0.00020814	0.00015466	9.447e-05	3.034e-05	-3.482e-05	-9.802e-05	-0.00015662	-0.00020841	-0.00025183	-0.00028596	-0.00031068	-0.00032646	-0.00033432	-0.0003358	-0.00033253	-0.00032607	-0.0003177	-0.00030829	-0.00029796	-0.00028597
		18000	0.00016666	0.00023563	0.00028414	0.00031351	0.0003261	0.00032526	0.0003148	0.00029877	0.00028119	0.00026562	0.00025494	0.00025121	0.00025529	0.00026714	0.00028566	0.00030876	0.00033372	0.00035734	0.00037626	0.00038715	0.00038728	0.00037446	0.00034745	0.0003061	0.00025114	0.00018475	0.00010984	2.992e-05	-5.053e-05	-0.00012721	-0.00019566	-0.00025201	-0.00029306	-0.00031659	-0.00032157	-0.00030809	-0.00027793	-0.00023358	-0.00017872	-0.00011783	-5.564e-05	3e-06	5.376e-05	9.283e-05	0.00011771	0.00012724	0.00012172
[truncated: 204 more columns]

## Sheet: Figure 2a-top right panel
	Figure 2a-top right panel: Absorptive 2D spectra of the rAPC trimer at 400 fs
		ω3 (cm-1)
	ω1 (cm-1)	0	13000	13020	13040	13060	13080	13100	13120	13140	13160	13180	13200	13220	13240	13260	13280	13300	13320	13340	13360	13380	13400	13420	13440	13460	13480	13500	13520	13540	13560	13580	13600	13620	13640	13660	13680	13700	13720	13740	13760	13780	13800	13820	13840	13860	13880	13900	13920
		13000	-0.00078997	-0.00077624	-0.0007502	-0.00070759	-0.00064447	-0.00055737	-0.00044386	-0.00030291	-0.0001352	5.686e-05	0.00026887	0.00049464	0.00072634	0.00095495	0.00117	0.00136	0.00152	0.00164	0.0017	0.00171	0.00166	0.00155	0.00138	0.00115	0.00087739	0.00056577	0.0002278	-0.0001238	-0.00047534	-0.00081325	-0.00112	-0.0014	-0.00162	-0.00179	-0.0019	-0.00195	-0.00193	-0.00186	-0.00174	-0.00158	-0.00139	-0.00118	-0.0009582	-0.00074062	-0.00053608	-0.00035337	-0.0001989
		13020	-0.00101	-0.00099483	-0.00095318	-0.00088561	-0.00078882	-0.00066015	-0.00049845	-0.00030387	-7.856e-05	0.00017339	0.00044598	0.00073131	0.00102	0.0013	0.00156	0.0018	0.00199	0.00213	0.0022	0.00222	0.00216	0.00203	0.00184	0.00158	0.00126	0.00090835	0.00052211	0.0001206	-0.0002807	-0.00066614	-0.00102	-0.00133	-0.00159	-0.00177	-0.00189	-0.00194	-0.00191	-0.00182	-0.00167	-0.00146	-0.00122	-0.00095606	-0.00067879	-0.00040446	-0.00014609	8.491e-05	0.00027927
		13040	-0.00121	-0.00121	-0.00119	-0.00112	-0.00102	-0.00087419	-0.00068468	-0.00045315	-0.00018308	0.00011994	0.00044827	0.00079213	0.00114	0.00148	0.0018	0.00208	0.00232	0.00249	0.0026	0.00264	0.00259	0.00246	0.00226	0.00199	0.00165	0.00127	0.00084475	0.00040582	-3.431e-05	-0.0004581	-0.00084869	-0.00119	-0.00147	-0.00168	-0.00181	-0.00186	-0.00182	-0.00171	-0.00154	-0.0013	-0.00102	-0.00070675	-0.00038296	-6.238e-05	0.0002396	0.00050902	0.00073419
		13060	-0.00137	-0.00143	-0.00144	-0.00141	-0.00132	-0.00118	-0.00098475	-0.00073221	-0.00042998	-8.5e-05	0.00029316	0.00069284	0.0011	0.0015	0.00188	0.00222	0.00251	0.00274	0.00289	0.00296	0.00294	0.00283	0.00263	0.00236	0.00202	0.00162	0.00118	0.00071354	0.00024685	-0.00020459	-0.00062251	-0.00098993	-0.00129	-0.00152	-0.00166	-0.00171	-0.00168	-0.00156	-0.00137	-0.00111	-0.00080094	-0.0004609	-0.00010591	0.00024586	0.00057698	0.00087135	0.00112
		13080	-0.00148	-0.00162	-0.0017	-0.00172	-0.00167	-0.00155	-0.00136	-0.0011	-0.00077609	-0.00039787	2.369e-05	0.00047468	0.00093959	0.0014	0.00184	0.00225	0.00259	0.00287	0.00307	0.00318	0.0032	0.00312	0.00294	0.00268	0.00234	0.00194	0.00149	0.00102	0.00053984	7.19e-05	-0.00036356	-0.00074855	-0.00107	-0.00131	-0.00146	-0.00152	-0.00149	-0.00138	-0.00118	-0.00091476	-0.00059796	-0.00024623	0.00012177	0.00048645	0.00082931	0.00113	0.00138
		13100	-0.00155	-0.00178	-0.00194	-0.00202	-0.00202	-0.00193	-0.00176	-0.0015	-0.00116	-0.00075642	-0.0002985	0.00019759	0.00071385	0.00123	0.00173	0.00219	0.00259	0.00293	0.00317	0.00333	0.00338	0.00333	0.00318	0.00293	0.00261	0.00222	0.00178	0.0013	0.00081844	0.00034499	-9.804e-05	-0.00049219	-0.00082135	-0.00107	-0.00124	-0.00131	-0.00129	-0.00118	-0.00099428	-0.00073797	-0.00042866	-8.358e-05	0.00027797	0.00063632	0.00097222	0.00127	0.00151
		13120	-0.00157	-0.00188	-0.00212	-0.00227	-0.00232	-0.00226	-0.00211	-0.00186	-0.00151	-0.00109	-0.00060261	-6.986e-05	0.00048869	0.00105	0.0016	0.00211	0.00256	0.00293	0.00322	0.00341	0.00349	0.00347	0.00334	0.00312	0.00281	0.00243	0.002	0.00153	0.00106	0.00058732	0.00014636	-0.00024814	-0.00058014	-0.00083702	-0.00101	-0.00109	-0.00109	-0.00099662	-0.00082759	-0.0005924	-0.0003058	1.525e-05	0.00035204	0.00068544	0.00099672	0.00127	0.00148
		13140	-0.00151	-0.00191	-0.00221	-0.00242	-0.00251	-0.00249	-0.00236	-0.00211	-0.00176	-0.00133	-0.0008204	-0.00026153	0.00032677	0.00092133	0.0015	0.00204	0.00252	0.00292	0.00323	0.00344	0.00354	0.00354	0.00343	0.00322	0.00293	0.00256	0.00214	0.00169	0.00123	0.00077444	0.00034434	-4.181e-05	-0.00036884	-0.00062485	-0.00080154	-0.00089464	-0.00090389	-0.0008332	-0.00069019	-0.00048583	-0.00023417	4.881e-05	0.00034574	0.00063867	0.00091018	0.00114	0.00133
		13160	-0.00138	-0.00184	-0.00219	-0.00244	-0.00257	-0.00257	-0.00245	-0.00221	-0.00186	-0.00142	-0.00089704	-0.00032474	0.00027767	0.00088582	0.00148	0.00202	0.00251	0.00292	0.00323	0.00345	0.00355	0.00355	0.00344	0.00324	0.00296	0.00261	0.0022	0.00177	0.00133	0.00088784	0.00047635	0.00010679	-0.00020719	-0.0004551	-0.0006299	-0.00072821	-0.00075051	-0.00070098	-0.00058698	-0.000419	-0.00020988	2.576e-05	0.00027231	0.00051378	0.00073474	0.00092108	0.00106
		13180	-0.00117	-0.00166	-0.00204	-0.00231	-0.00245	-0.00247	-0.00235	-0.00211	-0.00176	-0.00132	-0.00080009	-0.00022917	0.00036942	0.00097074	0.00155	0.00209	0.00256	0.00295	0.00324	0.00344	0.00352	0.00351	0.00339	0.00319	0.0029	0.00256	0.00217	0.00175	0.00133	0.00091767	0.00053125	0.00018558	-0.00010763	-0.00033985	-0.00050572	-0.00060336	-0.00063429	-0.00060305	-0.00051702	-0.00038617	-0.00022195	-3.742e-05	0.00015388	0.00033858	0.00050376	0.00063787	0.00073125
		13200	-0.00087745	-0.00136	-0.00175	-0.00202	-0.00216	-0.00217	-0.00205	-0.00181	-0.00147	-0.00103	-0.000525	2.844e-05	0.00060409	0.00118	0.00172	0.00222	0.00265	0.003	0.00326	0.00341	0.00346	0.00342	0.00328	0.00306	0.00277	0.00242	0.00205	0.00165	0.00125	0.00086364	0.00050746	0.00019199	-7.35e-05	-0.00028269	-0.0004324	-0.00052242	-0.00055555	-0.00053692	-0.00047428	-0.00037671	-0.00025472	-0.00011945	1.785e-05	0.00014643	0.00025639	0.0003392	0.0003879
		13220	-0.00050532	-0.0009626	-0.00132	-0.00157	-0.00169	-0.00169	-0.00157	-0.00133	-0.00099536	-0.00057629	-9.566e-05	0.00042356	0.00095713	0.00148	0.00197	0.00241	0.00278	0.00307	0.00326	0.00336	0.00337	0.00328	0.00311	0.00286	0.00256	0.00221	0.00184	0.00146	0.00109	0.00073498	0.00041286	0.00013244	-9.967e-05	-0.00027956	-0.00040619	-0.00048138	-0.00050923	-0.00049588	-0.00044904	-0.00037754	-0.00029065	-0.00019775	-0.00010784	-2.894e-05	3.202e-05	6.94e-05	7.967e-05
		13240	-6.909e-05	-0.0004734	-0.00078601	-0.00099395	-0.00109	-0.00107	-0.00094172	-0.00071061	-0.00039126	-1.1e-06	0.0004394	0.00090812	0.00138	0.00184	0.00226	0.00262	0.00292	0.00313	0.00325	0.00328	0.00323	0.00309	0.00288	0.00261	0.00229	0.00194	0.00158	0.00122	0.0008698	0.00054841	0.00026312	2.106e-05	-0.00017364	-0.0003194	-0.00041747	-0.00047139	-0.00048677	-0.00047055	-0.00043066	-0.0003756	-0.00031352	-0.00025231	-0.00019884	-0.00015859	-0.00013579	-0.00013312	-0.00015143
		13260	0.00040879	7.444e-05	-0.00017882	-0.00033982	-0.00040233	-0.00036524	-0.00023272	-1.361e-05	0.00027884	0.00062798	0.00101	0.00142	0.00182	0.0022	0.00253	0.00281	0.00301	0.00314	0.00319	0.00315	0.00303	0.00285	0.0026	0.0023	0.00197	0.00163	0.00127	0.00093157	0.00061212	0.00032519	7.842e-05	-0.00012353	-0.00027853	-0.00038733	-0.00045317	-0.00048112	-0.00047789	-0.00045125	-0.0004093	-0.00036015	-0.00031114	-0.00026877	-0.00023806	-0.00022238	-0.00022371	-0.00024212	-0.00027618
		13280	0.00089797	0.00064128	0.00045198	0.00033943	0.00030847	0.00035951	0.00048815	0.00068604	0.00094104	0.00124	0.00156	0.00189	0.00221	0.00249	0.00274	0.00292	0.00304	0.00309	0.00306	0.00296	0.00278	0.00255	0.00228	0.00196	0.00163	0.00128	0.00094523	0.0006272	0.00033856	8.764e-05	-0.00011988	-0.00028138	-0.00039646	-0.00046776	-0.00049984	-0.00049912	-0.00047312	-0.00043004	-0.00037807	-0.00032497	-0.00027733	-0.00024051	-0.0002181	-0.00021181	-0.00022176	-0.00024627	-0.000282
		13300	0.00136	0.00118	0.00105	0.00098342	0.00097709	0.00103	0.00115	0.00132	0.00152	0.00176	0.00201	0.00226	0.00248	0.00268	0.00283	0.00293	0.00297	0.00294	0.00284	0.00269	0.00247	0.00221	0.00191	0.00159	0.00126	0.00092929	0.00061377	0.00032395	6.888e-05	-0.00014504	-0.00031355	-0.00043548	-0.00051222	-0.00054728	-0.0005464	-0.0005166	-0.00046583	-0.00040246	-0.00033454	-0.00026933	-0.00021282	-0.00016939	-0.00014169	-0.00013034	-0.0001341	-0.00015014	-0.00017423
		13320	0.00176	0.00165	0.00157	0.00153	0.00154	0.00159	0.00169	0.00182	0.00197	0.00214	0.00231	0.00248	0.00262	0.00273	0.0028	0.00282	0.00278	0.00269	0.00255	0.00235	0.00211	0.00183	0.00152	0.00121	0.000889	0.00058047	0.00029304	3.597e-05	-0.00018329	-0.00035956	-0.00049017	-0.00057486	-0.00061602	-0.00061791	-0.00058657	-0.00052918	-0.00045382	-0.00036853	-0.00028103	-0.00019796	-0.00012474	-6.515e-05	-2.107e-05	7.54e-06	2.245e-05	2.704e-05	2.597e-05
		13340	0.00207	0.002	0.00196	0.00194	0.00196	0.002	0.00206	0.00215	0.00224	0.00235	0.00245	0.00254	0.0026	0.00263	0.00263	0.00259	0.00249	0.00236	0.00217	0.00195	0.0017	0.00142	0.00112	0.00081943	0.00052439	0.00024523	-8.76e-06	-0.00022986	-0.00041195	-0.00055114	-0.00064584	-0.00069644	-0.00070583	-0.00067843	-0.00062019	-0.00053818	-0.00043995	-0.00033305	-0.00022447	-0.0001204	-2.561e-05	5.665e-05	0.00012485	0.00017922	0.00022169	0.00025542	0.00028491
		13360	0.00224	0.00221	0.00219	0.00218	0.00219	0.00221	0.00225	0.00229	0.00233	0.00238	0.00242	0.00244	0.00244	0.00241	0.00235	0.00226	0.00212	0.00195	0.00175	0.00152	0.00126	0.00099293	0.00071485	0.00043867	0.00017358	-7.177e-05	-0.00028984	-0.00047396	-0.00061961	-0.0007237	-0.00078537	-0.00080562	-0.00078732	-0.00073472	-0.00065355	-0.00055017	-0.00043157	-0.0003044	-0.00017498	-4.894e-05	6.955e-05	0.00017763	0.0002738	0.00035832	0.00043262	0.00049955	0.0005627
		13380	0.00226	0.00225	0.00224	0.00224	0.00224	0.00224	0.00225	0.00226	0.00226	0.00226	0.00225	0.00222	0.00218	0.0021	0.002	0.00187	0.00172	0.00153	0.00132	0.00108	0.00083723	0.00058147	0.00032506	7.591e-05	-0.00015841	-0.0003705	-0.00055401	-0.00070375	-0.00081597	-0.00088863	-0.00092129	-0.00091513	-0.00087298	-0.00079891	-0.00069803	-0.00057612	-0.00043919	-0.00029335	-0.00014426	3.31e-06	0.00014552	0.00027959	0.00040415	0.000519	0.00062509	0.0007244	0.00081957
		13400	0.00213	0.00213	0.00212	0.00212	0.00211	0.00211	0.0021	0.00209	0.00207	0.00204	0.002	0.00195	0.00187	0.00177	0.00165	0.0015	0.00132	0.00113	0.00091421	0.00068456	0.00044572	0.00020407	-3.357e-05	-0.00026027	-0.00046911	-0.00065394	-0.00080921	-0.00093079	-0.00102	-0.00106	-0.00107	-0.00104	-0.00097948	-0.00088646	-0.00076773	-0.00062865	-0.0004746	-0.00031096	-0.00014286	2.525e-05	0.00018976	0.00034808	0.00049859	0.00064058	0.00077444	0.0009011	0.00102
		13420	0.00186	0.00186	0.00186	0.00186	0.00185	0.00185	0.00184	0.00183	0.00181	0.00178	0.00174	0.00167	0.00158	0.00148	0.00134	0.00118	0.001	0.00080206	0.00058383	0.00035367	0.00011741	-0.00011858	-0.00034761	-0.00056283	-0.00075792	-0.00092695	-0.00106	-0.00117	-0.00123	-0.00126	-0.00125	-0.0012	-0.00112	-0.00101	-0.00087644	-0.00071965	-0.00054766	-0.00036558	-0.00017834	9.76e-06	0.00019515	0.000375	0.00054734	0.00071102	0.00086568	0.00101	0.00115
		13440	0.00147	0.00147	0.00148	0.00149	0.00151	0.00153	0.00154	0.00155	0.00156	0.00154	0.00151	0.00146	0.00138	0.00128	0.00114	0.00098414	0.00079736	0.00058793	0.00036032	0.00012022	-0.00012581	-0.00037068	-0.00060698	-0.00082743	-0.00103	-0.00119	-0.00133	-0.00143	-0.00149	-0.0015	-0.00148	-0.00142	-0.00132	-0.00119	-0.00103	-0.00085704	-0.00066435	-0.00046128	-0.00025302	-4.422e-05	0.00016126	0.00036001	0.00054977	0.00072873	0.00089597	0.00105	0.00119
		13460	0.00101	0.00102	0.00105	0.00109	0.00114	0.0012	0.00126	0.00132	0.00136	0.00139	0.00139	0.00137	0.00131	0.00122	0.00109	0.0009302	0.00073497	0.00051086	0.0002635	-1.6e-07	-0.00027213	-0.00054389	-0.00080662	-0.00105	-0.00127	-0.00146	-0.00161	-0.00171	-0.00177	-0.00179	-0.00176	-0.00168	-0.00157	-0.00142	-0.00124	-0.00104	-0.00082421	-0.0005959	-0.0003631	-0.00013131	9.475e-05	0.00031106	0.00051457	0.00070306	0.0008749	0.00103	0.00117
		13480	0.00052646	0.0005615	0.00062273	0.00070719	0.0008102	0.00092547	0.00105	0.00116	0.00126	0.00135	0.0014	0.00141	0.00139	0.00132	0.0012	0.00103	0.00082177	0.00057388	0.0002946	-7.28e-06	-0.00032199	-0.00063892	-0.00094719	-0.00124	-0.0015	-0.00172	-0.0019	-0.00202	-0.0021	-0.00212	-0.00209	-0.002	-0.00187	-0.0017	-0.0015	-0.00127	-0.00102	-0.00076059	-0.00049833	-0.00023979	9.05e-06	0.00024322	0.00045862	0.00065249	0.00082277	0.00096859	0.00109
		13500	7.581e-05	0.00014472	0.0002517	0.00039229	0.0005593	0.00074401	0.00093583	0.00112	0.0013	0.00144	0.00155	0.00161	0.00161	0.00156	0.00144	0.00127	0.00104	0.00075697	0.00043489	8.214e-05	-0.0002891	-0.00066578	-0.00103	-0.00138	-0.0017	-0.00197	-0.00219	-0.00235	-0.00245	-0.00248	-0.00245	-0.00236	-0.00221	-0.00202	-0.00178	-0.00152	-0.00124	-0.00094016	-0.00064297	-0.0003529	-7.76e-05	0.00017648	0.00040432	0.0006021	0.00076756	0.00089959	0.00099839
		13520	-0.00028803	-0.00017493	-1.346e-05	0.00018989	0.00042579	0.000683	0.00094836	0.00121	0.00145	0.00165	0.00181	0.00191	0.00194	0.0019	0.00179	0.0016	0.00134	0.00102	0.00064736	0.00023676	-0.00019844	-0.00064271	-0.00108	-0.0015	-0.00187	-0.0022	-0.00247	-0.00267	-0.0028	-0.00285	-0.00282	-0.00272	-0.00256	-0.00234	-0.00208	-0.00178	-0.00145	-0.00111	-0.00077751	-0.00045099	-0.0001447	0.0001331	0.00037592	0.00057926	0.00074004	0.00085726	0.00093139
		13540	-0.00051965	-0.00035667	-0.000139	0.0001254	0.00042541	0.00074756	0.00108	0.0014	0.00169	0.00194	0.00214	0.00227	0.00232	0.00228	0.00216	0.00195	0.00166	0.0013	0.00088163	0.00041399	-8.364e-05	-0.00059354	-0.0011	-0.00158	-0.00202	-0.0024	-0.00272	-0.00296	-0.00312	-0.00318	-0.00317	-0.00307	-0.00289	-0.00265	-0.00235	-0.00201	-0.00164	-0.00126	-0.00088143	-0.00051442	-0.0001727	0.00013334	0.00039586	0.00060902	0.00076886	0.00087449	0.00092642
		13560	-0.00058764	-0.00037625	-0.0001088	0.00020534	0.00055393	0.00092217	0.00129	0.00165	0.00198	0.00226	0.00247	0.00261	0.00266	0.00262	0.00249	0.00226	0.00194	0.00154	0.00108	0.00056665	1.836e-05	-0.00054473	-0.0011	-0.00164	-0.00213	-0.00256	-0.00292	-0.00319	-0.00337	-0.00346	-0.00345	-0.00335	-0.00316	-0.0029	-0.00257	-0.00219	-0.00179	-0.00136	-0.00093606	-0.00052643	-0.00014599	0.00019313	0.00048096	0.00071016	0.00087613	0.00097691	0.00101
		13580	-0.00047855	-0.00022804	7.372e-05	0.00041677	0.00078852	0.00117	0.00156	0.00192	0.00225	0.00252	0.00273	0.00286	0.0029	0.00284	0.00269	0.00244	0.0021	0.00168	0.00119	0.00064941	7.192e-05	-0.00052151	-0.00111	-0.00168	-0.0022	-0.00266	-0.00304	-0.00334	-0.00354	-0.00364	-0.00364	-0.00353	-0.00334	-0.00306	-0.00271	-0.0023	-0.00186	-0.00139	-0.00092759	-0.00047594	-5.517e-05	0.00032062	0.00063933	0.00089202	0.00107	0.00118	0.00121
		13600	-0.00019918	7.367e-05	0.00038661	0.00073021	0.00109	0.00146	0.00182	0.00215	0.00244	0.00268	0.00286	0.00295	0.00296	0.00288	0.00271	0.00244	0.00209	0.00166	0.00117	0.00062599	4.857e-05	-0.00054453	-0.00113	-0.0017	-0.00223	-0.00269	-0.00308	-0.00339	-0.00359	-0.0037	-0.0037	-0.0036	-0.0034	-0.00311	-0.00274	-0.00232	-0.00185	-0.00135	-0.00084939	-0.00035947	0.00010048	0.0005146	0.00086877	0.00115	0.00136	0.00148	0.00152
		13620	0.00022376	0.00049651	0.00079271	0.0011	0.00142	0.00173	0.00202	0.00229	0.00251	0.00268	0.00279	0.00283	0.0028	0.00268	0.00249	0.00222	0.00187	0.00146	0.00098798	0.00047414	-6.953e-05	-0.00062703	-0.00118	-0.00172	-0.00221	-0.00265	-0.00303	-0.00332	-0.00352	-0.00362	-0.00363	-0.00352	-0.00333	-0.00304	-0.00267	-0.00223	-0.00175	-0.00123	-0.0007037	-0.00018238	0.00031283	0.00076438	0.00116	0.00148	0.00171	0.00186	0.00192
		13640	0.00074685	0.00099432	0.00124	0.00149	0.00173	0.00194	0.00214	0.0023	0.00242	0.00249	0.00252	0.00249	0.0024	0.00225	0.00203	0.00176	0.00144	0.00106	0.0006424	0.00018927	-0.00028675	-0.00077354	-0.00126	-0.00173	-0.00216	-0.00255	-0.00288	-0.00315	-0.00333	-0.00342	-0.00342	-0.00332	-0.00313	-0.00285	-0.00248	-0.00205	-0.00157	-0.00104	-0.00050164	4.135e-05	0.00056496	0.00105	0.00148	0.00184	0.00212	0.0023	0.0024
		13660	0.00131	0.00151	0.00169	0.00184	0.00197	0.00206	0.00213	0.00216	0.00215	0.00211	0.00203	0.00192	0.00177	0.00158	0.00136	0.0011	0.00081374	0.00049479	0.00015028	-0.00021479	-0.00059391	-0.00097961	-0.00136	-0.00173	-0.00208	-0.0024	-0.00267	-0.00288	-0.00303	-0.0031	-0.00309	-0.003	-0.00282	-0.00255	-0.00221	-0.0018	-0.00132	-0.00080714	-0.00026264	0.0002906	0.00083329	0.00135	0.00181	0.00221	0.00253	0.00276	0.00289
		13680	0.00187	0.00199	0.00208	0.00212	0.00211	0.00207	0.00198	0.00187	0.00173	0.00156	0.00138	0.00118	0.00096827	0.00074861	0.00052138	0.00028755	4.746e-05	-0.00019872	-0.00045088	-0.00070834	-0.00096985	-0.00123	-0.00149	-0.00175	-0.00199	-0.00221	-0.0024	-0.00255	-0.00266	-0.00271	-0.00269	-0.0026	-0.00243	-0.00219	-0.00188	-0.00149	-0.00104	-0.00054501	-1.208e-05	0.0005392	0.00109	0.00162	0.00211	0.00255	0.00291	0.00318	0.00336
		13700	0.00234	0.00239	0.00237	0.00229	0.00215	0.00196	0.00173	0.00147	0.00119	0.00090068	0.00061264	0.00033266	6.722e-05	-0.00017941	-0.00040479	-0.00060848	-0.00079187	-0.0009575	-0.00111	-0.00125	-0.00139	-0.00152	-0.00165	-0.00177	-0.0019	-0.00201	-0.00212	-0.0022	-0.00226	-0.00228	-0.00225	-0.00216	-0.00201	-0.0018	-0.00152	-0.00117	-0.00075501	-0.00028781	0.00022184	0.00075916	0.00131	0.00185	0.00236	0.00282	0.00322	0.00353	0.00376
		13720	0.00269	0.00265	0.00253	0.00233	0.00207	0.00175	0.00138	0.00099212	0.00059163	0.00019525	-0.00018335	-0.00053256	-0.00084332	-0.00111	-0.00133	-0.0015	-0.00163	-0.00171	-0.00177	-0.00179	-0.00181	-0.00181	-0.00181	-0.00182	-0.00182	-0.00184	-0.00186	-0.00187	-0.00188	-0.00186	-0.00182	-0.00174	-0.00161	-0.00142	-0.00118	-0.00086595	-0.00049431	-6.56e-05	0.00041133	0.00092414	0.00146	0.00199	0.00251	0.00299	0.00342	0.00377	0.00403
		13740	0.00288	0.00276	0.00256	0.00226	0.00189	0.00146	0.00099238	0.00049952	3.56e-06	-0.0004769	-0.00092509	-0.00133	-0.00167	-0.00195	-0.00216	-0.0023	-0.00238	-0.00239	-0.00236	-0.0023	-0.0022	-0.0021	-0.00199	-0.00188	-0.00179	-0.00171	-0.00165	-0.0016	-0.00156	-0.00151	-0.00145	-0.00137	-0.00126	-0.0011	-0.00088761	-0.00061904	-0.00029086	9.509e-05	0.00053295	0.00101	0.00152	0.00204	0.00256	0.00304	0.00348	0.00386	0.00415
		13760	0.00288	0.00272	0.00245	0.00209	0.00165	0.00115	0.0006079	4.884e-05	-0.00050799	-0.00104	-0.00153	-0.00197	-0.00233	-0.00262	-0.00282	-0.00294	-0.00298	-0.00295	-0.00285	-0.00272	-0.00255	-0.00236	-0.00216	-0.00197	-0.0018	-0.00165	-0.00152	-0.00142	-0.00134	-0.00126	-0.00119	-0.00111	-0.001	-0.00086565	-0.00068536	-0.00045431	-0.00016791	0.00017465	0.00057018	0.00101	0.00149	0.00198	0.00248	0.00296	0.0034	0.00379	0.0041
		13780	0.00272	0.00252	0.00222	0.00184	0.00137	0.00084245	0.00027689	-0.00030644	-0.00088555	-0.00144	-0.00195	-0.00239	-0.00277	-0.00305	-0.00325	-0.00336	-0.00338	-0.00333	-0.00321	-0.00303	-0.00282	-0.00259	-0.00234	-0.0021	-0.00188	-0.00168	-0.0015	-0.00136	-0.00124	-0.00114	-0.00106	-0.0009678	-0.00086847	-0.0007458	-0.0005888	-0.00038863	-0.00013907	0.00016276	0.00051576	0.00091493	0.00135	0.00181	0.00228	0.00274	0.00317	0.00355	0.00387
		13800	0.0024	0.00221	0.00192	0.00154	0.00109	0.00058692	4e-05	-0.00052573	-0.00109	-0.00163	-0.00213	-0.00257	-0.00294	-0.00323	-0.00343	-0.00355	-0.00358	-0.00353	-0.00341	-0.00324	-0.00302	-0.00278	-0.00252	-0.00226	-0.00202	-0.00179	-0.0016	-0.00143	-0.00128	-0.00117	-0.00106	-0.00096511	-0.00086378	-0.00074709	-0.0006044	-0.00042654	-0.00020661	5.956e-05	0.00037236	0.00072865	0.00112	0.00154	0.00197	0.0024	0.0028	0.00316	0.00347
		13820	0.00197	0.00182	0.00158	0.00125	0.00086145	0.0004133	-7.528e-05	-0.00058662	-0.0011	-0.0016	-0.00207	-0.0025	-0.00286	-0.00315	-0.00337	-0.00351	-0.00357	-0.00355	-0.00347	-0.00333	-0.00315	-0.00293	-0.0027	-0.00246	-0.00222	-0.002	-0.00179	-0.00161	-0.00146	-0.00132	-0.0012	-0.00109	-0.00098218	-0.00086298	-0.00072519	-0.00056035	-0.00036171	-0.00012483	0.00015178	0.00046638	0.0008139	0.00119	0.00157	0.00195	0.00232	0.00265	0.00294
		13840	0.00149	0.0014	0.00123	0.00099872	0.00069789	0.00034156	-5.825e-05	-0.00048774	-0.00093196	-0.00138	-0.0018	-0.0022	-0.00256	-0.00286	-0.0031	-0.00327	-0.00338	-0.00343	-0.00341	-0.00333	-0.00321	-0.00306	-0.00287	-0.00268	-0.00247	-0.00227	-0.00208	-0.0019	-0.00174	-0.00159	-0.00145	-0.00133	-0.0012	-0.00107	-0.00093245	-0.00077195	-0.0005865	-0.00037207	-0.00012666	0.00014898	0.00045139	0.00077429	0.00111	0.00144	0.00176	0.00206	0.00231
		13860	0.001	0.001	0.00093898	0.00081117	0.0006224	0.00037769	8.447e-05	-0.00024763	-0.00060768	-0.00098359	-0.00136	-0.00173	-0.00208	-0.0024	-0.00267	-0.0029	-0.00307	-0.00319	-0.00326	-0.00327	-0.00323	-0.00316	-0.00305	-0.00291	-0.00276	-0.00259	-0.00242	-0.00225	-0.00209	-0.00193	-0.00178	-0.00164	-0.0015	-0.00135	-0.0012	-0.00104	-0.00085699	-0.00065861	-0.00043916	-0.00019862	6.092e-05	0.00033517	0.0006176	0.00089954	0.00117	0.00142	0.00164
		13880	0.0005801	0.00067712	0.00072194	0.00071045	0.00064074	0.00051312	0.00033062	9.834e-05	-0.00017653	-0.00048516	-0.00081721	-0.00116	-0.00151	-0.00184	-0.00216	-0.00244	-0.00269	-0.0029	-0.00305	-0.00316	-0.00322	-0.00324	-0.00321	-0.00315	-0.00305	-0.00293	-0.00279	-0.00264	-0.00248	-0.00232	-0.00215	-0.00199	-0.00183	-0.00166	-0.0015	-0.00133	-0.00115	-0.00095911	-0.00076038	-0.00055025	-0.00032956	-0.00010094	0.00013149	0.00036182	0.00058304	0.00078657	0.00096346
		13900	0.00025987	0.00045411	0.00060469	0.00070387	0.00074572	0.00072665	0.00064547	0.00050352	0.00030458	5.472e-05	-0.0002379	-0.00056365	-0.0009115	-0.00127	-0.00163	-0.00197	-0.00229	-0.00258	-0.00283	-0.00304	-0.00319	-0.0033	-0.00335	-0.00336	-0.00333	-0.00325	-0.00315	-0.00302	-0.00286	-0.0027	-0.00252	-0.00234	-0.00216	-0.00198	-0.00179	-0.00161	-0.00143	-0.00125	-0.00107	-0.00088134	-0.00069389	-0.00050536	-0.00031772	-0.00013431	4.049e-05	0.00020121	0.00034169
		13920	7.53e-05	0.00035389	0.00059409	0.00078534	0.00091875	0.00098757	0.00098755	0.000917	0.00077724	0.00057199	0.00030774	-6.61e-06	-0.00036066	-0.0007424	-0.00114	-0.00154	-0.00192	-0.00229	-0.00262	-0.00291	-0.00315	-0.00334	-0.00347	-0.00354	-0.00356	-0.00353	-0.00346	-0.00335	-0.00321	-0.00304	-0.00286	-0.00266	-0.00246	-0.00227	-0.00207	-0.00188	-0.00169	-0.00151	-0.00134	-0.00117	-0.00101	-0.00085359	-0.00070253	-0.00055813	-0.00042232	-0.00029805	-0.00018872
		13940	3.897e-05	0.00037867	0.00068195	0.00093668	0.00113	0.00126	0.00131	0.00129	0.00119	0.00101	0.00076466	0.00045564	9.462e-05	-0.00030608	-0.00073327	-0.00117	-0.00161	-0.00203	-0.00243	-0.00278	-0.00309	-0.00334	-0.00353	-0.00366	-0.00373	-0.00374	-0.0037	-0.00361	-0.00348	-0.00332	-0.00314	-0.00293	-0.00273	-0.00251	-0.00231	-0.0021	-0.00191	-0.00173	-0.00156	-0.00141	-0.00126	-0.00113	-0.001	-0.00088592	-0.00077907	-0.00068211	-0.00059656
		13960	0.00014304	0.00051306	0.00084595	0.00113	0.00135	0.00151	0.00158	0.00158	0.0015	0.00133	0.0011	0.00079022	0.00042591	1.528e-05	-0.00042838	-0.00089085	-0.00136	-0.00181	-0.00225	-0.00264	-0.003	-0.00329	-0.00353	-0.0037	-0.00381	-0.00386	-0.00385	-0.00378	-0.00367	-0.00352	-0.00334	-0.00314	-0.00293	-0.00271	-0.0025	-0.00229	-0.00209	-0.0019	-0.00173	-0.00158	-0.00144	-0.00132	-0.0012	-0.0011	-0.00101	-0.00093287	-0.00086266
		13980	0.0003602	0.00072583	0.00105	0.00133	0.00155	0.00169	0.00177	0.00176	0.00168	0.00152	0.00129	0.00098785	0.00062884	0.00022236	-0.00021935	-0.00068296	-0.00115	-0.00162	-0.00207	-0.00248	-0.00286	-0.00318	-0.00345	-0.00366	-0.0038	-0.00388	-0.0039	-0.00386	-0.00378	-0.00365	-0.00348	-0.00329	-0.00309	-0.00287	-0.00265	-0.00243	-0.00222	-0.00203	-0.00185	-0.00169	-0.00154	-0.00141	-0.0013	-0.0012	-0.00112	-0.00104	-0.00098035
		14000	0.00064704	0.00097411	0.00126	0.0015	0.00168	0.00179	0.00184	0.00182	0.00173	0.00157	0.00135	0.00106	0.00072096	0.00033653	-8.198e-05	-0.00052325	-0.00097534	-0.00143	-0.00186	-0.00228	-0.00266	-0.00299	-0.00328	-0.00351	-0.00368	-0.0038	-0.00385	-0.00385	-0.0038	-0.0037	-0.00356	-0.00339	-0.00319	-0.00298	-0.00276	-0.00254	-0.00232	-0.00211	-0.00191	-0.00173	-0.00157	-0.00142	-0.00129	-0.00119	-0.00109	-0.00102	-0.00095501
		14020	0.00094961	0.00121	0.00143	0.0016	0.00172	0.00179	0.00181	0.00176	0.00166	0.00151	0.0013	0.00104	0.00073589	0.00039382	2.057e-05	-0.00037546	-0.00078545	-0.0012	-0.00161	-0.002	-0.00237	-0.00271	-0.00301	-0.00327	-0.00347	-0.00362	-0.00372	-0.00376	-0.00375	-0.00369	-0.00359	-0.00344	-0.00327	-0.00307	-0.00285	-0.00262	-0.00238	-0.00215	-0.00193	-0.00172	-0.00152	-0.00135	-0.00119	-0.00106	-0.00095535	-0.00086882	-0.00080263
		14040	0.00121	0.00138	0.00151	0.0016	0.00166	0.00167	0.00165	0.00159	0.00149	0.00135	0.00118	0.00096245	0.00071526	0.00043628	0.00012913	-0.00020182	-0.00055116	-0.00091283	-0.00128	-0.00165	-0.002	-0.00234	-0.00265	-0.00293	-0.00317	-0.00337	-0.00352	-0.00361	-0.00365	-0.00364	-0.00358	-0.00347	-0.00332	-0.00313	-0.00291	-0.00267	-0.00242	-0.00216	-0.0019	-0.00165	-0.00142	-0.0012	-0.00101	-0.00085129	-0.00071998	-0.00061891	-0.00054723
		14060	0.00137	0.00144	0.00148	0.00149	0.00148	0.00145	0.0014	0.00133	0.00124	0.00114	0.00102	0.00087066	0.00069982	0.00050303	0.00027937	2.894e-05	-0.00024709	-0.00054617	-0.00086439	-0.0012	-0.00154	-0.00187	-0.0022	-0.00252	-0.0028	-0.00305	-0.00326	-0.00342	-0.00352	-0.00356	-0.00355	-0.00348	-0.00336	-0.00318	-0.00296	-0.00271	-0.00243	-0.00213	-0.00183	-0.00154	-0.00125	-0.00099475	-0.00076408	-0.00056828	-0.0004111	-0.00029453	-0.00021879
		14080	0.0014	0.00136	0.00131	0.00124	0.00118	0.00112	0.00106	0.00101	0.00095757	0.00091044	0.00085941	0.00079857	0.00072162	0.00062211	0.00049441	0.00033394	0.00013763	-9.533e-05	-0.0003639	-0.00066445	-0.00099116	-0.00134	-0.00169	-0.00204	-0.00238	-0.00269	-0.00296	-0.00319	-0.00336	-0.00346	-0.0035	-0.00347	-0.00337	-0.00321	-0.00299	-0.00272	-0.00241	-0.00207	-0.00173	-0.00138	-0.00105	-0.00074136	-0.00046779	-0.00023708	-5.526e-05	7.42e-05	0.00015016
		14100	0.00126	0.00113	0.00099413	0.00087487	0.00077593	0.00070351	0.00066028	0.00064597	0.00065703	0.00068715	0.00072766	0.00076831	0.00079794	0.00080528	0.00077971	0.00071225	0.00059609	0.00042698	0.00020388	-7.081e-05	-0.00039164	-0.00074986	-0.00113	-0.00153	-0.00193	-0.0023	-0.00265	-0.00294	-0.00318	-0.00334	-0.00343	-0.00343	-0.00336	-0.0032	-0.00297	-0.00269	-0.00235	-0.00198	-0.00158	-0.00119	-0.00080831	-0.0004549	-0.00014228	0.00011853	0.00031983	0.00045652	0.00052663
		14120	0.00094006	0.00073375	0.00054818	0.0003967	0.00028958	0.00023289	0.0002288	0.00027488	0.00036501	0.00048915	0.00063459	0.00078637	0.00092857	0.00105	0.00112	0.00114	0.0011	0.00099105	0.0008064	0.0005505	0.00022907	-0.00014778	-0.00056677	-0.00101	-0.00146	-0.0019	-0.00231	-0.00268	-0.00297	-0.00319	-0.00332	-0.00336	-0.0033	-0.00315	-0.00291	-0.00261	-0.00224	-0.00183	-0.0014	-0.00096198	-0.00053999	-0.00014992	0.00019261	0.00047473	0.00068674	0.00082266	0.00087998
		14140	0.00046554	0.00020888	-5.05e-06	-0.00016191	-0.00025139	-0.00026821	-0.00021207	-8.766e-05	9.526e-05	0.0003232	0.00057898	0.00084348	0.0011	0.00132	0.00149	0.00159	0.00162	0.00155	0.0014	0.00116	0.00083019	0.00043297	-1.968e-05	-0.00050882	-0.00101	-0.00151	-0.00198	-0.00239	-0.00274	-0.003	-0.00316	-0.00322	-0.00318	-0.00303	-0.00279	-0.00246	-0.00207	-0.00163	-0.00117	-0.0007054	-0.00025536	0.00015808	0.00051745	0.00080835	0.00102	0.00115	0.00118
		14160	-0.00013103	-0.00041038	-0.00062558	-0.00076249	-0.00081189	-0.00077006	-0.00063916	-0.00042684	-0.00014612	0.00018573	0.00054793	0.00091754	0.00127	0.00158	0.00184	0.00201	0.00209	0.00206	0.00193	0.0017	0.00137	0.00095502	0.000476	-4.695e-05	-0.00058996	-0.00113	-0.00164	-0.00209	-0.00247	-0.00276	-0.00294	-0.00302	-0.00298	-0.00283	-0.00258	-0.00225	-0.00184	-0.00139	-0.00090967	-0.00042847	3.259e-05	0.00045243	0.00081247	0.0011	0.0013	0.0014	0.00142
		14180	-0.00079618	-0.00107	-0.00126	-0.00136	-0.00135	-0.00124	-0.00103	-0.00073242	-0.00035966	6.579e-05	0.00052041	0.00097847	0.00141	0.0018	0.00212	0.00234	0.00246	0.00247	0.00236	0.00214	0.00181	0.00138	0.00089285	0.0003532	-0.00020887	-0.00076669	-0.00129	-0.00177	-0.00216	-0.00246	-0.00265	-0.00273	-0.0027	-0.00255	-0.0023	-0.00196	-0.00155	-0.0011	-0.0006212	-0.00014491	0.00030766	0.00071499	0.00106	0.00132	0.0015	0.00158	0.00156
		14200	-0.00146	-0.00171	-0.00186	-0.00191	-0.00184	-0.00166	-0.00137	-0.00099758	-0.0005495	-5.094e-05	0.00047284	0.00099475	0.00149	0.00193	0.00229	0.00255	0.0027	0.00273	0.00264	0.00243	0.00211	0.00169	0.00121	0.00067557	0.00011896	-0.00043344	-0.00095504	-0.00142	-0.00181	-0.00211	-0.00229	-0.00237	-0.00233	-0.00218	-0.00194	-0.00161	-0.00122	-0.0007805	-0.00032509	0.00012596	0.00054998	0.00092622	0.00124	0.00147	0.00161	0.00166	0.00162
		14220	-0.00207	-0.00227	-0.00237	-0.00235	-0.00223	-0.00199	-0.00165	-0.00122	-0.00072056	-0.00017799	0.00038438	0.00093974	0.00146	0.00192	0.00231	0.00259	0.00276	0.00281	0.00274	0.00255	0.00225	0.00187	0.00141	0.00090939	0.00038468	-0.00013565	-0.00062619	-0.00106	-0.00143	-0.0017	-0.00188	-0.00194	-0.0019	-0.00176	-0.00153	-0.00123	-0.00086189	-0.00046159	-4.694e-05	0.00035961	0.00073703	0.00107	0.00133	0.00152	0.00162	0.00164	0.00157
		14240	-0.00254	-0.00269	-0.00273	-0.00267	-0.00249	-0.00221	-0.00184	-0.00139	-0.00087587	-0.00032426	0.00024166	0.00079675	0.00132	0.00178	0.00216	0.00245	0.00263	0.00269	0.00265	0.00249	0.00224	0.0019	0.0015	0.00105	0.00058198	0.00011847	-0.00031817	-0.00070684	-0.00103	-0.00127	-0.00142	-0.00148	-0.00144	-0.00132	-0.00111	-0.00084133	-0.00052281	-0.000175	0.00018197	0.00052818	0.00084502	0.00112	0.00133	0.00147	0.00154	0.00153	0.00144
		14260	-0.00282	-0.00291	-0.00291	-0.00281	-0.00261	-0.00232	-0.00195	-0.00151	-0.00102	-0.00049191	4.135e-05	0.00056257	0.00105	0.00148	0.00185	0.00213	0.00231	0.00239	0.00238	0.00227	0.00207	0.0018	0.00146	0.00109	0.00070638	0.00031957	-4.573e-05	-0.00037141	-0.00064193	-0.00084533	-0.00097344	-0.00102	-0.00099281	-0.00088957	-0.00072141	-0.00050021	-0.00024075	4.093e-05	0.00032777	0.00060309	0.0008514	0.00106	0.00122	0.00131	0.00135	0.00132	0.00124
		14280	-0.00289	-0.00293	-0.00289	-0.00277	-0.00258	-0.0023	-0.00196	-0.00157	-0.00113	-0.00067535	-0.00020856	0.00024803	0.00067728	0.00106	0.00139	0.00165	0.00183	0.00194	0.00195	0.0019	0.00176	0.00157	0.00133	0.00105	0.00075557	0.000458	0.00017413	-8.148e-05	-0.00029637	-0.0004607	-0.00056777	-0.00061428	-0.00060054	-0.00053007	-0.00040964	-0.00024858	-5.833e-05	0.00014846	0.00035855	0.00055909	0.00073808	0.00088538	0.00099318	0.00106	0.00107	0.00104	0.00097325
		14300	-0.00272	-0.00273	-0.00267	-0.00256	-0.00239	-0.00216	-0.00189	-0.00157	-0.00123	-0.00086278	-0.00049071	-0.0001236	0.00022594	0.00054646	0.00082731	0.00106	0.00124	0.00136	0.00141	0.00141	0.00136	0.00125	0.0011	0.0009262	0.0007296	0.00052503	0.00032411	0.00013764	-2.49e-05	-0.00015576	-0.0002493	-0.00030219	-0.0003137	-0.0002856	-0.00022189	-0.00012853	-1.308e-05	0.00011589	0.00024931	0.00037821	0.00049439	0.00059087	0.00066238	0.00070574	0.00071999	0.00070655	0.00066907
		14320	-0.00234	-0.00232	-0.00227	-0.00218	-0.00206	-0.00191	-0.00173	-0.00152	-0.00129	-0.00104	-0.00078127	-0.00052092	-0.00026499	-2.093e-05	0.00020433	0.00040426	0.00057349	0.00070778	0.00080431	0.00086169	0.00088046	0.00086267	0.00081179	0.00073262	0.00063137	0.00051472	0.00038984	0.00026393	0.00014387	3.58e-05	-5.516e-05	-0.00012514	-0.00017185	-0.00019442	-0.00019354	-0.00017131	-0.00013104	-7.691e-05	-1.374e-05	5.352e-05	0.00012003	0.00018164	0.00023504	0.00027831	0.00031074	0.00033311	0.00034791
		14340	-0.00178	-0.00175	-0.00172	-0.00168	-0.00163	-0.00157	-0.0015	-0.00141	-0.00131	-0.00119	-0.00105	-0.00090903	-0.00075307	-0.00059002	-0.000424	-0.00025938	-0.00010101	4.637e-05	0.00017806	0.00028991	0.00037858	0.00044152	0.00047728	0.00048579	0.00046784	0.00042569	0.00036258	0.00028245	0.0001901	9.061e-05	-1.085e-05	-0.00010925	-0.0002	-0.00027926	-0.00034397	-0.0003919	-0.00042211	-0.0004343	-0.00042925	-0.00040831	-0.00037318	-0.0003261	-0.00026902	-0.00020374	-0.00013156	-5.307e-05	3.185e-05
		14360	-0.0011	-0.00108	-0.00109	-0.00111	-0.00114	-0.00118	-0.00122	-0.00126	-0.00129	-0.0013	-0.00129	-0.00126	-0.0012	-0.00111	-0.00101	-0.00087763	-0.00073227	-0.00057609	-0.00041582	-0.00025853	-0.00011155	1.833e-05	0.00012495	0.00020334	0.00024999	0.00026291	0.00024192	0.00018873	0.00010635	-3.6e-07	-0.00012558	-0.00026265	-0.00040422	-0.00054308	-0.00067218	-0.00078529	-0.00087683	-0.0009425	-0.0009794	-0.0009857	-0.00096111	-0.00090635	-0.00082297	-0.00071361	-0.0005811	-0.00042852	-0.0002589
		14380	-0.00037812	-0.00038607	-0.0004349	-0.00052067	-0.00063715	-0.00077627	-0.00092861	-0.00108	-0.00123	-0.00136	-0.00147	-0.00154	-0.00157	-0.00155	-0.0015	-0.00141	-0.00127	-0.00111	-0.000935	-0.00074493	-0.00055541	-0.00037731	-0.00022063	-9.465e-05	-6.6e-06	3.84e-05	3.745e-05	-9.51e-06	-0.00010002	-0.00022922	-0.00038997	-0.00057345	-0.00076953	-0.0009675	-0.00116	-0.00133	-0.00147	-0.00157	-0.00163	-0.00164	-0.00161	-0.00152	-0.00139	-0.00122	-0.00101	-0.00077146	-0.00050743
		14400	0.00030354	0.00026369	0.00016623	1.644e-05	-0.00017722	-0.00040429	-0.00065232	-0.00090769	-0.00116	-0.00139	-0.00158	-0.00173	-0.00184	-0.00188	-0.00187	-0.00181	-0.00169	-0.00154	-0.00135	-0.00114	-0.00092508	-0.0007197	-0.00053635	-0.00038697	-0.00028197	-0.00022872	-0.00023171	-0.00029195	-0.00040711	-0.00057154	-0.00077647	-0.00101	-0.00126	-0.00151	-0.00175	-0.00197	-0.00214	-0.00227	-0.00233	-0.00234	-0.00227	-0.00214	-0.00195	-0.0017	-0.0014	-0.00106	-0.00070156
		14420	0.00086602	0.00079023	0.00064663	0.00044189	0.00018573	-0.00010944	-0.00042924	-0.00075783	-0.00108	-0.00138	-0.00164	-0.00185	-0.002	-0.00209	-0.00212	-0.00207	-0.00197	-0.00182	-0.00163	-0.00142	-0.0012	-0.0009885	-0.00080111	-0.00065204	-0.00055324	-0.00051349	-0.00053807	-0.0006281	-0.00078078	-0.0009892	-0.00124	-0.00153	-0.00183	-0.00213	-0.00241	-0.00266	-0.00285	-0.00298	-0.00304	-0.00301	-0.0029	-0.00271	-0.00244	-0.00211	-0.00172	-0.00129	-0.00083451
		14440	0.00124	0.00113	0.00094855	0.0007034	0.00040554	6.814e-05	-0.00029337	-0.00066264	-0.00102	-0.00136	-0.00165	-0.00189	-0.00207	-0.00218	-0.00222	-0.00219	-0.0021	-0.00196	-0.00178	-0.00158	-0.00137	-0.00117	-0.00099723	-0.00086882	-0.00079583	-0.00078749	-0.00084877	-0.0009805	-0.00118	-0.00144	-0.00174	-0.00207	-0.00242	-0.00275	-0.00306	-0.00333	-0.00353	-0.00365	-0.00368	-0.00362	-0.00346	-0.0032	-0.00286	-0.00244	-0.00196	-0.00144	-0.00090501
		14460	0.00138	0.00124	0.00103	0.00076431	0.00044875	9.826e-05	-0.00027238	-0.00064713	-0.00101	-0.00134	-0.00164	-0.00188	-0.00205	-0.00216	-0.0022	-0.00218	-0.0021	-0.00196	-0.0018	-0.00161	-0.00142	-0.00125	-0.00111	-0.00102	-0.00098623	-0.00102	-0.00113	-0.00131	-0.00156	-0.00186	-0.00221	-0.00258	-0.00296	-0.00332	-0.00365	-0.00392	-0.00411	-0.00422	-0.00422	-0.00411	-0.00389	-0.00357	-0.00316	-0.00266	-0.00211	-0.00152	-0.00091686
		14480	0.00127	0.0011	0.00087901	0.00060834	0.0002997	-3.51e-05	-0.00038261	-0.00072855	-0.00106	-0.00136	-0.00162	-0.00183	-0.00197	-0.00206	-0.00208	-0.00205	-0.00197	-0.00184	-0.00169	-0.00152	-0.00137	-0.00123	-0.00113	-0.00109	-0.0011	-0.00119	-0.00135	-0.00158	-0.00187	-0.00222	-0.00261	-0.00301	-0.00341	-0.00379	-0.00412	-0.00438	-0.00456	-0.00463	-0.0046	-0.00445	-0.00418	-0.0038	-0.00333	-0.00278	-0.00217	-0.00153	-0.00087789
		14500	0.00090564	0.00072148	0.00049815	0.00024242	-3.697e-05	-0.00033018	-0.00062595	-0.00091276	-0.00118	-0.00141	-0.00161	-0.00176	-0.00185	-0.0019	-0.00189	-0.00183	-0.00173	-0.00161	-0.00147	-0.00133	-0.00121	-0.00111	-0.00106	-0.00107	-0.00114	-0.00128	-0.00149	-0.00176	-0.0021	-0.00248	-0.00289	-0.00332	-0.00373	-0.00411	-0.00443	-0.00468	-0.00483	-0.00487	-0.0048	-0.00461	-0.0043	-0.00388	-0.00337	-0.00278	-0.00214	-0.00147	-0.00079845
		14520	0.00032769	0.00013483	-7.739e-05	-0.00030304	-0.00053521	-0.00076602	-0.00098746	-0.00119	-0.00137	-0.00151	-0.00162	-0.00169	-0.00171	-0.00169	-0.00163	-0.00154	-0.00142	-0.00129	-0.00116	-0.00105	-0.00095451	-0.00090118	-0.00089795	-0.00095411	-0.00108	-0.00127	-0.00152	-0.00184	-0.00221	-0.00262	-0.00305	-0.00348	-0.00389	-0.00426	-0.00457	-0.00479	-0.00491	-0.00493	-0.00482	-0.0046	-0.00426	-0.00382	-0.00328	-0.00268	-0.00202	-0.00135	-0.00068962
		14540	-0.00040585	-0.00060002	-0.00079195	-0.00097664	-0.00115	-0.0013	-0.00144	-0.00154	-0.00161	-0.00165	-0.00166	-0.00162	-0.00156	-0.00146	-0.00134	-0.0012	-0.00106	-0.00091788	-0.00079101	-0.0006904	-0.00062734	-0.00061229	-0.00065374	-0.00075796	-0.00092821	-0.00116	-0.00146	-0.00182	-0.00221	-0.00264	-0.00307	-0.0035	-0.0039	-0.00425	-0.00453	-0.00473	-0.00482	-0.0048	-0.00467	-0.00443	-0.00407	-0.00362	-0.00308	-0.00248	-0.00184	-0.0012	-0.00056178
		14560	-0.00122	-0.00141	-0.00157	-0.00171	-0.00182	-0.00189	-0.00192	-0.00192	-0.00188	-0.00181	-0.0017	-0.00156	-0.0014	-0.00122	-0.00103	-0.0008396	-0.00066013	-0.00050083	-0.00037212	-0.00028409	-0.00024575	-0.0002646	-0.00034624	-0.00049364	-0.00070683	-0.00098282	-0.00132	-0.00169	-0.00211	-0.00254	-0.00297	-0.00339	-0.00377	-0.00409	-0.00434	-0.00451	-0.00457	-0.00453	-0.00438	-0.00412	-0.00376	-0.00331	-0.00279	-0.00221	-0.00161	-0.00101	-0.00042302
		14580	-0.00203	-0.00221	-0.00234	-0.00243	-0.00247	-0.00246	-0.0024	-0.00229	-0.00214	-0.00195	-0.00173	-0.00148	-0.00123	-0.00096149	-0.00070294	-0.00046015	-0.0002438	-6.416e-05	6.926e-05	0.00014811	0.00016568	0.00011721	3.4e-07	-0.00018473	-0.00043489	-0.00074423	-0.0011	-0.0015	-0.00192	-0.00236	-0.00278	-0.00318	-0.00353	-0.00382	-0.00404	-0.00417	-0.0042	-0.00414	-0.00397	-0.0037	-0.00335	-0.00292	-0.00243	-0.0019	-0.00135	-0.00079972	-0.00027839
		14600	-0.00275	-0.00291	-0.00302	-0.00306	-0.00303	-0.00294	-0.00279	-0.00258	-0.00233	-0.00204	-0.00172	-0.00138	-0.00103	-0.00068884	-0.00036679	-7.52e-05	0.00017464	0.0003726	0.00051016	0.00058055	0.00057933	0.00050445	0.00035652	0.00013892	-0.00014235	-0.00047835	-0.0008581	-0.00127	-0.00169	-0.00212	-0.00252	-0.0029	-0.00322	-0.00348	-0.00366	-0.00375	-0.00376	-0.00367	-0.00349	-0.00323	-0.00288	-0.00248	-0.00203	-0.00155	-0.00106	-0.00058035	-0.00012976
		14620	-0.00332	-0.00346	-0.00353	-0.00352	-0.00344	-0.00328	-0.00305	-0.00276	-0.00242	-0.00204	-0.00163	-0.00121	-0.0007955	-0.00039321	-2.112e-05	0.00030764	0.00058151	0.0007905	0.00092719	0.00098636	0.00096576	0.00086579	0.00068993	0.00044422	0.00013766	-0.00021878	-0.00061167	-0.00103	-0.00145	-0.00186	-0.00224	-0.00258	-0.00287	-0.00309	-0.00324	-0.0033	-0.00328	-0.00317	-0.00298	-0.00272	-0.0024	-0.00202	-0.00162	-0.00119	-0.00076482	-0.00035491	2.362e-05
		14640	-0.00367	-0.00379	-0.00383	-0.00377	-0.00364	-0.00342	-0.00313	-0.00278	-0.00237	-0.00192	-0.00145	-0.00097802	-0.00051073	-6.87e-05	0.00033306	0.00068086	0.00096306	0.00117	0.0013	0.00134	0.0013	0.00117	0.00096776	0.00069819	0.00037198	2.23e-06	-0.00039636	-0.00080824	-0.00122	-0.00161	-0.00196	-0.00227	-0.00252	-0.0027	-0.00281	-0.00284	-0.00279	-0.00267	-0.00247	-0.00222	-0.00191	-0.00157	-0.00121	-0.00083447	-0.00047017	-0.00012661	0.00018407
		14660	-0.0038	-0.00388	-0.00388	-0.00379	-0.0036	-0.00334	-0.003	-0.0026	-0.00215	-0.00166	-0.00116	-0.00065509	-0.00016738	0.00028678	0.00069217	0.00104	0.00131	0.00149	0.0016	0.00161	0.00154	0.00139	0.00116	0.00087136	0.00053207	0.00015696	-0.00023839	-0.00063803	-0.00103	-0.00139	-0.00171	-0.00198	-0.00219	-0.00233	-0.0024	-0.00239	-0.00232	-0.00218	-0.00198	-0.00173	-0.00145	-0.00114	-0.0008125	-0.00049052	-0.00018176	0.00010282	0.00035403
		14680	-0.00369	-0.00373	-0.00369	-0.00355	-0.00333	-0.00303	-0.00266	-0.00223	-0.00175	-0.00125	-0.00074483	-0.00024313	0.00023352	0.00066878	0.00105	0.00136	0.00159	0.00174	0.00181	0.00178	0.00168	0.00149	0.00124	0.00094132	0.00059697	0.00022649	-0.00015454	-0.00053071	-0.00088745	-0.00121	-0.00149	-0.00171	-0.00188	-0.00198	-0.00201	-0.00197	-0.00187	-0.00172	-0.00152	-0.00128	-0.00101	-0.00072881	-0.00044293	-0.00016432	9.686e-05	0.00033196	0.00053441
		14700	-0.00339	-0.00337	-0.00327	-0.00309	-0.00283	-0.0025	-0.00211	-0.00167	-0.0012	-0.00070739	-0.00022094	0.00024725	0.00068097	0.00107	0.00139	0.00164	0.00181	0.0019	0.00191	0.00184	0.00169	0.00148	0.00121	0.00089563	0.0005561	0.00020249	-0.00015085	-0.00048986	-0.00080181	-0.00108	-0.0013	-0.00147	-0.00159	-0.00164	-0.00163	-0.00157	-0.00145	-0.00128	-0.00108	-0.0008529	-0.00060602	-0.00035151	-9.923e-05	0.00014153	0.00036292	0.00055835	0.00072309
		14720	-0.00292	-0.00284	-0.00268	-0.00245	-0.00215	-0.0018	-0.00139	-0.00095688	-0.00050425	-5.108e-05	0.00038633	0.00079271	0.00115	0.00146	0.0017	0.00186	0.00195	0.00196	0.0019	0.00176	0.00157	0.00133	0.00104	0.00073297	0.0004104	8.784e-05	-0.00022216	-0.00050827	-0.00076051	-0.00097093	-0.00113	-0.00124	-0.0013	-0.0013	-0.00126	-0.00116	-0.00103	-0.0008605	-0.00066475	-0.00045077	-0.00022662	-8.1e-07	0.00021904	0.00042577	0.00061345	0.00077738	0.00091431
		14740	-0.00236	-0.00221	-0.00198	-0.0017	-0.00136	-0.00097781	-0.00056899	-0.00014741	0.0002712	0.00067133	0.00104	0.00136	0.00162	0.00182	0.00195	0.00201	0.00199	0.00191	0.00176	0.00156	0.00132	0.00105	0.00076101	0.00046376	0.0001719	-0.00010387	-0.00035387	-0.00057028	-0.00074701	-0.00087996	-0.00096692	-0.00101	-0.001	-0.00095619	-0.00087106	-0.00075253	-0.00060627	-0.00043833	-0.0002549	-6.221e-05	0.00013368	0.00032708	0.00051286	0.00068634	0.00084362	0.00098168	0.0011
		14760	-0.00177	-0.00153	-0.00124	-0.00089479	-0.00051396	-0.00011071	0.00029901	0.00069903	0.00107	0.00141	0.00169	0.00191	0.00206	0.00213	0.00214	0.00207	0.00194	0.00175	0.00152	0.00125	0.00096418	0.00067019	0.00038121	0.0001085	-0.00013828	-0.00035119	-0.00052463	-0.00065512	-0.00074122	-0.00078349	-0.00078416	-0.00074688	-0.00067614	-0.00057726	-0.0004556	-0.00031647	-0.0001651	-6.04e-06	0.00015659	0.00031937	0.00047933	0.00063393	0.00078118	0.00091912	0.00105	0.00116	0.00126
		14780	-0.0012	-0.00088507	-0.00051722	-0.00011338	0.00030994	0.00073488	0.00114	0.00152	0.00184	0.0021	0.00229	0.0024	0.00242	0.00237	0.00224	0.00204	0.00179	0.00149	0.00117	0.00084105	0.00051458	0.00020697	-6.958e-05	-0.00030511	-0.00049266	-0.00062815	-0.00071032	-0.00074088	-0.00072362	-0.00066449	-0.00057062	-0.00044988	-0.00031031	-0.0001596	-4.35e-06	0.00014982	0.00029887	0.00044003	0.00057213	0.00069503	0.00080959	0.00091711	0.00102	0.00112	0.00121	0.0013	0.00139
		14800	-0.00071405	-0.00031545	0.00012465	0.00058698	0.00105	0.0015	0.0019	0.00225	0.00252	0.00271	0.0028	0.0028	0.0027	0.00251	0.00225	0.00192	0.00155	0.00115	0.00075022	0.00036187	4.68e-06	-0.00030616	-0.0005589	-0.00074542	-0.0008618	-0.00090794	-0.00088778	-0.00080832	-0.0006793	-0.00051213	-0.00031919	-0.00011288	9.527e-05	0.00029523	0.00047918	0.00064165	0.00077995	0.00089372	0.00098511	0.00106	0.00112	0.00117	0.00122	0.00127	0.00133	0.00139	0.00147
		14820	-0.00032916	0.000143	0.00064817	0.00116	0.00166	0.00213	0.00253	0.00285	0.00307	0.00318	0.00318	0.00307	0.00286	0.00255	0.00216	0.00171	0.00124	0.00074911	0.00027763	-0.00015616	-0.00053249	-0.0008354	-0.00105	-0.00118	-0.00122	-0.00117	-0.00104	-0.00084426	-0.00060037	-0.00032374	-3.216e-05	0.00025763	0.00053063	0.00077451	0.0009804	0.00114	0.00126	0.00134	0.00138	0.00139	0.00139	0.00137	0.00136	0.00136	0.00138	0.00142	0.00148
		14840	-5.459e-05	0.00047762	0.00104	0.00159	0.00212	0.0026	0.00299	0.00328	0.00346	0.00351	0.00343	0.00322	0.0029	0.00248	0.00198	0.00144	0.00086967	0.00030875	-0.000217	-0.00068215	-0.00107	-0.00135	-0.00152	-0.00159	-0.00154	-0.00139	-0.00115	-0.00084298	-0.00048702	-0.00010539	0.00027928	0.00064585	0.00097616	0.00126	0.00148	0.00163	0.00172	0.00175	0.00173	0.00168	0.0016	0.00152	0.00144	0.00138	0.00136	0.00137	0.00141
		14860	0.00012194	0.00069642	0.00129	0.00188	0.00243	0.0029	0.00329	0.00355	0.00368	0.00368	0.00353	0.00324	0.00283	0.00232	0.00174	0.00111	0.00047266	-0.00014369	-0.00070673	-0.00119	-0.00157	-0.00182	-0.00195	-0.00194	-0.00181	-0.00156	-0.00122	-0.00080668	-0.00034731	0.00012958	0.00059688	0.00103	0.00141	0.00171	0.00193	0.00207	0.00212	0.0021	0.00202	0.00189	0.00174	0.00158	0.00143	0.00132	0.00125	0.00124	0.00127
		14880	0.00022819	0.00082448	0.00144	0.00204	0.00259	0.00306	0.00343	0.00367	0.00376	0.00371	0.0035	0.00315	0.00267	0.00209	0.00144	0.00075583	6.78e-05	-0.00058516	-0.00117	-0.00165	-0.00202	-0.00224	-0.00231	-0.00224	-0.00203	-0.00169	-0.00125	-0.00074392	-0.00019436	0.00036384	0.00089936	0.00138	0.00179	0.00211	0.00233	0.00244	0.00244	0.00236	0.00221	0.002	0.00177	0.00154	0.00133	0.00117	0.00106	0.00102	0.00106
		14900	0.00030016	0.00089707	0.00151	0.00211	0.00265	0.00311	0.00345	0.00367	0.00373	0.00363	0.00338	0.00298	0.00245	0.00182	0.00112	0.00039546	-0.00032412	-0.0009974	-0.00159	-0.00207	-0.00241	-0.00259	-0.00261	-0.00248	-0.00219	-0.00177	-0.00126	-0.00066771	-4.383e-05	0.00057931	0.00117	0.00169	0.00212	0.00243	0.00263	0.0027	0.00266	0.00251	0.00229	0.00201	0.0017	0.0014	0.00113	0.00091339	0.00077516	0.00072516	0.00076836
		14920	0.0003743	0.00095227	0.00155	0.00212	0.00264	0.00308	0.0034	0.00359	0.00362	0.00349	0.0032	0.00276	0.00219	0.00153	0.00080283	5.028e-05	-0.00068694	-0.00137	-0.00196	-0.00242	-0.00273	-0.00288	-0.00286	-0.00266	-0.00231	-0.00183	-0.00124	-0.00059173	9.009e-05	0.00076133	0.00138	0.00193	0.00236	0.00266	0.00283	0.00286	0.00276	0.00254	0.00224	0.00189	0.00151	0.00114	0.00081999	0.00056807	0.00040956	0.00035861	0.00042064
		14940	0.00047951	0.00102	0.00158	0.00213	0.00262	0.00303	0.00332	0.00348	0.00348	0.00332	0.003	0.00253	0.00194	0.00125	0.00050476	-0.00026344	-0.00101	-0.00169	-0.00227	-0.00272	-0.00301	-0.00312	-0.00305	-0.00281	-0.00241	-0.00187	-0.00123	-0.00052733	0.00019753	0.00090197	0.00155	0.00209	0.00252	0.0028	0.00293	0.0029	0.00274	0.00246	0.00208	0.00166	0.00121	0.00078618	0.00041831	0.00013874	-2.846e-05	-6.805e-05	2.55e-05
		14960	0.00063089	0.00113	0.00165	0.00215	0.00261	0.00298	0.00325	0.00337	0.00335	0.00316	0.00282	0.00233	0.00172	0.00101	0.00024501	-0.0005349	-0.00129	-0.00197	-0.00254	-0.00298	-0.00324	-0.00333	-0.00322	-0.00294	-0.00249	-0.00191	-0.00122	-0.00048114	0.00027525	0.001	0.00165	0.0022	0.0026	0.00285	0.00294	0.00285	0.00262	0.00227	0.00182	0.00133	0.00081804	0.00034183	-6.227e-05	-0.00036003	-0.00052532	-0.00054209	-0.00040534
		14980	0.000826	0.00127	0.00174	0.00221	0.00263	0.00297	0.0032	0.0033	0.00325	0.00305	0.00268	0.00217	0.00154	0.00081319	3.339e-05	-0.00075884	-0.00152	-0.00221	-0.00278	-0.0032	-0.00345	-0.0035	-0.00337	-0.00305	-0.00257	-0.00195	-0.00123	-0.00045328	0.00032714	0.00107	0.00172	0.00226	0.00264	0.00285	0.00288	0.00274	0.00244	0.00201	0.00149	0.00092573	0.00035702	-0.0001665	-0.00060131	-0.00091047	-0.00107	-0.00105	-0.00086315
		15000	0.00104	0.00144	0.00186	0.00229	0.00268	0.00299	0.0032	0.00328	0.00321	0.00298	0.0026	0.00207	0.00141	0.00067065	-0.00012704	-0.00093501	-0.00171	-0.0024	-0.00297	-0.00339	-0.00363	-0.00367	-0.00351	-0.00316	-0.00264	-0.00199	-0.00124	-0.00043726	0.00036399	0.00112	0.00177	0.00229	0.00265	0.00282	0.00279	0.00259	0.00222	0.00172	0.00112	0.00048614	-0.00014248	-0.00071215	-0.00118	-0.00149	-0.00164	-0.00159	-0.00134
		15020	0.00125	0.0016	0.00198	0.00237	0.00274	0.00303	0.00322	0.00329	0.0032	0.00296	0.00256	0.00201	0.00134	0.0005785	-0.00023921	-0.00107	-0.00186	-0.00256	-0.00314	-0.00356	-0.00379	-0.00382	-0.00364	-0.00326	-0.00272	-0.00203	-0.00125	-0.00042108	0.00040051	0.00116	0.00182	0.00233	0.00265	0.00278	0.00271	0.00244	0.002	0.00142	0.00074836	4.037e-05	-0.00065024	-0.00127	-0.00176	-0.00209	-0.00222	-0.00214	-0.00185
		15040	0.0014	0.00171	0.00206	0.00243	0.00277	0.00306	0.00324	0.0033	0.00321	0.00296	0.00255	0.00199	0.00131	0.00052679	-0.00031	-0.00116	-0.00196	-0.00268	-0.00327	-0.0037	-0.00392	-0.00394	-0.00374	-0.00335	-0.00277	-0.00206	-0.00125	-0.00039013	0.00045279	0.00123	0.00189	0.00238	0.00269	0.00278	0.00265	0.00231	0.0018	0.00115	0.00039844	-0.00038387	-0.00114	-0.00181	-0.00235	-0.00269	-0.00282	-0.00272	-0.00238
		15060	0.00146	0.00173	0.00206	0.00241	0.00275	0.00303	0.00322	0.00328	0.0032	0.00296	0.00255	0.00199	0.00129	0.00050148	-0.00034806	-0.00121	-0.00203	-0.00276	-0.00336	-0.00379	-0.00401	-0.00402	-0.00381	-0.00339	-0.00279	-0.00205	-0.00121	-0.00032941	0.00053426	0.00132	0.00198	0.00247	0.00275	0.00281	0.00263	0.00223	0.00165	0.00091835	9.189e-05	-0.00076774	-0.0016	-0.00233	-0.00291	-0.00329	-0.00343	-0.00332	-0.00295
		15080	0.00138	0.00162	0.00193	0.00228	0.00262	0.00291	0.00311	0.0032	0.00313	0.0029	0.00251	0.00196	0.00128	0.00048791	-0.00036129	-0.00122	-0.00205	-0.00279	-0.00339	-0.00381	-0.00404	-0.00404	-0.00381	-0.00338	-0.00276	-0.00199	-0.00113	-0.00022795	0.00065283	0.00145	0.00211	0.00259	0.00285	0.00287	0.00265	0.0022	0.00155	0.0007399	-0.00016518	-0.0011	-0.00201	-0.00281	-0.00345	-0.00387	-0.00404	-0.00393	-0.00356
		15100	0.00114	0.00136	0.00166	0.002	0.00235	0.00266	0.00289	0.003	0.00297	0.00277	0.00241	0.00189	0.00124	0.00047379	-0.00035502	-0.0012	-0.00201	-0.00274	-0.00333	-0.00375	-0.00397	-0.00396	-0.00373	-0.00328	-0.00265	-0.00187	-0.00099406	-8.056e-05	0.00080833	0.00161	0.00227	0.00274	0.00297	0.00296	0.0027	0.00219	0.00148	0.00060095	-0.00037952	-0.0014	-0.00238	-0.00325	-0.00396	-0.00443	-0.00465	-0.00457	-0.00422
		15120	0.00075218	0.00094248	0.00123	0.00157	0.00193	0.00226	0.00252	0.00267	0.00268	0.00254	0.00223	0.00177	0.00117	0.00045204	-0.00033132	-0.00114	-0.00192	-0.00261	-0.00318	-0.00359	-0.00379	-0.00377	-0.00353	-0.00309	-0.00245	-0.00167	-0.00080004	0.00010929	0.00099171	0.00178	0.00243	0.00288	0.00309	0.00305	0.00274	0.00219	0.00142	0.00048078	-0.00056803	-0.00166	-0.00271	-0.00366	-0.00444	-0.00498	-0.00526	-0.00523	-0.00492
		15140	0.0002336	0.00039634	0.00066455	0.001	0.00137	0.00172	0.00201	0.00221	0.00228	0.0022	0.00197	0.00158	0.00106	0.00042173	-0.00028832	-0.00103	-0.00175	-0.00239	-0.00293	-0.0033	-0.00348	-0.00346	-0.00322	-0.00278	-0.00216	-0.00141	-0.00055464	0.0003297	0.00119	0.00195	0.00257	0.00299	0.00317	0.00309	0.00275	0.00216	0.00134	0.00035294	-0.00075288	-0.0019	-0.00303	-0.00405	-0.0049	-0.00552	-0.00586	-0.0059	-0.00564
		15160	-0.00036838	-0.00023833	6.03e-06	0.00033145	0.00069893	0.00107	0.00139	0.00164	0.00178	0.00178	0.00163	0.00134	0.000922	0.00038878	-0.00022128	-0.0008672	-0.0015	-0.00208	-0.00256	-0.00289	-0.00306	-0.00303	-0.0028	-0.00238	-0.0018	-0.00108	-0.00027416	0.00056071	0.00137	0.00208	0.00266	0.00303	0.00318	0.00307	0.00269	0.00207	0.00122	0.00019144	-0.00095577	-0.00216	-0.00333	-0.00441	-0.00533	-0.00602	-0.00644	-0.00656	-0.00636
		15180	-0.00099177	-0.00090018	-0.00068772	-0.00038361	-2.339e-05	0.00035386	0.00070855	0.001	0.00121	0.00129	0.00125	0.00108	0.00077399	0.00036445	-0.00012422	-0.00065601	-0.00119	-0.00168	-0.00209	-0.00238	-0.00252	-0.00249	-0.00228	-0.0019	-0.00137	-0.00071555	1.67e-05	0.000777	0.00151	0.00216	0.00267	0.00299	0.00309	0.00294	0.00254	0.00189	0.00102	-2.194e-05	-0.00119	-0.00242	-0.00363	-0.00476	-0.00573	-0.00648	-0.00697	-0.00717	-0.00705
		15200	-0.00157	-0.00152	-0.00135	-0.00107	-0.00072826	-0.00035077	2.439e-05	0.0003618	0.0006299	0.00080363	0.00086593	0.00080964	0.00063757	0.00036303	8.15e-06	-0.0003971	-0.00081732	-0.00121	-0.00155	-0.00179	-0.00191	-0.00188	-0.00171	-0.00138	-0.00091864	-0.00035034	0.00028801	0.00095111	0.00159	0.00215	0.00258	0.00284	0.00289	0.0027	0.00228	0.00162	0.00075245	-0.00029243	-0.00146	-0.00269	-0.00392	-0.00507	-0.00607	-0.00688	-0.00743	-0.0077	-0.00766
		15220	-0.00203	-0.00202	-0.00189	-0.00166	-0.00134	-0.00097191	-0.00058623	-0.000216	0.00010829	0.00036083	0.0005227	0.00058271	0.00053916	0.00039924	0.00017877	-9.879e-05	-0.00040467	-0.00070647	-0.00097111	-0.00117	-0.00127	-0.00126	-0.00112	-0.00086058	-0.00048626	-1.979e-05	0.00050773	0.00106	0.00158	0.00204	0.00239	0.00258	0.00257	0.00236	0.00192	0.00127	0.00041381	-0.00060888	-0.00175	-0.00296	-0.00418	-0.00532	-0.00635	-0.00718	-0.00778	-0.00811	-0.00815
		15240	-0.00232	-0.00236	-0.00227	-0.00207	-0.00179	-0.00144	-0.00105	-0.00066237	-0.0002952	2.235e-05	0.00026945	0.00043191	0.00050315	0.00048487	0.00038665	0.00022512	2.292e-05	-0.00019367	-0.00039638	-0.00055783	-0.00065359	-0.00066478	-0.00057941	-0.00039455	-0.00011644	0.00023901	0.00064713	0.00108	0.00149	0.00184	0.0021	0.00222	0.00217	0.00193	0.00149	0.00085753	3.537e-05	-0.00094397	-0.00204	-0.0032	-0.00438	-0.0055	-0.00651	-0.00736	-0.00799	-0.00836	-0.00846
		15260	-0.00241	-0.00248	-0.00243	-0.00228	-0.00202	-0.0017	-0.00132	-0.00092248	-0.0005289	-0.00016579	0.00014482	0.00038613	0.00054779	0.00062645	0.00062599	0.00055728	0.00043678	0.00028563	0.00012731	-1.41e-05	-0.00011611	-0.00016007	-0.0001329	-2.864e-05	0.00015065	0.00039452	0.00068453	0.00099506	0.0013	0.00155	0.00172	0.00179	0.0017	0.00146	0.00103	0.00042929	-0.00034134	-0.00126	-0.00229	-0.00338	-0.00449	-0.00557	-0.00655	-0.00738	-0.00802	-0.00842	-0.00858
		15280	-0.00229	-0.00238	-0.00236	-0.00224	-0.00202	-0.00172	-0.00136	-0.0009636	-0.00056141	-0.0001753	0.00017197	0.00046202	0.00068157	0.00082335	0.00088696	0.00087819	0.00080902	0.00069588	0.00055861	0.00041843	0.00029631	0.00021058	0.00017559	0.00019984	0.00028507	0.00042585	0.00060913	0.00081523	0.00102	0.00119	0.0013	0.00132	0.00122	0.0009802	0.00058644	3.522e-05	-0.00066706	-0.0015	-0.00244	-0.00345	-0.00449	-0.0055	-0.00643	-0.00723	-0.00786	-0.00828	-0.00847
		15300	-0.00199	-0.00208	-0.00208	-0.00197	-0.00177	-0.0015	-0.00116	-0.00078138	-0.00038727	-1.15e-06	0.00035452	0.00066025	0.00090108	0.00107	0.00116	0.00117	0.00112	0.00101	0.0008672	0.00070794	0.00055181	0.00041733	0.00031977	0.00026995	0.00027284	0.00032674	0.00042332	0.00054777	0.00067975	0.00079463	0.00086558	0.0008654	0.00076894	0.00055526	0.00020979	-0.00027396	-0.00089331	-0.00164	-0.00248	-0.00339	-0.00433	-0.00526	-0.00613	-0.00689	-0.0075	-0.00792	-0.00813
		15320	-0.00154	-0.00162	-0.00162	-0.00152	-0.00134	-0.00108	-0.00075842	-0.00040208	-2.934e-05	0.00033675	0.00067444	0.00096438	0.00119	0.00134	0.00142	0.00142	0.00134	0.00121	0.00104	0.00084138	0.00063943	0.00045179	0.00029497	0.00018138	0.00011841	0.00010741	0.00014331	0.00021478	0.00030493	0.00039231	0.00045265	0.00046065	0.00039203	0.0002258	-5.391e-05	-0.00045601	-0.00098115	-0.00162	-0.00236	-0.00317	-0.00401	-0.00486	-0.00566	-0.00637	-0.00695	-0.00737	-0.0076
		15340	-0.00102	-0.00108	-0.00105	-0.00094651	-0.00076257	-0.00051255	-0.00021182	0.00012066	0.00046359	0.0007952	0.00109	0.00134	0.00153	0.00163	0.00166	0.00161	0.00149	0.0013	0.00108	0.00082756	0.0005714	0.00032965	0.00011975	-4.445e-05	-0.00015395	-0.0002055	-0.00020213	-0.00015308	-7.317e-05	1.786e-05	9.715e-05	0.00014015	0.00012269	2.316e-05	-0.0001758	-0.00048534	-0.00090925	-0.00144	-0.00207	-0.00278	-0.00353	-0.00429	-0.00502	-0.00569	-0.00625	-0.00667	-0.00692
		15360	-0.00050529	-0.00052201	-0.00046527	-0.00033589	-0.00014004	0.00011099	0.00040145	0.00071243	0.00102	0.00131	0.00156	0.00175	0.00187	0.00191	0.00187	0.00175	0.00155	0.0013	0.00101	0.00069651	0.00038258	8.915e-05	-0.00016533	-0.0003661	-0.000503	-0.00057196	-0.0005749	-0.00052022	-0.0004221	-0.00029973	-0.00017578	-7.497e-05	-2.208e-05	-3.991e-05	-0.00014751	-0.00035833	-0.00067887	-0.00111	-0.00164	-0.00224	-0.00291	-0.00359	-0.00427	-0.0049	-0.00544	-0.00586	-0.00613
		15380	-6.321e-05	-3.388e-05	6.303e-05	0.00022467	0.00044286	0.00070457	0.00099314	0.00129	0.00157	0.00182	0.00202	0.00215	0.0022	0.00216	0.00204	0.00184	0.00157	0.00124	0.00087334	0.00049534	0.00012581	-0.00021348	-0.00050299	-0.00072707	-0.00087524	-0.00094281	-0.00093167	-0.00085024	-0.00071288	-0.0005392	-0.00035263	-0.00017879	-4.366e-05	2.844e-05	1.654e-05	-9.499e-05	-0.00031521	-0.00064541	-0.00108	-0.0016	-0.00219	-0.00281	-0.00345	-0.00405	-0.00458	-0.00501	-0.00532
		15400	0.00024407	0.00031881	0.00045809	0.00065644	0.00090324	0.00118	0.00148	0.00177	0.00203	0.00225	0.00241	0.00248	0.00247	0.00236	0.00217	0.00189	0.00154	0.00115	0.00071691	0.0002816	-0.00013584	-0.00051219	-0.00082701	-0.00106	-0.00121	-0.00127	-0.00123	-0.00111	-0.00092285	-0.00068893	-0.00043261	-0.00018078	3.902e-05	0.00020073	0.00028143	0.0002633	0.00013513	-0.00010707	-0.00045905	-0.00090866	-0.00144	-0.00202	-0.00262	-0.0032	-0.00374	-0.0042	-0.00456
		15420	0.0003773	0.00049017	0.00066723	0.0009007	0.00118	0.00148	0.00179	0.00209	0.00235	0.00255	0.00268	0.00272	0.00266	0.00251	0.00226	0.00192	0.00152	0.00107	0.00059236	0.00011425	-0.00033831	-0.00074087	-0.00107	-0.00131	-0.00146	-0.00149	-0.00143	-0.00127	-0.00104	-0.0007472	-0.00042616	-0.00010309	0.00019315	0.00043476	0.00059704	0.00066022	0.00061071	0.00044243	0.00015715	-0.00023523	-0.00071736	-0.00127	-0.00185	-0.00244	-0.003	-0.00349	-0.0039
		15440	0.00032423	0.00046227	0.00066656	0.0009275	0.00123	0.00156	0.00189	0.0022	0.00247	0.00267	0.00279	0.00283	0.00276	0.00258	0.00231	0.00195	0.00153	0.00105	0.00054453	4.422e-05	-0.00042684	-0.00084322	-0.00118	-0.00143	-0.00156	-0.00159	-0.00151	-0.00132	-0.00105	-0.0007212	-0.00035251	2.403e-05	0.00037825	0.00068114	0.00090659	0.00103	0.00104	0.00093356	0.00069908	0.0003489	-0.00010183	-0.00063112	-0.00121	-0.00181	-0.0024	-0.00294	-0.00341
		15460	0.00010009	0.00024687	0.00046363	0.00074008	0.00106	0.00141	0.00176	0.00209	0.00238	0.00261	0.00275	0.00281	0.00275	0.0026	0.00234	0.00199	0.00157	0.0011	0.00060455	0.00010635	-0.00036451	-0.00078192	-0.00112	-0.00137	-0.00151	-0.00153	-0.00144	-0.00125	-0.0009726	-0.00062454	-0.00023462	0.00016813	0.00055349	0.00089186	0.00116	0.00132	0.00138	0.0013	0.0011	0.0007815	0.0003506	-0.00016959	-0.00075355	-0.00137	-0.00199	-0.00258	-0.00311
		15480	-0.00025545	-0.00011685	9.592e-05	0.00037353	0.00070153	0.00106	0.00143	0.00179	0.00211	0.00238	0.00257	0.00267	0.00266	0.00256	0.00235	0.00205	0.00168	0.00125	0.00078441	0.00031307	-0.0001385	-0.00054437	-0.00088148	-0.00113	-0.00128	-0.00132	-0.00124	-0.00107	-0.00080769	-0.00047448	-9.575e-05	0.00030058	0.00068516	0.00103	0.0013	0.00148	0.00156	0.0015	0.00132	0.00102	0.00059891	8.245e-05	-0.00050734	-0.00114	-0.00179	-0.00242	-0.00301
		15500	-0.00068535	-0.00056951	-0.00037573	-0.00011146	0.00021085	0.00057441	0.00095908	0.00134	0.0017	0.00202	0.00226	0.00243	0.0025	0.00248	0.00235	0.00214	0.00184	0.00148	0.00107	0.00065266	0.00023772	-0.00014538	-0.00047372	-0.00072764	-0.00089228	-0.00095867	-0.00092412	-0.00079279	-0.00057546	-0.0002888	4.541e-05	0.00040164	0.00075212	0.00107	0.00132	0.0015	0.00156	0.00151	0.00134	0.00104	0.00062711	0.00011347	-0.00047948	-0.00113	-0.0018	-0.00246	-0.00308
		15520	-0.00112	-0.00104	-0.00087756	-0.00063824	-0.00033301	2.395e-05	0.00041466	0.00081859	0.00121	0.00158	0.00189	0.00214	0.0023	0.00237	0.00235	0.00224	0.00204	0.00177	0.00145	0.00109	0.000726	0.00037531	6.047e-05	-0.00019884	-0.00038683	-0.00049251	-0.00051086	-0.000443	-0.0002961	-8.334e-05	0.0001771	0.00046299	0.00074939	0.00101	0.00122	0.00136	0.0014	0.00134	0.00115	0.00085685	0.00044766	-6.073e-05	-0.00064966	-0.0013	-0.00197	-0.00264	-0.00329
		15540	-0.00151	-0.00146	-0.00133	-0.00113	-0.0008472	-0.00050586	-0.00011822	0.00029755	0.00072092	0.00113	0.00151	0.00183	0.00208	0.00226	0.00234	0.00234	0.00225	0.00208	0.00185	0.00157	0.00127	0.00095877	0.0006623	0.00039951	0.00018673	3.651e-05	-4.366e-05	-5.164e-05	9.19e-06	0.00012956	0.00029548	0.00048881	0.0006881	0.00087066	0.00101	0.0011	0.0011	0.001	0.00080781	0.00050537	0.00010008	-0.00039816	-0.00097324	-0.0016	-0.00227	-0.00293	-0.00357
		15560	-0.0018	-0.00178	-0.00168	-0.00151	-0.00126	-0.00093748	-0.00056156	-0.0001448	0.00029441	0.00073632	0.00116	0.00155	0.00188	0.00214	0.00233	0.00243	0.00244	0.00238	0.00224	0.00204	0.0018	0.00154	0.00126	0.001	0.00076802	0.00057591	0.00043469	0.0003494	0.00031996	0.00034134	0.00040373	0.00049322	0.00059269	0.00068302	0.0007444	0.00075769	0.00070584	0.00057517	0.00035658	4.623e-05	-0.00035403	-0.00083624	-0.00139	-0.00199	-0.00261	-0.00324	-0.00385
		15580	-0.00195	-0.00195	-0.00188	-0.00173	-0.00151	-0.00121	-0.00085471	-0.00044812	-8.08e-06	0.0004473	0.00089896	0.00133	0.00172	0.00205	0.00231	0.00249	0.00259	0.00262	0.00256	0.00244	0.00226	0.00204	0.00179	0.00154	0.0013	0.00107	0.00088177	0.00072899	0.00061785	0.00054664	0.00050957	0.00049678	0.00049543	0.00049035	0.00046536	0.00040444	0.0002929	0.00011885	-0.00012618	-0.00044602	-0.00083944	-0.0013	-0.00182	-0.00237	-0.00295	-0.00352	-0.00406
		15600	-0.00197	-0.00197	-0.00191	-0.00177	-0.00157	-0.0013	-0.00096295	-0.00057607	-0.00015054	0.00029771	0.00075133	0.00119	0.0016	0.00197	0.00228	0.00251	0.00268	0.00276	0.00277	0.00271	0.00258	0.00241	0.0022	0.00196	0.00172	0.00148	0.00126	0.00106	0.00088702	0.00074194	0.00062195	0.00052082	0.0004295	0.00033676	0.00023019	9.733e-05	-7.341e-05	-0.0002916	-0.00056383	-0.00089309	-0.00128	-0.00171	-0.00219	-0.00269	-0.0032	-0.00369	-0.00416
		15620	-0.00186	-0.00185	-0.00178	-0.00165	-0.00145	-0.0012	-0.00088299	-0.00052203	-0.00012398	0.00029783	0.00072831	0.00115	0.00155	0.00192	0.00223	0.00249	0.00267	0.00279	0.00284	0.00282	0.00274	0.00261	0.00243	0.00223	0.002	0.00177	0.00154	0.00132	0.00111	0.00092355	0.00074738	0.00058216	0.00042199	0.00025912	8.481e-05	-0.00010978	-0.0003328	-0.00059075	-0.00088767	-0.00122	-0.0016	-0.00201	-0.00244	-0.00288	-0.00331	-0.00372	-0.00409
		15640	-0.00168	-0.00163	-0.00153	-0.00139	-0.00119	-0.00093696	-0.00064214	-0.00030878	5.379e-05	0.00043446	0.00082076	0.0012	0.00156	0.00189	0.00217	0.00241	0.00259	0.00271	0.00277	0.00277	0.00272	0.00262	0.00248	0.00231	0.00212	0.00192	0.00171	0.0015	0.00129	0.00109	0.00088655	0.00068843	0.00048794	0.00028002	5.915e-05	-0.00018022	-0.00044259	-0.00073113	-0.00105	-0.00139	-0.00175	-0.00213	-0.00252	-0.00289	-0.00325	-0.00357	-0.00385
		15660	-0.00147	-0.00137	-0.00123	-0.00105	-0.00083198	-0.00057809	-0.00029325	1.602e-05	0.00034117	0.00067325	0.001	0.00132	0.00161	0.00188	0.00211	0.00229	0.00243	0.00253	0.00257	0.00257	0.00254	0.00246	0.00236	0.00223	0.00209	0.00193	0.00176	0.00158	0.00141	0.00122	0.00103	0.00083567	0.00062677	0.00040316	0.00016161	-0.00010055	-0.00038472	-0.00069075	-0.00102	-0.00136	-0.00171	-0.00206	-0.0024	-0.00272	-0.00301	-0.00325	-0.00344
		15680	-0.00127	-0.00112	-0.00092874	-0.00070826	-0.00046012	-0.0001901	9.512e-05	0.00038809	0.00068084	0.00096561	0.00123	0.00148	0.0017	0.00189	0.00204	0.00215	0.00223	0.00228	0.00229	0.00227	0.00223	0.00217	0.0021	0.00201	0.00191	0.00181	0.0017	0.00158	0.00146	0.00132	0.00117	0.00101	0.0008219	0.00061255	0.0003779	0.00011732	-0.00016813	-0.00047555	-0.00080003	-0.00113	-0.00147	-0.0018	-0.0021	-0.00238	-0.00261	-0.00279	-0.0029
		15700	-0.00114	-0.00093539	-0.00069524	-0.00042817	-0.00014235	0.00015343	0.00044991	0.00073801	0.00101	0.00126	0.00147	0.00165	0.0018	0.00191	0.00198	0.00201	0.00202	0.002	0.00196	0.00191	0.00186	0.0018	0.00174	0.00168	0.00163	0.00159	0.00154	0.00149	0.00144	0.00137	0.00129	0.00118	0.00104	0.00087493	0.00067336	0.00043858	0.00017317	-0.00011807	-0.00042808	-0.00074771	-0.00107	-0.00137	-0.00165	-0.00189	-0.00208	-0.00221	-0.00227
		15720	-0.00111	-0.00085948	-0.00057478	-0.00026385	6.143e-05	0.00038885	0.00070612	0.001	0.00127	0.00149	0.00167	0.00181	0.00189	0.00193	0.00193	0.00189	0.00182	0.00174	0.00165	0.00156	0.00147	0.0014	0.00135	0.00131	0.0013	0.0013	0.00132	0.00134	0.00136	0.00136	0.00136	0.00132	0.00125	0.00115	0.00099906	0.00081159	0.00058613	0.00032832	4.63e-05	-0.00024947	-0.00054669	-0.00083189	-0.00109	-0.00131	-0.00148	-0.00158	-0.00162
		15740	-0.00118	-0.00090627	-0.00059177	-0.00024708	0.00011297	0.00047284	0.00081744	0.00113	0.00141	0.00163	0.0018	0.00191	0.00195	0.00195	0.00189	0.0018	0.00167	0.00153	0.00139	0.00125	0.00113	0.00104	0.00097223	0.00094294	0.00094765	0.00098335	0.00104	0.00112	0.00121	0.00129	0.00136	0.0014	0.00141	0.00138	0.0013	0.00118	0.00101	0.00079825	0.00055675	0.00029365	2.175e-05	-0.00024481	-0.00049129	-0.00070325	-0.00086741	-0.00097253	-0.00101
		15760	-0.00134	-0.00107	-0.00074402	-0.00038183	1.97e-06	0.00038952	0.00076316	0.00111	0.0014	0.00165	0.00183	0.00193	0.00198	0.00195	0.00187	0.00174	0.00158	0.0014	0.00121	0.00103	0.00087468	0.00074824	0.00066156	0.00061946	0.0006231	0.00067026	0.00075543	0.00087022	0.001	0.00114	0.00128	0.0014	0.00148	0.00153	0.00153	0.00148	0.00137	0.00123	0.00103	0.00081103	0.00056845	0.00031997	8.071e-05	-0.00013438	-0.00031118	-0.00043719	-0.00050256
		15780	-0.00156	-0.00131	-0.001	-0.00064396	-0.00025242	0.0001524	0.00055112	0.00092505	0.00126	0.00153	0.00174	0.00188	0.00195	0.00194	0.00186	0.00173	0.00155	0.00135	0.00113	0.00091979	0.00072495	0.00056184	0.00044105	0.00036992	0.00035211	0.0003875	0.00047212	0.00059877	0.00075713	0.00093493	0.00112	0.00129	0.00145	0.00157	0.00164	0.00166	0.00163	0.00155	0.00142	0.00124	0.00103	0.00079752	0.00056174	0.00033576	0.00013445	-2.827e-05	-0.00014059
		15800	-0.00178	-0.00159	-0.00132	-0.0009853	-0.00060532	-0.00019825	0.00021574	0.00061647	0.00098506	0.0013	0.00156	0.00175	0.00186	0.00189	0.00184	0.00173	0.00157	0.00137	0.00114	0.00090363	0.00067837	0.00047848	0.00031732	0.00020529	0.0001492	0.00015201	0.00021254	0.0003259	0.00048343	0.00067387	0.00088356	0.0011	0.0013	0.00148	0.00162	0.00171	0.00175	0.00173	0.00166	0.00153	0.00135	0.00114	0.000902	0.00066085	0.00042833	0.00021975	4.911e-05
		15820	-0.00197	-0.00184	-0.00163	-0.00134	-0.00099371	-0.00060257	-0.00018833	0.00022829	0.00062694	0.00098875	0.0013	0.00154	0.00171	0.00179	0.0018	0.00174	0.00161	0.00142	0.0012	0.00095587	0.00071003	0.00047838	0.00027682	0.00011878	1.451e-05	-2.953e-05	-1.099e-05	6.826e-05	0.00020245	0.00038211	0.00059473	0.00082573	0.00106	0.00128	0.00147	0.00162	0.00172	0.00176	0.00173	0.00164	0.0015	0.0013	0.00107	0.00081348	0.0005484	0.00029205	6.069e-05
		15840	-0.00205	-0.00201	-0.00187	-0.00165	-0.00135	-0.00099125	-0.00059551	-0.00018019	0.00023376	0.00062608	0.00097801	0.00127	0.0015	0.00165	0.00172	0.00171	0.00162	0.00147	0.00127	0.00103	0.00077841	0.00052508	0.00029001	8.908e-05	-6.422e-05	-0.00016012	-0.00019241	-0.00015969	-6.449e-05	8.607e-05	0.0002816	0.00050833	0.00075059	0.00099154	0.00121	0.0014	0.00154	0.00163	0.00164	0.00159	0.00147	0.00129	0.00106	0.00078759	0.00049366	0.00019461	-9.131e-05
		15860	-0.00201	-0.00204	-0.00198	-0.00183	-0.0016	-0.0013	-0.00094006	-0.00054775	-0.0001402	0.00026166	0.00063798	0.0009705	0.00124	0.00145	0.00157	0.00161	0.00158	0.00147	0.0013	0.00108	0.00083388	0.00057295	0.00031765	8.556e-05	-0.00010775	-0.00024961	-0.00033083	-0.00034669	-0.00029685	-0.00018546	-2.094e-05	0.00018464	0.00041623	0.00065696	0.00088913	0.0011	0.00126	0.00137	0.00141	0.00138	0.00128	0.00111	0.00087946	0.0005981	0.0002828	-4.815e-05	-0.000375
		15880	-0.00181	-0.00192	-0.00193	-0.00186	-0.0017	-0.00146	-0.00117	-0.00082033	-0.0004455	-6.154e-05	0.00031128	0.00065412	0.00094995	0.00118	0.00135	0.00144	0.00144	0.00138	0.00124	0.00106	0.00082797	0.00057632	0.00031934	7.491e-05	-0.00014038	-0.0003123	-0.00042971	-0.00048542	-0.00047681	-0.00040552	-0.00027795	-0.00010423	0.0001018	0.00032401	0.0005447	0.00074615	0.00091123	0.00103	0.00108	0.00106	0.00096255	0.00079622	0.00056402	0.00027704	-4.962e-05	-0.00039752	-0.00074645
		15900	-0.00147	-0.00163	-0.00171	-0.0017	-0.00162	-0.00146	-0.00124	-0.00095923	-0.00064392	-0.00030869	2.795e-05	0.00034783	0.00063407	0.00087187	0.00105	0.00116	0.0012	0.00117	0.00107	0.00091948	0.00072346	0.00049859	0.00026119	2.801e-05	-0.00018482	-0.00036312	-0.00049521	-0.00057288	-0.00059201	-0.0005529	-0.00046	-0.00032191	-0.00015069	3.889e-05	0.00023028	0.00040641	0.00055066	0.00064828	0.00068718	0.000659	0.00055981	0.00039039	0.00015661	-0.00013118	-0.00045832	-0.00080673	-0.00116
		15920	-0.001	-0.00119	-0.00131	-0.00137	-0.00136	-0.00128	-0.00114	-0.00094558	-0.00071366	-0.00045611	-0.0001884	7.373e-05	0.00031514	0.00052239	0.00068429	0.00079269	0.00084301	0.00083441	0.00076976	0.00065553	0.00050126	0.00031901	0.00012228	-7.464e-05	-0.00025791	-0.00041482	-0.00053494	-0.00061048	-0.0006376	-0.00061574	-0.00054856	-0.00044306	-0.0003097	-0.00016142	-1.276e-05	0.00012117	0.00022553	0.00028713	0.00029516	0.00024225	0.0001252	-5.492e-05	-0.0002923	-0.00057671	-0.00089394	-0.00123	-0.00156
		15940	-0.00045408	-0.00064403	-0.00079114	-0.00088972	-0.00093663	-0.0009319	-0.00087849	-0.00078189	-0.00065021	-0.00049325	-0.00032229	-0.00014898	1.51e-05	0.00015936	0.00027468	0.00035432	0.00039386	0.00039187	0.00034981	0.00027191	0.0001648	3.712e-05	-0.0001012	-0.00023953	-0.00036769	-0.00047601	-0.00055686	-0.00060483	-0.00061707	-0.00059396	-0.00053876	-0.00045786	-0.00036001	-0.00025591	-0.00015764	-7.741e-05	-2.714e-05	-1.702e-05	-5.518e-05	-0.00014644	-0.00029223	-0.00048993	-0.00073287	-0.00101	-0.00131	-0.00161	-0.0019
		15960	0.00011368	-5.216e-05	-0.00019647	-0.00031462	-0.00040342	-0.00046154	-0.00048947	-0.00048952	-0.0004654	-0.00042245	-0.00036653	-0.00030447	-0.00024284	-0.00018787	-0.00014504	-0.00011844	-0.00011062	-0.00012261	-0.00015354	-0.00020081	-0.00026048	-0.0003274	-0.00039579	-0.00045944	-0.00051267	-0.00055038	-0.00056897	-0.00056639	-0.0005425	-0.00049941	-0.00044118	-0.0003737	-0.00030459	-0.00024241	-0.00019628	-0.00017492	-0.00018643	-0.00023722	-0.00033123	-0.00047017	-0.0006521	-0.00087223	-0.00112	-0.00139	-0.00166	-0.00193	-0.00216
		15980	0.00064394	0.00052595	0.00040832	0.00029349	0.00018351	7.993e-05	-1.615e-05	-0.00010416	-0.00018409	-0.00025629	-0.00032171	-0.00038114	-0.00043569	-0.00048634	-0.00053359	-0.00057785	-0.00061893	-0.00065605	-0.00068824	-0.00071381	-0.00073107	-0.00073813	-0.00073324	-0.00071507	-0.00068292	-0.00063694	-0.00057828	-0.00050916	-0.00043318	-0.00035484	-0.00027969	-0.00021395	-0.00016437	-0.00013747	-0.00013954	-0.00017559	-0.00024951	-0.00036321	-0.00051626	-0.00070598	-0.00092687	-0.00117	-0.00143	-0.00169	-0.00193	-0.00215	-0.00233
		16000	0.00108	0.00103	0.00096128	0.00087118	0.00076184	0.00063409	0.00048971	0.00033115	0.00016166	-1.496e-05	-0.00019444	-0.0003722	-0.00054353	-0.00070362	-0.00084802	-0.00097244	-0.00107	-0.00115	-0.00119	-0.00121	-0.00119	-0.00115	-0.00108	-0.00097931	-0.0008626	-0.00073112	-0.00059096	-0.00044919	-0.00031312	-0.00019032	-8.835e-05	-1.422e-05	2.594e-05	2.696e-05	-1.451e-05	-0.00010041	-0.00023023	-0.0004015	-0.00060928	-0.00084656	-0.0011	-0.00137	-0.00163	-0.00188	-0.0021	-0.00227	-0.00239
		16020	0.0014	0.00142	0.00141	0.00136	0.00128	0.00115	0.00097772	0.00077274	0.00053707	0.00027781	3.54e-06	-0.00027638	-0.00055191	-0.00081312	-0.00105	-0.00125	-0.00142	-0.00154	-0.00161	-0.00162	-0.00159	-0.00151	-0.00138	-0.00122	-0.00103	-0.00082632	-0.00061224	-0.00040222	-0.00020756	-3.88e-05	9.442e-05	0.00018411	0.00022397	0.00021016	0.00014114	1.816e-05	-0.00015492	-0.00037168	-0.00062314	-0.00089846	-0.00118	-0.00147	-0.00173	-0.00197	-0.00216	-0.00229	-0.00235
		16040	0.00156	0.00167	0.00173	0.00173	0.00168	0.00157	0.00141	0.00118	0.00090988	0.00059753	0.00025698	-9.86e-05	-0.00045522	-0.00079834	-0.00111	-0.00139	-0.00161	-0.00178	-0.00188	-0.00191	-0.00188	-0.00178	-0.00162	-0.00142	-0.00118	-0.00091585	-0.0006456	-0.00038196	-0.00013912	6.947e-05	0.00023253	0.00034072	0.00038761	0.0003698	0.0002872	0.00014304	-5.62e-05	-0.00030125	-0.00058017	-0.00087886	-0.00118	-0.00147	-0.00174	-0.00196	-0.00212	-0.00222	-0.00223
		16060	0.00159	0.00177	0.0019	0.00196	0.00196	0.00189	0.00175	0.00153	0.00125	0.00092085	0.00054748	0.00014867	-0.0002587	-0.00065745	-0.00103	-0.00136	-0.00164	-0.00185	-0.00198	-0.00204	-0.00202	-0.00193	-0.00176	-0.00155	-0.00128	-0.00099413	-0.00069307	-0.00039767	-0.00012431	0.00011189	0.000298	0.0004238	0.00048232	0.00047026	0.00038804	0.00023997	3.385e-05	-0.00021952	-0.00050627	-0.00081078	-0.00112	-0.00141	-0.00166	-0.00187	-0.00201	-0.00208	-0.00207
		16080	0.00151	0.00174	0.00193	0.00206	0.00212	0.00209	0.00199	0.00181	0.00155	0.00123	0.00085396	0.00044566	1.976e-05	-0.00040499	-0.00080999	-0.00118	-0.00149	-0.00174	-0.00191	-0.00201	-0.00202	-0.00195	-0.0018	-0.0016	-0.00134	-0.00106	-0.00075375	-0.00045234	-0.00016989	7.767e-05	0.00027649	0.00041567	0.0004878	0.0004891	0.00041983	0.00028422	9.011e-05	-0.00015118	-0.00042584	-0.00071779	-0.00101	-0.00129	-0.00153	-0.00172	-0.00185	-0.0019	-0.00187
		16100	0.00135	0.00163	0.00187	0.00205	0.00215	0.00219	0.00213	0.002	0.00178	0.0015	0.00115	0.00076476	0.00035016	-7.247e-05	-0.00048429	-0.00086717	-0.0012	-0.00148	-0.00169	-0.00182	-0.00187	-0.00184	-0.00174	-0.00158	-0.00136	-0.0011	-0.00082379	-0.00054151	-0.00027166	-2.995e-05	0.0001697	0.00031614	0.00040131	0.00042095	0.00037434	0.00026475	9.916e-05	-0.00011232	-0.00035688	-0.00061974	-0.00088479	-0.00114	-0.00136	-0.00153	-0.00165	-0.0017	-0.00167
		16120	0.00117	0.00148	0.00174	0.00196	0.00211	0.00219	0.00219	0.00211	0.00195	0.00171	0.00142	0.00107	0.00069196	0.00029458	-0.0001023	-0.00048135	-0.0008263	-0.00112	-0.00136	-0.00153	-0.00163	-0.00165	-0.0016	-0.00149	-0.00133	-0.00113	-0.0008957	-0.00065314	-0.00041409	-0.00019337	-4.03e-06	0.00014268	0.00023856	0.00027845	0.0002605	0.00018639	6.106e-05	-0.00010741	-0.00030851	-0.0005296	-0.00075677	-0.00097549	-0.00117	-0.00133	-0.00144	-0.0015	-0.00149
		16140	0.00103	0.00133	0.00161	0.00184	0.00202	0.00214	0.00218	0.00215	0.00204	0.00186	0.00162	0.00133	0.00099785	0.00064127	0.00027543	-8.398e-05	-0.00042201	-0.00072502	-0.00098151	-0.00118	-0.00132	-0.0014	-0.00141	-0.00137	-0.00127	-0.00113	-0.00095854	-0.00076828	-0.00057224	-0.00038313	-0.00021296	-7.218e-05	3.087e-05	9.022e-05	0.00010271	6.803e-05	-1.12e-05	-0.00012977	-0.00027997	-0.00045223	-0.00063554	-0.00081799	-0.00098746	-0.00113	-0.00124	-0.00131	-0.00132
		16160	0.00094817	0.00123	0.0015	0.00173	0.00191	0.00204	0.00211	0.00211	0.00205	0.00192	0.00174	0.0015	0.00122	0.00091038	0.00058517	0.00025679	-6.178e-05	-0.00035809	-0.00062142	-0.00084289	-0.00102	-0.00114	-0.0012	-0.00122	-0.00118	-0.00111	-0.00099843	-0.00086395	-0.00071509	-0.00056249	-0.00041645	-0.00028633	-0.00018041	-0.000105	-6.459e-05	-6.129e-05	-9.506e-05	-0.00016356	-0.00026226	-0.00038487	-0.00052362	-0.00066959	-0.00081318	-0.00094479	-0.00106	-0.00114	-0.00118
		16180	0.00096271	0.00121	0.00144	0.00165	0.00181	0.00193	0.002	0.00202	0.00198	0.00188	0.00174	0.00154	0.00131	0.00105	0.00076882	0.00047877	0.00019046	-8.578e-05	-0.00034047	-0.00056537	-0.00075386	-0.00090126	-0.001	-0.00106	-0.00108	-0.00106	-0.001	-0.00091547	-0.00081024	-0.00069304	-0.00057205	-0.00045563	-0.00035115	-0.0002652	-0.00020306	-0.00016837	-0.00016324	-0.00018788	-0.00024094	-0.00031899	-0.00041764	-0.00053078	-0.00065148	-0.00077222	-0.00088517	-0.00098265	-0.00106
		16200	0.00107	0.00127	0.00145	0.0016	0.00172	0.00181	0.00185	0.00186	0.00181	0.00173	0.0016	0.00144	0.00124	0.00102	0.0007829	0.00053546	0.00028653	4.41e-05	-0.00018427	-0.00039181	-0.00057275	-0.00072264	-0.00083836	-0.00091826	-0.00096241	-0.00097217	-0.00095041	-0.00090113	-0.00082944	-0.00074131	-0.00064305	-0.00054133	-0.00044258	-0.00035309	-0.00027817	-0.00022268	-0.00018984	-0.00018207	-0.00020017	-0.00024363	-0.00031048	-0.0003974	-0.00049991	-0.00061248	-0.00072893	-0.00084254	-0.00094621
		16220	0.00126	0.00139	0.0015	0.00158	0.00164	0.00167	0.00166	0.00162	0.00155	0.00145	0.00132	0.00116	0.00099123	0.0008034	0.00060562	0.00040336	0.00020217	7.32e-06	-0.00017611	-0.00034354	-0.00049101	-0.00061522	-0.00071389	-0.00078554	-0.00082957	-0.00084647	-0.00083766	-0.00080561	-0.00075333	-0.00068488	-0.00060456	-0.00051739	-0.00042847	-0.00034306	-0.00026617	-0.00020241	-0.00015594	-0.00013009	-0.00012714	-0.00014843	-0.00019411	-0.000263	-0.00035271	-0.00045974	-0.00057927	-0.00070587	-0.0008332
		16240	0.00148	0.00154	0.00157	0.00157	0.00154	0.00149	0.0014	0.0013	0.00118	0.00104	0.00088726	0.00072828	0.00056513	0.00040146	0.00024082	8.63e-05	-5.917e-05	-0.00019311	-0.00031348	-0.00041844	-0.00050679	-0.0005774	-0.00062976	-0.00066364	-0.0006792	-0.00067712	-0.00065815	-0.00062387	-0.00057599	-0.0005168	-0.00044909	-0.00037581	-0.0003005	-0.0002267	-0.00015846	-9.958e-05	-5.378e-05	-2.456e-05	-1.485e-05	-2.692e-05	-6.226e-05	-0.00012116	-0.00020305	-0.00030609	-0.0004271	-0.0005619	-0.00070533
		16260	0.0017	0.00168	0.00162	0.00152	0.0014	0.00125	0.00108	0.0008931	0.00070221	0.00051073	0.00032448	0.00014837	-1.327e-05	-0.00015735	-0.00028156	-0.00038482	-0.00046672	-0.00052777	-0.00056911	-0.0005924	-0.00059962	-0.0005928	-0.00057403	-0.0005453	-0.00050839	-0.00046491	-0.00041606	-0.0003631	-0.0003068	-0.00024829	-0.00018848	-0.00012865	-7.012e-05	-1.466e-05	3.563e-05	7.843e-05	0.00011113	0.00013102	0.00013533	0.00012165	8.788e-05	3.256e-05	-4.5e-05	-0.00014427	-0.00026388	-0.00040115	-0.00055222
		16280	0.00185	0.00175	0.0016	0.00141	0.00118	0.00093126	0.00066604	0.00039645	0.00013262	-0.00011627	-0.00034207	-0.00053824	-0.00069985	-0.00082384	-0.00090906	-0.00095604	-0.00096704	-0.00094549	-0.00089615	-0.00082421	-0.00073529	-0.00063507	-0.00052879	-0.00042119	-0.00031627	-0.00021703	-0.00012576	-4.361e-05	2.899e-05	9.217e-05	0.00014652	0.00019286	0.00023192	0.00026434	0.00029015	0.00030915	0.00032037	0.00032245	0.00031348	0.00029136	0.00025386	0.00019891	0.00012483	3.065e-05	-8.366e-05	-0.00021717	-0.00036757
		16300	0.00189	0.00171	0.00147	0.00119	0.0008673	0.00052264	0.0001688	-0.00018002	-0.00051055	-0.00081057	-0.00107	-0.00128	-0.00144	-0.00153	-0.00157	-0.00156	-0.00149	-0.00138	-0.00124	-0.00106	-0.0008732	-0.00067419	-0.00047532	-0.00028406	-0.00010679	5.181e-05	0.00018873	0.00030241	0.00039296	0.00046153	0.00051048	0.00054237	0.00056037	0.00056748	0.0005662	0.00055845	0.00054525	0.00052676	0.00050228	0.00047019	0.00042839	0.00037438	0.00030557	0.00021984	0.00011545	-8.18e-06	-0.00015065
		16320	0.00178	0.00153	0.00122	0.00084938	0.00044578	2.235e-05	-0.00040343	-0.00081442	-0.00119	-0.00153	-0.0018	-0.00201	-0.00215	-0.00221	-0.0022	-0.00212	-0.00197	-0.00177	-0.00153	-0.00126	-0.00097469	-0.00068341	-0.00039941	-0.00013244	0.00010921	0.00031969	0.00049524	0.00063445	0.00073799	0.00080827	0.00084908	0.00086528	0.00086212	0.00084481	0.00081822	0.0007862	0.00075164	0.00071616	0.00067992	0.00064189	0.00059995	0.00055124	0.00049229	0.00041968	0.00033034	0.00022189	9.311e-05
		16340	0.00152	0.0012	0.00082271	0.00039086	-7.411e-05	-0.00055267	-0.00103	-0.00147	-0.00187	-0.00222	-0.00249	-0.00268	-0.00278	-0.00279	-0.00271	-0.00256	-0.00234	-0.00206	-0.00173	-0.00138	-0.00101	-0.00064534	-0.00029567	2.72e-05	0.00031413	0.00055858	0.00075693	0.00090831	0.00101	0.00108	0.00111	0.00111	0.00108	0.00105	0.001	0.00095274	0.00090553	0.00086215	0.00082343	0.00078835	0.0007546	0.00071856	0.00067596	0.00062212	0.0005526	0.00046358	0.0003523
		16360	0.0011	0.00073864	0.00030977	-0.00016445	-0.00066443	-0.00117	-0.00166	-0.00211	-0.0025	-0.00282	-0.00306	-0.00321	-0.00325	-0.0032	-0.00306	-0.00284	-0.00254	-0.00219	-0.0018	-0.00139	-0.0009661	-0.00055562	-0.00016958	0.00018017	0.00048456	0.00073765	0.00093678	0.00108	0.00118	0.00123	0.00124	0.00122	0.00118	0.00113	0.00108	0.00103	0.00097884	0.00094103	0.00091285	0.00089283	0.00087788	0.00086363	0.00084464	0.00081509	0.00076939	0.00070245	0.00061053
		16380	0.0005744	0.00017252	-0.00028351	-0.00077478	-0.00128	-0.00178	-0.00225	-0.00267	-0.00302	-0.00329	-0.00347	-0.00355	-0.00353	-0.00341	-0.00321	-0.00292	-0.00257	-0.00216	-0.00173	-0.00129	-0.0008455	-0.00042452	-3.738e-05	0.00030486	0.0005946	0.00082768	0.001	0.00112	0.00119	0.00122	0.00121	0.00118	0.00113	0.00108	0.00103	0.00098567	0.0009546	0.00093767	0.00093441	0.00094246	0.00095751	0.00097383	0.00098492	0.00098397	0.00096447	0.00092057	0.000848
		16400	-2.112e-05	-0.00044122	-0.00090209	-0.00138	-0.00187	-0.00233	-0.00275	-0.00311	-0.00339	-0.00358	-0.00368	-0.00369	-0.00359	-0.0034	-0.00313	-0.0028	-0.00241	-0.00198	-0.00154	-0.00109	-0.0006688	-0.00027453	7.687e-05	0.0003768	0.00062029	0.0008058	0.00093513	0.00101	0.00105	0.00104	0.00102	0.00097424	0.00092637	0.00088191	0.00084801	0.00082972	0.00082975	0.00084829	0.00088336	0.00093077	0.00098476	0.00104	0.00108	0.00111	0.00112	0.0011	0.00104
		16420	-0.00061967	-0.00104	-0.00148	-0.00193	-0.00236	-0.00276	-0.0031	-0.00337	-0.00357	-0.00367	-0.00368	-0.0036	-0.00342	-0.00317	-0.00286	-0.00249	-0.00209	-0.00167	-0.00125	-0.00084262	-0.00046857	-0.00013619	0.00014611	0.00037335	0.00054405	0.0006601	0.00072637	0.00075024	0.00074088	0.00070868	0.00066444	0.00061841	0.00057971	0.00055599	0.00055266	0.00057262	0.00061631	0.00068171	0.0007646	0.0008587	0.00095659	0.00105	0.00113	0.00119	0.00122	0.00122	0.00118
		16440	-0.00116	-0.00156	-0.00196	-0.00235	-0.00271	-0.00303	-0.00327	-0.00345	-0.00354	-0.00354	-0.00346	-0.00329	-0.00306	-0.00276	-0.00242	-0.00205	-0.00166	-0.00128	-0.00090939	-0.0005752	-0.00028335	-4.148e-05	0.00014617	0.00027894	0.00035942	0.00039311	0.0003882	0.00035451	0.00030296	0.00024481	0.00019079	0.00015042	0.00013143	0.00013938	0.00017707	0.00024477	0.00034009	0.00045832	0.00059261	0.00073471	0.00087565	0.00101	0.00112	0.0012	0.00125	0.00126	0.00123
		16460	-0.00158	-0.00194	-0.00229	-0.00261	-0.00288	-0.0031	-0.00324	-0.00331	-0.0033	-0.00321	-0.00305	-0.00282	-0.00254	-0.00222	-0.00187	-0.00152	-0.00118	-0.00086053	-0.00057639	-0.00033731	-0.00014986	-1.71e-05	6.139e-05	8.944e-05	7.373e-05	2.341e-05	-5.067e-05	-0.00013667	-0.00022266	-0.0002973	-0.00035068	-0.00037484	-0.00036428	-0.0003163	-0.00023103	-0.00011144	3.709e-05	0.00020708	0.00038929	0.00057391	0.00075056	0.00090947	0.00104	0.00114	0.0012	0.00122	0.0012
		16480	-0.00185	-0.00216	-0.00244	-0.00267	-0.00286	-0.00297	-0.00301	-0.00298	-0.00288	-0.00271	-0.00249	-0.00222	-0.00192	-0.0016	-0.00129	-0.00098386	-0.00071125	-0.00047912	-0.00029609	-0.00016768	-9.571e-05	-7.847e-05	-0.00011093	-0.00018509	-0.00029056	-0.00041526	-0.0005465	-0.00067125	-0.00077756	-0.00085492	-0.00089512	-0.00089256	-0.00084465	-0.00075185	-0.00061768	-0.00044815	-0.0002517	-3.823e-05	0.00018131	0.00039575	0.00059456	0.00076827	0.00090917	0.00101	0.00107	0.00109	0.00107
		16500	-0.00194	-0.00219	-0.00239	-0.00255	-0.00263	-0.00266	-0.00261	-0.0025	-0.00233	-0.0021	-0.00185	-0.00156	-0.00127	-0.00098423	-0.00072036	-0.00049126	-0.00030771	-0.00017752	-0.00010521	-9.164e-05	-0.00013394	-0.00022592	-0.00035854	-0.00052018	-0.00069777	-0.00087745	-0.00105	-0.00119	-0.0013	-0.00136	-0.00138	-0.00134	-0.00125	-0.00111	-0.00093008	-0.00071893	-0.00048632	-0.00024412	-4.26e-06	0.00022199	0.00042441	0.00059483	0.00072729	0.00081873	0.00086861	0.00087932	0.0008556
		16520	-0.00187	-0.00205	-0.00218	-0.00225	-0.00225	-0.0022	-0.00208	-0.00191	-0.00169	-0.00145	-0.00118	-0.00091135	-0.00065511	-0.0004255	-0.00023513	-9.42e-05	-1.003e-05	1.368e-05	-2.307e-05	-0.00011678	-0.00026033	-0.00044378	-0.0006548	-0.00087945	-0.0011	-0.00131	-0.00149	-0.00163	-0.00172	-0.00175	-0.00173	-0.00165	-0.00152	-0.00134	-0.00112	-0.00088547	-0.00063377	-0.00038235	-0.0001432	7.298e-05	0.00025759	0.00040455	0.00051057	0.00057542	0.00060176	0.00059476	0.00056203
		16540	-0.00168	-0.00179	-0.00184	-0.00183	-0.00177	-0.00165	-0.00149	-0.00128	-0.00105	-0.00080392	-0.00055951	-0.00033104	-0.00013249	2.407e-05	0.00012894	0.00017542	0.00016029	8.397e-05	-4.933e-05	-0.00023219	-0.00045411	-0.00070235	-0.00096246	-0.00122	-0.00146	-0.00167	-0.00183	-0.00194	-0.00199	-0.00199	-0.00192	-0.00179	-0.00162	-0.00141	-0.00117	-0.0009237	-0.0006728	-0.00043396	-0.00021831	-3.469e-05	0.00011049	0.00021423	0.00027637	0.0003	0.00029114	0.00025804	0.00021078
		16560	-0.0014	-0.00145	-0.00143	-0.00137	-0.00125	-0.0011	-0.00090438	-0.00068956	-0.00046499	-0.00024466	-4.25e-05	0.00012833	0.00025629	0.00033218	0.00034977	0.0003063	0.00020254	4.277e-05	-0.00016528	-0.00041105	-0.00068171	-0.00096275	-0.00124	-0.0015	-0.00172	-0.0019	-0.00202	-0.00209	-0.00209	-0.00203	-0.00191	-0.00175	-0.00155	-0.00131	-0.00107	-0.0008275	-0.00059758	-0.00039253	-0.00022149	-9.09e-05	-3.93e-06	3.957e-05	4.335e-05	1.373e-05	-3.981e-05	-0.00010619	-0.00017304
		16580	-0.00112	-0.0011	-0.00103	-0.00092296	-0.0007752	-0.00059763	-0.00040089	-0.000197	8.7e-07	0.00017984	0.00032744	0.00043301	0.00048794	0.00048639	0.00042583	0.0003073	0.00013488	-8.367e-05	-0.00033814	-0.00061583	-0.00090265	-0.00118	-0.00144	-0.00167	-0.00185	-0.00198	-0.00205	-0.00205	-0.002	-0.00189	-0.00172	-0.00152	-0.0013	-0.00106	-0.00082843	-0.0006099	-0.00041906	-0.00026544	-0.00015589	-9.364e-05	-7.848e-05	-0.00010664	-0.000171	-0.00026151	-0.00036602	-0.00047073	-0.00056158
		16600	-0.00087592	-0.00080933	-0.00070426	-0.00056585	-0.00040166	-0.00022125	-3.558e-05	0.00014351	0.00030414	0.00043488	0.00052594	0.00056927	0.00055961	0.00049437	0.0003744	0.00020383	-1.02e-05	-0.00025805	-0.00052768	-0.0008056	-0.00108	-0.00133	-0.00155	-0.00172	-0.00184	-0.00191	-0.00191	-0.00185	-0.00174	-0.00157	-0.00138	-0.00115	-0.00092021	-0.00069184	-0.00048172	-0.00030221	-0.00016368	-7.338e-05	-3.525e-05	-4.942e-05	-0.00011227	-0.00021676	-0.00035236	-0.00050627	-0.00066362	-0.00080893	-0.00092655
		16620	-0.00073674	-0.00063479	-0.00050413	-0.00035108	-0.00018413	-1.289e-05	0.00015231	0.00030073	0.0004222	0.00050781	0.00055017	0.00054419	0.00048755	0.00038064	0.00022702	3.292e-05	-0.00019281	-0.00043921	-0.00069369	-0.00094319	-0.00117	-0.00137	-0.00153	-0.00164	-0.00169	-0.00169	-0.00162	-0.00151	-0.00134	-0.00114	-0.00092147	-0.00068955	-0.00046292	-0.00025573	-8.111e-05	5e-05	0.00012935	0.00015204	0.00011694	2.677e-05	-0.0001119	-0.00028914	-0.00049206	-0.00070544	-0.00091286	-0.0011	-0.00124
		16640	-0.00073367	-0.00060938	-0.00046568	-0.00030958	-0.0001492	6.67e-06	0.0001487	0.00026818	0.00035703	0.00040868	0.00041827	0.0003833	0.00030382	0.00018218	2.366e-05	-0.00016429	-0.00037224	-0.0005891	-0.00080322	-0.001	-0.00118	-0.00131	-0.0014	-0.00144	-0.00143	-0.00136	-0.00124	-0.00108	-0.00087982	-0.00065914	-0.00042852	-0.0002023	5.39e-06	0.00018122	0.00031347	0.00039287	0.00041329	0.00037213	0.00027051	0.00011346	-9.039e-05	-0.00032905	-0.00058805	-0.00085104	-0.0011	-0.00132	-0.00149
		16660	-0.00087748	-0.00074246	-0.0005959	-0.00044433	-0.00029497	-0.00015537	-3.283e-05	6.582e-05	0.00013466	0.00016932	0.00016704	0.00012712	5.102e-05	-5.768e-05	-0.00019326	-0.00034823	-0.00051362	-0.00067944	-0.00083554	-0.00097149	-0.00108	-0.00115	-0.00117	-0.00115	-0.00108	-0.00096869	-0.00081354	-0.00062521	-0.00041373	-0.00019094	3.022e-05	0.00023642	0.00041443	0.00055251	0.00064058	0.00067116	0.00063992	0.00054604	0.00039226	0.00018499	-6.59e-05	-0.00034778	-0.00064555	-0.00094262	-0.00122	-0.00147	-0.00166
		16680	-0.00115	-0.00102	-0.00087307	-0.00072971	-0.00059147	-0.00046411	-0.00035299	-0.00026313	-0.00019828	-0.00016143	-0.00015373	-0.00017502	-0.00022333	-0.00029506	-0.00038505	-0.00048681	-0.00059285	-0.00069506	-0.00078513	-0.00085524	-0.0008983	-0.00090853	-0.00088204	-0.00081697	-0.00071393	-0.00057569	-0.00040767	-0.00021747	-1.445e-05	0.00019051	0.00038584	0.00055964	0.00070068	0.00079881	0.00084577	0.00083575	0.00076585	0.00063624	0.00045042	0.00021528	-5.944e-05	-0.00036134	-0.00067604	-0.0009878	-0.00128	-0.00154	-0.00175
		16700	-0.00152	-0.00139	-0.00125	-0.00111	-0.000984	-0.00086185	-0.0007519	-0.00065738	-0.0005807	-0.0005237	-0.00048717	-0.00047071	-0.00047287	-0.00049091	-0.00052105	-0.00055884	-0.00059864	-0.00063492	-0.00066164	-0.00067326	-0.00066479	-0.00063248	-0.00057363	-0.00048746	-0.00037474	-0.00023841	-8.29e-05	8.527e-05	0.00025843	0.00042756	0.00058325	0.00071584	0.00081617	0.00087613	0.00088915	0.0008507	0.00075874	0.00061377	0.00041921	0.00018119	-9.156e-05	-0.00038808	-0.00069567	-0.001	-0.00129	-0.00154	-0.00176
		16720	-0.00191	-0.00179	-0.00166	-0.00153	-0.0014	-0.00128	-0.00116	-0.00105	-0.00094479	-0.00085474	-0.00077668	-0.00071107	-0.00065752	-0.00061495	-0.00058166	-0.00055532	-0.00053286	-0.00051109	-0.00048635	-0.00045529	-0.00041457	-0.00036162	-0.0002945	-0.0002125	-0.00011587	-6.39e-06	0.00011303	0.00023806	0.00036337	0.00048268	0.00058905	0.0006756	0.00073542	0.00076227	0.00075115	0.0006984	0.00060226	0.00046284	0.00028271	6.642e-05	-0.00017922	-0.00044559	-0.0007226	-0.00099893	-0.00126	-0.0015	-0.00171
		16740	-0.00227	-0.00215	-0.00203	-0.0019	-0.00176	-0.00163	-0.00149	-0.00136	-0.00123	-0.0011	-0.00097242	-0.00085582	-0.00074749	-0.00064834	-0.00055881	-0.00047886	-0.00040787	-0.0003448	-0.00028813	-0.00023593	-0.00018612	-0.00013669	-8.58e-05	-3.195e-05	2.569e-05	8.723e-05	0.00015195	0.00021813	0.00028339	0.00034428	0.00039694	0.00043678	0.00045942	0.00046046	0.00043592	0.00038271	0.00029881	0.00018366	3.809e-05	-0.00013534	-0.00033244	-0.00054754	-0.00077348	-0.001	-0.00122	-0.00143	-0.00162
		16760	-0.00252	-0.00241	-0.00228	-0.00214	-0.002	-0.00185	-0.00169	-0.00153	-0.00137	-0.0012	-0.00104	-0.0008776	-0.0007256	-0.00058399	-0.00045514	-0.00034104	-0.00024297	-0.00016159	-9.668e-05	-4.744e-05	-1.23e-05	1.072e-05	2.409e-05	3.035e-05	3.191e-05	3.116e-05	2.97e-05	2.875e-05	2.866e-05	2.893e-05	2.834e-05	2.503e-05	1.637e-05	-4.1e-07	-2.845e-05	-7.056e-05	-0.00012928	-0.00020645	-0.0003029	-0.00041849	-0.00055193	-0.00070049	-0.00086054	-0.00103	-0.00119	-0.00136	-0.00151
		16780	-0.00261	-0.00249	-0.00236	-0.00221	-0.00206	-0.00189	-0.00171	-0.00153	-0.00133	-0.00114	-0.00095038	-0.00076459	-0.00058862	-0.00042663	-0.00028244	-0.00015943	-5.999e-05	1.425e-05	6.266e-05	8.584e-05	8.533e-05	6.358e-05	2.397e-05	-2.965e-05	-9.315e-05	-0.00016217	-0.00023269	-0.00030112	-0.00036453	-0.00042096	-0.00046925	-0.00050923	-0.00054194	-0.00056896	-0.0005927	-0.00061615	-0.00064227	-0.00067408	-0.00071429	-0.00076507	-0.0008276	-0.00090233	-0.00098852	-0.00108	-0.00119	-0.00129	-0.0014
		16800	-0.00249	-0.00236	-0.00222	-0.00206	-0.00189	-0.00171	-0.00152	-0.00132	-0.00111	-0.00090964	-0.00071064	-0.00052116	-0.00034607	-0.00019033	-5.818e-05	4.656e-05	0.00012096	0.00016342	0.00017339	0.00015164	0.00010011	2.215e-05	-7.798e-05	-0.00019524	-0.00032393	-0.00045823	-0.00059232	-0.00072074	-0.00083875	-0.00094247	-0.00103	-0.0011	-0.00115	-0.00118	-0.00119	-0.00119	-0.00119	-0.00117	-0.00116	-0.00115	-0.00114	-0.00114	-0.00115	-0.00118	-0.00121	-0.00126	-0.00132
		16820	-0.00217	-0.00202	-0.00186	-0.00169	-0.00151	-0.00132	-0.00112	-0.0009149	-0.00071431	-0.00051964	-0.00033557	-0.00016717	-1.93e-05	0.00010339	0.00019694	0.00025809	0.00028458	0.0002753	0.00023043	0.00015151	4.124e-05	-9.617e-05	-0.00025577	-0.00043164	-0.00061717	-0.00080564	-0.00099036	-0.00116	-0.00132	-0.00146	-0.00157	-0.00166	-0.00172	-0.00175	-0.00176	-0.00174	-0.0017	-0.00165	-0.00159	-0.00152	-0.00146	-0.00139	-0.00134	-0.0013	-0.00127	-0.00126	-0.00127
		16840	-0.00165	-0.00149	-0.00131	-0.00113	-0.0009345	-0.00073867	-0.0005435	-0.00035356	-0.00017319	-7.16e-06	0.00014018	0.00026441	0.00036151	0.00042809	0.00046138	0.00045954	0.00042163	0.00034795	0.00023982	9.981e-05	-6.843e-05	-0.00026031	-0.00047021	-0.00069199	-0.00091888	-0.00114	-0.00136	-0.00156	-0.00174	-0.0019	-0.00203	-0.00212	-0.00219	-0.00222	-0.00221	-0.00218	-0.00213	-0.00205	-0.00196	-0.00185	-0.00174	-0.00164	-0.00153	-0.00144	-0.00136	-0.0013	-0.00125
		16860	-0.0009849	-0.00080606	-0.00061642	-0.00042117	-0.00022559	-3.517e-05	0.00014495	0.00030983	0.0004548	0.00057565	0.00066877	0.00073115	0.00076043	0.00075518	0.00071464	0.00063896	0.00052931	0.00038764	0.00021673	2.034e-05	-0.00019732	-0.00043103	-0.00067546	-0.0009247	-0.00117	-0.00141	-0.00164	-0.00185	-0.00204	-0.0022	-0.00233	-0.00242	-0.00248	-0.00251	-0.00251	-0.00247	-0.00241	-0.00232	-0.00222	-0.0021	-0.00197	-0.00183	-0.0017	-0.00158	-0.00146	-0.00136	-0.00128
		16880	-0.00024611	-5.18e-05	0.00014882	0.00034855	0.00054015	0.00071684	0.00087253	0.001	0.0011	0.00117	0.00119	0.00119	0.00114	0.00106	0.00093809	0.00078816	0.00060943	0.00040573	0.00018139	-5.896e-05	-0.00031046	-0.00056814	-0.00082705	-0.00108	-0.00133	-0.00156	-0.00178	-0.00198	-0.00215	-0.0023	-0.00242	-0.00251	-0.00257	-0.0026	-0.0026	-0.00257	-0.00252	-0.00244	-0.00234	-0.00222	-0.0021	-0.00196	-0.00182	-0.00169	-0.00155	-0.00143	-0.00132
		16900	0.00048688	0.00069083	0.00089602	0.00109	0.00127	0.00143	0.00155	0.00164	0.00169	0.0017	0.00166	0.00158	0.00146	0.0013	0.00112	0.00090146	0.00066609	0.00041509	0.00015407	-0.00011159	-0.00037702	-0.00063768	-0.00088972	-0.00113	-0.00136	-0.00156	-0.00175	-0.00192	-0.00207	-0.0022	-0.0023	-0.00238	-0.00244	-0.00247	-0.00248	-0.00247	-0.00243	-0.00238	-0.0023	-0.00221	-0.00211	-0.00199	-0.00187	-0.00175	-0.00162	-0.0015	-0.00138
		16920	0.00113	0.00134	0.00154	0.00172	0.00189	0.00202	0.00211	0.00215	0.00215	0.0021	0.00201	0.00187	0.00169	0.00147	0.00123	0.0009744	0.00070298	0.00042627	0.00015065	-0.00011826	-0.00037578	-0.00061835	-0.00084344	-0.00105	-0.00124	-0.0014	-0.00155	-0.00168	-0.00179	-0.00189	-0.00197	-0.00204	-0.00209	-0.00213	-0.00216	-0.00217	-0.00217	-0.00215	-0.00211	-0.00206	-0.002	-0.00192	-0.00184	-0.00174	-0.00164	-0.00154	-0.00144
		16940	0.00161	0.00181	0.00199	0.00216	0.0023	0.0024	0.00246	0.00247	0.00243	0.00233	0.00219	0.00201	0.00179	0.00155	0.00128	0.001	0.00072116	0.00044434	0.00017864	-7.057e-05	-0.00029937	-0.0005053	-0.00068741	-0.000846	-0.00098252	-0.0011	-0.0012	-0.00128	-0.00136	-0.00143	-0.00149	-0.00154	-0.00159	-0.00164	-0.00169	-0.00172	-0.00175	-0.00178	-0.00179	-0.00179	-0.00178	-0.00175	-0.00171	-0.00166	-0.00161	-0.00154	-0.00147
		16960	0.00188	0.00205	0.00221	0.00236	0.00247	0.00254	0.00257	0.00254	0.00247	0.00236	0.00219	0.00199	0.00176	0.00151	0.00125	0.00098067	0.00071774	0.00046721	0.00023529	2.654e-05	-0.00015618	-0.00031175	-0.00044061	-0.00054487	-0.00062762	-0.00069286	-0.0007451	-0.00078887	-0.00082846	-0.00086763	-0.00090936	-0.00095563	-0.00101	-0.00106	-0.00113	-0.00119	-0.00126	-0.00132	-0.00138	-0.00143	-0.00147	-0.0015	-0.00152	-0.00152	-0.00152	-0.0015	-0.00148
		16980	0.0019	0.00204	0.00217	0.00228	0.00235	0.0024	0.0024	0.00236	0.00228	0.00215	0.00199	0.0018	0.00159	0.00136	0.00113	0.0009033	0.00068569	0.0004854	0.00030757	0.00015554	3.07e-05	-6.699e-05	-0.00013952	-0.00019002	-0.00022278	-0.00024281	-0.00025537	-0.00026573	-0.00027864	-0.0002982	-0.00032755	-0.0003686	-0.00042237	-0.00048856	-0.00056585	-0.00065226	-0.00074493	-0.00084097	-0.00093716	-0.00103	-0.00112	-0.0012	-0.00127	-0.00133	-0.00138	-0.00142	-0.00146
		17000	0.00168	0.00178	0.00186	0.00193	0.00197	0.00199	0.00198	0.00193	0.00185	0.00174	0.0016	0.00144	0.00128	0.0011	0.00092952	0.00076513	0.00061497	0.00048359	0.00037432	0.0002887	0.00022688	0.00018732	0.00016727	0.00016286	0.0001694	0.00018177	0.00019496	0.00020403	0.00020467	0.0001934	0.00016777	0.00012624	6.85e-05	-4.94e-06	-9.257e-05	-0.00019241	-0.00030174	-0.00041782	-0.00053778	-0.00065916	-0.00077948	-0.00089705	-0.00101	-0.00112	-0.00122	-0.00132	-0.00141
		17020	0.00126	0.0013	0.00133	0.00136	0.00137	0.00136	0.00133	0.00128	0.00122	0.00114	0.00104	0.00094331	0.00083987	0.00073895	0.00064515	0.00056269	0.00049469	0.0004433	0.00040952	0.00039283	0.00039187	0.00040408	0.0004261	0.00045402	0.00048374	0.00051085	0.00053159	0.00054246	0.00054063	0.00052411	0.0004919	0.00044374	0.00037984	0.00030152	0.00021031	0.00010793	-3.58e-06	-0.00012238	-0.00024695	-0.00037585	-0.0005081	-0.00064316	-0.00078053	-0.0009199	-0.00106	-0.0012	-0.00135
		17040	0.00068322	0.00066374	0.00064424	0.00062226	0.00059618	0.00056516	0.00052937	0.00048975	0.00044803	0.00040643	0.00036749	0.00033387	0.00030821	0.00029237	0.000288	0.00029583	0.00031573	0.00034672	0.00038708	0.00043435	0.00048545	0.00053721	0.000586	0.00062856	0.00066191	0.00068358	0.00069168	0.00068523	0.00066386	0.00062797	0.00057857	0.00051706	0.00044521	0.00036468	0.00027726	0.00018412	8.615e-05	-1.635e-05	-0.0001238	-0.00023687	-0.00035678	-0.00048509	-0.00062327	-0.00077247	-0.00093337	-0.00111	-0.00129
		17060	3.03e-05	-4.841e-05	-0.00012269	-0.00019151	-0.00025349	-0.0003068	-0.00034947	-0.00037937	-0.00039448	-0.00039318	-0.00037434	-0.00033745	-0.00028298	-0.00021214	-0.00012704	-3.084e-05	7.294e-05	0.00017984	0.00028536	0.00038492	0.00047408	0.00054892	0.00060628	0.00064396	0.00066071	0.00065661	0.00063253	0.0005907	0.00053374	0.00046531	0.00038888	0.00030825	0.00022655	0.00014647	6.969e-05	-3.24e-06	-7.276e-05	-0.00014061	-0.00020967	-0.00028349	-0.00036632	-0.00046239	-0.00057594	-0.0007103	-0.00086777	-0.00105	-0.00125
		17080	-0.00062245	-0.00075646	-0.0008823	-0.00099581	-0.00109	-0.00117	-0.00122	-0.00124	-0.00123	-0.00119	-0.00112	-0.00102	-0.00089274	-0.00074428	-0.00058009	-0.0004071	-0.00023257	-6.406e-05	9.108e-05	0.00022619	0.00033573	0.00041541	0.00046267	0.00047666	0.00045847	0.00041085	0.00033812	0.00024586	0.00014051	2.891e-05	-8.225e-05	-0.00018679	-0.00027967	-0.0003574	-0.00041807	-0.00046178	-0.00049067	-0.0005087	-0.00052147	-0.00053582	-0.00055925	-0.00059954	-0.00066402	-0.00075873	-0.00088833	-0.00106	-0.00126
		17100	-0.0012	-0.00138	-0.00155	-0.00171	-0.00184	-0.00193	-0.002	-0.00201	-0.00199	-0.00192	-0.00181	-0.00166	-0.00148	-0.00127	-0.00105	-0.00081742	-0.00059245	-0.00038278	-0.0001982	-4.714e-05	6.391e-05	0.00013049	0.00015081	0.00012556	5.817e-05	-4.58e-05	-0.00017852	-0.00033088	-0.00049276	-0.0006539	-0.00080439	-0.00093566	-0.00104	-0.00111	-0.00116	-0.00117	-0.00115	-0.0011	-0.00105	-0.00098827	-0.00093576	-0.00090165	-0.00089669	-0.00093017	-0.00101	-0.00114	-0.00132
		17120	-0.00165	-0.00187	-0.00207	-0.00226	-0.00242	-0.00254	-0.00261	-0.00264	-0.00261	-0.00253	-0.0024	-0.00222	-0.002	-0.00176	-0.0015	-0.00124	-0.00099169	-0.00076478	-0.00057298	-0.0004261	-0.00033139	-0.00029324	-0.00031269	-0.00038755	-0.00051235	-0.00067872	-0.00087593	-0.00109	-0.00131	-0.00152	-0.00171	-0.00187	-0.00199	-0.00206	-0.00208	-0.00205	-0.00198	-0.00188	-0.00175	-0.00161	-0.00147	-0.00135	-0.00126	-0.00122	-0.00123	-0.0013	-0.00144
		17140	-0.00194	-0.00218	-0.0024	-0.00261	-0.00279	-0.00293	-0.00302	-0.00306	-0.00304	-0.00297	-0.00284	-0.00266	-0.00244	-0.00219	-0.00192	-0.00166	-0.00141	-0.00119	-0.00101	-0.00088823	-0.00082443	-0.00082558	-0.00089201	-0.00102	-0.0012	-0.00143	-0.00169	-0.00196	-0.00224	-0.0025	-0.00272	-0.00291	-0.00304	-0.0031	-0.00311	-0.00305	-0.00293	-0.00276	-0.00256	-0.00234	-0.00212	-0.00192	-0.00174	-0.00161	-0.00154	-0.00154	-0.00161
		17160	-0.00206	-0.00229	-0.00253	-0.00275	-0.00294	-0.0031	-0.00322	-0.00328	-0.00328	-0.00322	-0.00311	-0.00295	-0.00275	-0.00253	-0.00228	-0.00204	-0.00182	-0.00163	-0.00149	-0.0014	-0.00138	-0.00142	-0.00154	-0.00172	-0.00195	-0.00223	-0.00254	-0.00286	-0.00318	-0.00347	-0.00373	-0.00393	-0.00407	-0.00413	-0.00412	-0.00404	-0.00388	-0.00367	-0.00341	-0.00312	-0.00283	-0.00254	-0.00228	-0.00207	-0.00192	-0.00184	-0.00183
		17180	-0.00202	-0.00225	-0.00247	-0.00269	-0.00289	-0.00307	-0.0032	-0.00328	-0.00331	-0.00329	-0.00322	-0.0031	-0.00295	-0.00277	-0.00257	-0.00238	-0.0022	-0.00206	-0.00196	-0.00192	-0.00194	-0.00203	-0.00219	-0.00241	-0.00268	-0.00299	-0.00334	-0.00369	-0.00403	-0.00435	-0.00462	-0.00484	-0.00498	-0.00504	-0.00502	-0.00492	-0.00474	-0.0045	-0.0042	-0.00386	-0.00351	-0.00316	-0.00284	-0.00255	-0.00232	-0.00217	-0.00208
		17200	-0.00188	-0.00208	-0.00228	-0.00249	-0.00268	-0.00286	-0.00301	-0.00312	-0.00318	-0.00321	-0.00318	-0.00312	-0.00303	-0.00291	-0.00278	-0.00265	-0.00253	-0.00245	-0.0024	-0.00241	-0.00247	-0.0026	-0.00278	-0.00303	-0.00332	-0.00365	-0.004	-0.00436	-0.00471	-0.00503	-0.00531	-0.00553	-0.00567	-0.00573	-0.00571	-0.00561	-0.00542	-0.00516	-0.00485	-0.00449	-0.0041	-0.00372	-0.00335	-0.00301	-0.00272	-0.00249	-0.00234
		17220	-0.00169	-0.00184	-0.00201	-0.0022	-0.00238	-0.00255	-0.0027	-0.00283	-0.00293	-0.003	-0.00303	-0.00303	-0.003	-0.00296	-0.0029	-0.00284	-0.00279	-0.00277	-0.00278	-0.00283	-0.00292	-0.00307	-0.00327	-0.00352	-0.0038	-0.00412	-0.00446	-0.00481	-0.00514	-0.00545	-0.00571	-0.00592	-0.00606	-0.00613	-0.00611	-0.00601	-0.00584	-0.00559	-0.00528	-0.00493	-0.00455	-0.00415	-0.00376	-0.00339	-0.00306	-0.00279	-0.00257
		17240	-0.00151	-0.00161	-0.00174	-0.00189	-0.00204	-0.0022	-0.00235	-0.0025	-0.00262	-0.00273	-0.00281	-0.00287	-0.00291	-0.00293	-0.00294	-0.00295	-0.00297	-0.003	-0.00305	-0.00314	-0.00325	-0.00341	-0.0036	-0.00383	-0.00409	-0.00438	-0.00468	-0.00498	-0.00528	-0.00555	-0.00579	-0.00598	-0.00611	-0.00618	-0.00618	-0.0061	-0.00595	-0.00573	-0.00546	-0.00514	-0.00479	-0.00441	-0.00403	-0.00367	-0.00332	-0.00301	-0.00275
		17260	-0.0014	-0.00146	-0.00154	-0.00164	-0.00176	-0.00189	-0.00203	-0.00217	-0.00231	-0.00244	-0.00256	-0.00267	-0.00276	-0.00285	-0.00292	-0.00299	-0.00306	-0.00313	-0.00322	-0.00332	-0.00344	-0.00358	-0.00375	-0.00394	-0.00415	-0.00439	-0.00463	-0.00487	-0.00511	-0.00534	-0.00553	-0.0057	-0.00582	-0.00588	-0.0059	-0.00585	-0.00574	-0.00558	-0.00536	-0.0051	-0.0048	-0.00448	-0.00414	-0.0038	-0.00347	-0.00315	-0.00287
		17280	-0.00141	-0.00142	-0.00145	-0.00151	-0.00159	-0.00168	-0.0018	-0.00192	-0.00206	-0.0022	-0.00234	-0.00248	-0.00261	-0.00273	-0.00285	-0.00296	-0.00306	-0.00316	-0.00326	-0.00336	-0.00347	-0.00358	-0.00371	-0.00384	-0.00399	-0.00415	-0.00432	-0.00449	-0.00466	-0.00482	-0.00497	-0.0051	-0.0052	-0.00527	-0.0053	-0.00529	-0.00524	-0.00514	-0.005	-0.00482	-0.0046	-0.00435	-0.00407	-0.00378	-0.00349	-0.00319	-0.0029
		17300	-0.00156	-0.00153	-0.00152	-0.00153	-0.00156	-0.00161	-0.00169	-0.00179	-0.00191	-0.00203	-0.00217	-0.00232	-0.00246	-0.0026	-0.00274	-0.00287	-0.00298	-0.00309	-0.00318	-0.00327	-0.00334	-0.00342	-0.00348	-0.00355	-0.00363	-0.0037	-0.00379	-0.00387	-0.00397	-0.00406	-0.00416	-0.00425	-0.00433	-0.0044	-0.00446	-0.00449	-0.00449	-0.00447	-0.00441	-0.00432	-0.00419	-0.00403	-0.00384	-0.00362	-0.00338	-0.00312	-0.00285
		17320	-0.00185	-0.0018	-0.00175	-0.00171	-0.0017	-0.00171	-0.00174	-0.00179	-0.00187	-0.00197	-0.00209	-0.00222	-0.00235	-0.00248	-0.00261	-0.00273	-0.00284	-0.00293	-0.003	-0.00305	-0.00309	-0.0031	-0.00311	-0.00311	-0.0031	-0.0031	-0.00309	-0.0031	-0.00311	-0.00314	-0.00318	-0.00324	-0.0033	-0.00337	-0.00344	-0.00351	-0.00358	-0.00362	-0.00365	-0.00365	-0.00362	-0.00356	-0.00346	-0.00333	-0.00316	-0.00296	-0.00273
		17340	-0.00227	-0.00219	-0.00211	-0.00204	-0.00199	-0.00195	-0.00193	-0.00193	-0.00196	-0.00202	-0.00209	-0.00218	-0.00228	-0.00238	-0.00248	-0.00257	-0.00264	-0.0027	-0.00273	-0.00274	-0.00272	-0.00269	-0.00263	-0.00256	-0.00247	-0.00239	-0.00231	-0.00224	-0.00218	-0.00215	-0.00214	-0.00216	-0.0022	-0.00227	-0.00236	-0.00247	-0.00258	-0.0027	-0.0028	-0.00289	-0.00296	-0.00299	-0.00299	-0.00294	-0.00285	-0.00272	-0.00254
		17360	-0.00276	-0.00267	-0.00258	-0.00248	-0.00239	-0.0023	-0.00223	-0.00219	-0.00216	-0.00216	-0.00217	-0.0022	-0.00225	-0.0023	-0.00235	-0.00239	-0.00241	-0.00242	-0.00241	-0.00237	-0.0023	-0.0022	-0.00209	-0.00195	-0.00181	-0.00166	-0.00151	-0.00138	-0.00127	-0.00119	-0.00114	-0.00112	-0.00115	-0.00121	-0.00131	-0.00144	-0.0016	-0.00177	-0.00194	-0.0021	-0.00225	-0.00237	-0.00246	-0.0025	-0.00249	-0.00243	-0.00231
		17380	-0.00325	-0.00318	-0.00308	-0.00296	-0.00284	-0.00272	-0.00261	-0.00251	-0.00242	-0.00236	-0.00231	-0.00227	-0.00225	-0.00224	-0.00222	-0.0022	-0.00217	-0.00213	-0.00206	-0.00197	-0.00185	-0.00171	-0.00154	-0.00136	-0.00117	-0.00097128	-0.00078053	-0.00060463	-0.00045234	-0.00033215	-0.0002509	-0.00021394	-0.00022418	-0.00028225	-0.00038606	-0.00053101	-0.00071018	-0.00091444	-0.00113	-0.00135	-0.00157	-0.00176	-0.00192	-0.00203	-0.0021	-0.00211	-0.00207
		17400	-0.0037	-0.00363	-0.00354	-0.00342	-0.00329	-0.00314	-0.00299	-0.00285	-0.00271	-0.00258	-0.00247	-0.00237	-0.00228	-0.00219	-0.00211	-0.00203	-0.00194	-0.00184	-0.00172	-0.00158	-0.00142	-0.00124	-0.00104	-0.00083277	-0.00061192	-0.00038949	-0.00017387	2.603e-05	0.00020124	0.00034313	0.00044426	0.0004987	0.00050262	0.00045444	0.0003551	0.00020819	1.992e-05	-0.00020141	-0.00044565	-0.00070102	-0.00095532	-0.0012	-0.00141	-0.00159	-0.00172	-0.0018	-0.00182
		17420	-0.00402	-0.00398	-0.0039	-0.00379	-0.00365	-0.0035	-0.00333	-0.00315	-0.00297	-0.0028	-0.00263	-0.00247	-0.00231	-0.00216	-0.00202	-0.00188	-0.00173	-0.00158	-0.00142	-0.00124	-0.00105	-0.00085259	-0.0006382	-0.00041412	-0.00018488	4.358e-05	0.00026422	0.00046915	0.00065034	0.00079978	0.00091033	0.00097593	0.00099224	0.00095693	0.00086986	0.00073335	0.00055202	0.00033289	8.481e-05	-0.00018178	-0.00045528	-0.00072379	-0.00097522	-0.0012	-0.00138	-0.00152	-0.0016
		17440	-0.00416	-0.00415	-0.00409	-0.004	-0.00388	-0.00373	-0.00356	-0.00337	-0.00317	-0.00296	-0.00275	-0.00254	-0.00234	-0.00214	-0.00194	-0.00175	-0.00156	-0.00137	-0.00118	-0.00098147	-0.00077802	-0.00056819	-0.0003526	-0.00013298	8.768e-05	0.0003051	0.00051403	0.00070845	0.00088172	0.00103	0.00114	0.00121	0.00124	0.00122	0.00115	0.00103	0.00087316	0.00067306	0.00044005	0.00018276	-8.906e-05	-0.00036466	-0.00063304	-0.00088318	-0.0011	-0.00129	-0.00143
		17460	-0.0041	-0.00411	-0.00409	-0.00403	-0.00393	-0.0038	-0.00364	-0.00346	-0.00326	-0.00304	-0.00282	-0.00259	-0.00235	-0.00212	-0.00189	-0.00167	-0.00145	-0.00124	-0.00103	-0.00081881	-0.00061245	-0.00040715	-0.00020266	1.5e-07	0.0002001	0.00039467	0.00058065	0.000754	0.00091006	0.00104	0.00115	0.00122	0.00126	0.00126	0.00121	0.00113	0.00099533	0.00082637	0.0006227	0.00039053	0.00013734	-0.00012806	-0.00039606	-0.00065668	-0.00089972	-0.00112	-0.0013
		17480	-0.00382	-0.00387	-0.00388	-0.00385	-0.00379	-0.0037	-0.00357	-0.00342	-0.00324	-0.00304	-0.00282	-0.00259	-0.00235	-0.00211	-0.00187	-0.00164	-0.00141	-0.00119	-0.00097052	-0.00076372	-0.0005645	-0.00037216	-0.00018634	-6.59e-06	0.00016688	0.00033348	0.00049172	0.00063968	0.00077436	0.00089265	0.00099064	0.00106	0.00111	0.00112	0.0011	0.00105	0.00095086	0.00081918	0.00065269	0.00045516	0.00023167	-1.112e-05	-0.00026523	-0.00052199	-0.000772	-0.00101	-0.00121
		17500	-0.00335	-0.00342	-0.00346	-0.00348	-0.00347	-0.00343	-0.00335	-0.00324	-0.00311	-0.00294	-0.00276	-0.00255	-0.00234	-0.00211	-0.00189	-0.00166	-0.00143	-0.00122	-0.00101	-0.00081398	-0.00062745	-0.00045146	-0.00028543	-0.00012855	1.988e-05	0.00016029	0.00029283	0.00041692	0.00053143	0.00063449	0.00072361	0.00079576	0.00084759	0.0008755	0.00087624	0.00084687	0.00078516	0.00069002	0.0005615	0.00040115	0.00021214	-1.08e-06	-0.00023236	-0.00047418	-0.00071809	-0.00095478	-0.00117
		17520	-0.00272	-0.00281	-0.00289	-0.00295	-0.003	-0.00301	-0.003	-0.00295	-0.00288	-0.00278	-0.00265	-0.00249	-0.00232	-0.00213	-0.00194	-0.00173	-0.00153	-0.00133	-0.00114	-0.00095571	-0.00078241	-0.00062012	-0.00046877	-0.00032796	-0.00019672	-7.421e-05	4.037e-05	0.00014742	0.00024691	0.00033789	0.00041907	0.00048823	0.00054264	0.00057917	0.00059447	0.00058533	0.00054889	0.00048297	0.00038634	0.00025915	0.00010296	-7.937e-05	-0.00028302	-0.00050189	-0.00072847	-0.00095413	-0.00117
		17540	-0.00199	-0.0021	-0.00222	-0.00233	-0.00242	-0.0025	-0.00256	-0.00259	-0.0026	-0.00257	-0.00251	-0.00242	-0.00231	-0.00218	-0.00203	-0.00186	-0.00169	-0.00151	-0.00134	-0.00117	-0.001	-0.00084335	-0.00069635	-0.0005594	-0.00043236	-0.00031484	-0.00020623	-0.00010599	-1.397e-05	6.974e-05	0.00014425	0.00020827	0.00025983	0.00029656	0.00031569	0.00031441	0.00029003	0.00024038	0.00016393	6.027e-05	-6.984e-05	-0.00022432	-0.00039946	-0.00059015	-0.00078993	-0.00099117	-0.00119
		17560	-0.00124	-0.00136	-0.00151	-0.00166	-0.00181	-0.00196	-0.00209	-0.0022	-0.00229	-0.00234	-0.00237	-0.00236	-0.00232	-0.00225	-0.00215	-0.00203	-0.00189	-0.00174	-0.00158	-0.00141	-0.00124	-0.00108	-0.00092459	-0.00077598	-0.00063736	-0.00050957	-0.00039311	-0.0002883	-0.00019527	-0.0001143	-4.577e-05	9.69e-06	5.102e-05	7.703e-05	8.616e-05	7.696e-05	4.78e-05	-2.36e-06	-7.419e-05	-0.0001677	-0.00028187	-0.0004147	-0.00056302	-0.00072244	-0.00088759	-0.00105	-0.00121
		17580	-0.00052039	-0.00066083	-0.00082991	-0.00102	-0.00122	-0.00143	-0.00164	-0.00183	-0.002	-0.00214	-0.00225	-0.00232	-0.00235	-0.00235	-0.00231	-0.00223	-0.00212	-0.00198	-0.00183	-0.00166	-0.00148	-0.00129	-0.00111	-0.00093569	-0.00076939	-0.00061627	-0.00047891	-0.00035909	-0.00025804	-0.00017652	-0.00011485	-7.301e-05	-5.094e-05	-4.826e-05	-6.451e-05	-9.919e-05	-0.00015147	-0.00022039	-0.00030475	-0.00040296	-0.00051275	-0.00063153	-0.0007561	-0.00088256	-0.00101	-0.00112	-0.00123
		17600	8.961e-05	-5.989e-05	-0.0002487	-0.00047013	-0.0007159	-0.00097667	-0.00124	-0.0015	-0.00175	-0.00197	-0.00215	-0.0023	-0.0024	-0.00246	-0.00247	-0.00243	-0.00234	-0.00222	-0.00206	-0.00187	-0.00167	-0.00145	-0.00122	-0.00101	-0.00079924	-0.00060874	-0.00044034	-0.000298	-0.00018456	-0.00010163	-4.961e-05	-2.792e-05	-3.506e-05	-6.861e-05	-0.00012559	-0.0002025	-0.00029556	-0.00040067	-0.00051372	-0.00063045	-0.00074689	-0.00085901	-0.0009632	-0.00106	-0.00113	-0.00119	-0.00123
		17620	0.00054735	0.00039315	0.00019215	-5.004e-05	-0.00032595	-0.00062617	-0.00093994	-0.00126	-0.00156	-0.00185	-0.0021	-0.00231	-0.00247	-0.00257	-0.00262	-0.0026	-0.00253	-0.00241	-0.00223	-0.00202	-0.00178	-0.00151	-0.00124	-0.00097147	-0.0007144	-0.00047938	-0.00027465	-0.00010666	1.988e-05	0.00010233	0.00014005	0.00013441	8.851e-05	7.1e-06	-0.00010382	-0.00023718	-0.00038541	-0.00054068	-0.00069512	-0.00084152	-0.00097319	-0.00108	-0.00117	-0.00123	-0.00126	-0.00126	-0.00122
		17640	0.0008267	0.00067314	0.00046885	0.00021759	-7.397e-05	-0.00039703	-0.00074074	-0.00109	-0.00144	-0.00177	-0.00207	-0.00232	-0.00252	-0.00266	-0.00273	-0.00273	-0.00266	-0.00252	-0.00233	-0.00208	-0.00179	-0.00148	-0.00115	-0.00082906	-0.00052037	-0.00024008	5.5e-07	0.00019241	0.00032901	0.00040654	0.00042429	0.00038444	0.00029189	0.00015394	-2.007e-05	-0.0002192	-0.00043179	-0.00064579	-0.00084948	-0.00103	-0.00118	-0.0013	-0.00137	-0.00139	-0.00137	-0.0013	-0.00119
		17660	0.00092551	0.00077892	0.00058097	0.00033389	4.272e-05	-0.00028466	-0.00063797	-0.001	-0.00137	-0.00172	-0.00204	-0.00232	-0.00254	-0.0027	-0.00278	-0.00278	-0.0027	-0.00255	-0.00232	-0.00204	-0.00171	-0.00135	-0.00096901	-0.00059456	-0.00023952	8.018e-05	0.00035042	0.00055981	0.00070011	0.00076669	0.00075878	0.00067952	0.00053557	0.00033692	9.628e-05	-0.00017169	-0.00045113	-0.00072594	-0.00098045	-0.0012	-0.00137	-0.00149	-0.00155	-0.00154	-0.00146	-0.00133	-0.00114
		17680	0.00086503	0.00073234	0.0005511	0.00032161	4.716e-05	-0.00026583	-0.00060801	-0.00096736	-0.00133	-0.00168	-0.002	-0.00228	-0.00251	-0.00266	-0.00274	-0.00273	-0.00264	-0.00246	-0.00221	-0.0019	-0.00153	-0.00113	-0.00070969	-0.00029668	9.267e-05	0.00043987	0.00072854	0.00094545	0.00108	0.00113	0.00109	0.00097117	0.00077545	0.00051758	0.00021319	-0.00011957	-0.00046119	-0.00079177	-0.00109	-0.00135	-0.00154	-0.00166	-0.00169	-0.00165	-0.00153	-0.00133	-0.00107
		17700	0.00068619	0.00057474	0.00042016	0.00022077	-2.202e-05	-0.0003033	-0.00061521	-0.00094683	-0.00128	-0.00161	-0.00192	-0.00218	-0.00239	-0.00253	-0.0026	-0.00258	-0.00247	-0.00227	-0.002	-0.00166	-0.00127	-0.00084757	-0.00040704	2.689e-05	0.00043304	0.0007913	0.00108	0.0013	0.00142	0.00144	0.00137	0.00121	0.00097032	0.00066058	0.00030195	-8.464e-05	-0.0004768	-0.00085178	-0.00119	-0.00147	-0.00167	-0.00178	-0.00181	-0.00173	-0.00157	-0.00132	-0.00099534
		17720	0.00044359	0.00036027	0.00024077	8.187e-05	-0.00011684	-0.00035256	-0.00061871	-0.00090611	-0.0012	-0.00149	-0.00176	-0.002	-0.00218	-0.0023	-0.00235	-0.00231	-0.00219	-0.00199	-0.00171	-0.00137	-0.00096985	-0.00054035	-9.816e-05	0.000335	0.00073729	0.00109	0.00137	0.00156	0.00167	0.00167	0.00156	0.00137	0.00109	0.00073909	0.00034161	-8.202e-05	-0.0005075	-0.00091032	-0.00127	-0.00156	-0.00176	-0.00187	-0.00187	-0.00177	-0.00157	-0.00128	-0.00091085
		17740	0.0001979	0.00014773	6.945e-05	-4.199e-05	-0.00018861	-0.00036934	-0.00057965	-0.00081196	-0.00106	-0.0013	-0.00153	-0.00172	-0.00188	-0.00197	-0.002	-0.00196	-0.00183	-0.00163	-0.00136	-0.00103	-0.00065037	-0.00024031	0.00018003	0.00058952	0.00096677	0.00129	0.00155	0.00171	0.00179	0.00176	0.00163	0.00141	0.00111	0.00073855	0.00032172	-0.00011813	-0.00055613	-0.00096717	-0.00133	-0.00162	-0.00181	-0.00191	-0.0019	-0.00177	-0.00154	-0.00122	-0.0008225
		17760	6.66e-06	-7.39e-06	-4.203e-05	-0.00010346	-0.00019506	-0.00031742	-0.00046797	-0.00064114	-0.0008282	-0.00102	-0.0012	-0.00136	-0.00148	-0.00156	-0.00158	-0.00153	-0.00142	-0.00123	-0.00098935	-0.00068963	-0.0003479	2.015e-05	0.00039623	0.00076092	0.00109	0.00138	0.00159	0.00173	0.00177	0.00172	0.00158	0.00134	0.00103	0.00065786	0.00024314	-0.00019068	-0.00061937	-0.00102	-0.00136	-0.00164	-0.00182	-0.0019	-0.00187	-0.00173	-0.00148	-0.00115	-0.00073212
		17780	-8.265e-05	-6.129e-05	-5.407e-05	-6.795e-05	-0.00010734	-0.0001744	-0.00026807	-0.00038473	-0.00051794	-0.00065902	-0.00079757	-0.00092215	-0.00102	-0.00108	-0.0011	-0.00107	-0.00097446	-0.00082603	-0.00062406	-0.00037562	-9.112e-05	0.00021586	0.0005295	0.00083262	0.00111	0.00134	0.00151	0.00161	0.00162	0.00155	0.0014	0.00117	0.00086473	0.00050878	0.00011692	-0.00028987	-0.00068905	-0.00106	-0.00137	-0.00162	-0.00178	-0.00184	-0.00179	-0.00164	-0.00139	-0.00105	-0.00063991
		17800	-3.964e-05	1.26e-05	5.529e-05	8.131e-05	8.556e-05	6.491e-05	1.875e-05	-5.083e-05	-0.00013941	-0.00024034	-0.00034542	-0.00044503	-0.0005295	-0.00058922	-0.00061589	-0.00060283	-0.00054593	-0.00044386	-0.00029846	-0.0001148	9.902e-05	0.00033219	0.00057175	0.00080346	0.00101	0.00118	0.00131	0.00137	0.00136	0.00128	0.00113	0.00091186	0.00063531	0.00031317	-3.845e-05	-0.00040102	-0.00075463	-0.00108	-0.00135	-0.00156	-0.00169	-0.00173	-0.00167	-0.00152	-0.00127	-0.00094227	-0.00054552
		17820	0.00014542	0.00022008	0.00028754	0.00034112	0.0003754	0.00038677	0.00037369	0.0003367	0.00027857	0.00020409	0.00011961	3.264e-05	-4.858e-05	-0.00011602	-0.00016205	-0.00018051	-0.00016697	-0.00011927	-3.771e-05	7.465e-05	0.00021217	0.00036691	0.00052905	0.00068734	0.00082991	0.0009451	0.00102	0.00105	0.00103	0.00094677	0.00080805	0.00061528	0.0003755	9.923e-05	-0.00020026	-0.00050745	-0.00080545	-0.00108	-0.0013	-0.00147	-0.00157	-0.00159	-0.00152	-0.00137	-0.00113	-0.00082134	-0.00044864
		17840	0.00046038	0.00054558	0.00062374	0.0006889	0.00073608	0.00076157	0.00076327	0.00074095	0.00069611	0.00063206	0.00055338	0.00046613	0.00037692	0.00029266	0.00022001	0.00016482	0.00013178	0.00012371	0.00014169	0.00018456	0.00024903	0.00032982	0.00041993	0.00051104	0.00059408	0.00065991	0.00069973	0.00070613	0.00067326	0.00059771	0.00047871	0.00031838	0.00012188	-0.00010288	-0.00034545	-0.00059338	-0.00083286	-0.00105	-0.00123	-0.00136	-0.00143	-0.00143	-0.00135	-0.0012	-0.00098261	-0.00069426	-0.00035019
		17860	0.00087307	0.00095457	0.00103	0.00109	0.00113	0.00115	0.00114	0.00112	0.00107	0.0009982	0.00091123	0.00081201	0.0007059	0.00059883	0.00049674	0.0004051	0.00032857	0.00027068	0.00023345	0.00021726	0.00022057	0.00024045	0.00027209	0.0003097	0.00034647	0.00037527	0.00038904	0.00038148	0.00034745	0.00028346	0.00018811	6.225e-05	-9.083e-05	-0.00026542	-0.00045374	-0.00064609	-0.00083153	-0.00099835	-0.00113	-0.00123	-0.00127	-0.00126	-0.00118	-0.00104	-0.00083356	-0.00056855	-0.00025326
		17880	0.00134	0.0014	0.00145	0.00148	0.0015	0.0015	0.00147	0.00142	0.00135	0.00126	0.00115	0.00103	0.00090578	0.00077446	0.00064518	0.00052312	0.00041283	0.00031799	0.00024116	0.0001837	0.00014525	0.0001243	0.00011765	0.00012105	0.00012936	0.00013679	0.0001375	0.00012592	9.727e-05	4.804e-05	-2.379e-05	-0.00011835	-0.00023382	-0.0003663	-0.00051	-0.0006574	-0.00079975	-0.0009274	-0.00103	-0.0011	-0.00113	-0.0011	-0.00102	-0.00088867	-0.00069743	-0.00045354	-0.0001635
		17900	0.00179	0.00182	0.00183	0.00183	0.0018	0.00176	0.0017	0.00161	0.00151	0.00139	0.00125	0.00111	0.00095714	0.00080483	0.00065579	0.00051462	0.00038556	0.00027215	0.00017697	0.00010141	4.564e-05	8.57e-06	-1.236e-05	-2.055e-05	-2.058e-05	-1.753e-05	-1.668e-05	-2.317e-05	-4.173e-05	-7.589e-05	-0.00012809	-0.00019906	-0.00028785	-0.0003916	-0.00050576	-0.00062415	-0.00073918	-0.00084252	-0.00092532	-0.00097902	-0.00099554	-0.00096826	-0.0008924	-0.00076524	-0.00058674	-0.0003596	-8.929e-05
		17920	0.00218	0.00217	0.00213	0.00207	0.002	0.0019	0.00179	0.00166	0.00151	0.00136	0.00119	0.00103	0.00085584	0.00069037	0.00053304	0.00038801	0.00025883	0.00014846	5.886e-05	-9.1e-06	-5.582e-05	-8.286e-05	-9.288e-05	-8.966e-05	-7.795e-05	-6.286e-05	-4.978e-05	-4.385e-05	-4.973e-05	-7.112e-05	-0.00011045	-0.00016866	-0.00024485	-0.00033656	-0.00043936	-0.00054749	-0.00065376	-0.00075005	-0.00082798	-0.00087904	-0.00089554	-0.00087094	-0.00080033	-0.00068099	-0.00051265	-0.00029767	-4.11e-05
		17940	0.00246	0.00239	0.0023	0.00218	0.00205	0.00189	0.00173	0.00155	0.00136	0.00117	0.00098168	0.00079389	0.00061405	0.00044639	0.00029483	0.00016289	5.336e-05	-3.206e-05	-9.233e-05	-0.00012801	-0.00014055	-0.00013291	-0.00010898	-7.368e-05	-3.244e-05	8.69e-06	4.388e-05	6.755e-05	7.492e-05	6.236e-05	2.769e-05	-2.967e-05	-0.00010831	-0.00020522	-0.00031541	-0.00043244	-0.00054857	-0.00065521	-0.00074359	-0.00080488	-0.00083122	-0.00081599	-0.00075435	-0.00064373	-0.00048401	-0.00027784	-3.049e-05
		17960	0.00257	0.00245	0.0023	0.00213	0.00193	0.00173	0.00151	0.00129	0.00107	0.00084669	0.00063546	0.00043777	0.00025818	0.00010096	-3.026e-05	-0.00013278	-0.00020478	-0.00024572	-0.00025638	-0.00023893	-0.00019678	-0.00013465	-5.839e-05	2.549e-05	0.00010981	0.00018747	0.00025166	0.00029618	0.00031613	0.00030796	0.00027001	0.00020255	0.0001079	-9.57e-06	-0.00014348	-0.00028623	-0.00042867	-0.00056121	-0.00067382	-0.00075715	-0.00080287	-0.00080412	-0.00075617	-0.00065674	-0.00050631	-0.00030816	-6.833e-05
		17980	0.00251	0.00234	0.00213	0.00191	0.00167	0.00141	0.00116	0.00089889	0.00064819	0.00040987	0.00018974	-6.62e-06	-0.00017418	-0.00030862	-0.0004067	-0.00046633	-0.00048694	-0.00046933	-0.00041611	-0.00033143	-0.00022084	-9.14e-05	4.892e-05	0.00019142	0.00032725	0.00044763	0.00054462	0.00061133	0.00064259	0.00063516	0.00058794	0.00050234	0.00038207	0.00023303	6.333e-05	-0.00011741	-0.00029844	-0.00046854	-0.00061651	-0.00073182	-0.00080549	-0.00083046	-0.00080204	-0.00071839	-0.00058071	-0.00039318	-0.00016287
		18000	0.00227	0.00205	0.0018	0.00154	0.00126	0.00097449	0.00069018	0.0004126	0.00014861	-9.493e-05	-0.00031129	-0.00049442	-0.00063894	-0.00074051	-0.00079613	-0.00080448	-0.0007659	-0.00068277	-0.00055918	-0.00040151	-0.00021738	-1.604e-05	0.00019223	0.00039664	0.00058642	0.00075123	0.00088192	0.00097086	0.00101	0.001	0.00094487	0.00083749	0.00068714	0.00050143	0.00029023	6.512e-05	-0.00016122	-0.00037594	-0.00056632	-0.00072089	-0.00082978	-0.00088556	-0.00088359	-0.00082244	-0.0007039	-0.00053305	-0.00031801
[truncated: 204 more columns]

## Sheet: Figure 2a-bottom left panel
	Figure 2a-bottom left panel: Absorptive 2D spectra of the rAPC trimer at 2 ps
		ω3 (cm-1)
	ω1 (cm-1)	0	13000	13020	13040	13060	13080	13100	13120	13140	13160	13180	13200	13220	13240	13260	13280	13300	13320	13340	13360	13380	13400	13420	13440	13460	13480	13500	13520	13540	13560	13580	13600	13620	13640	13660	13680	13700	13720	13740	13760	13780	13800	13820	13840	13860	13880	13900	13920
		13000	-0.00154	-0.00142	-0.0013	-0.00118	-0.00106	-0.00095852	-0.00087194	-0.00080659	-0.00076499	-0.00074818	-0.00075517	-0.00078306	-0.00082728	-0.0008814	-0.00093824	-0.00098935	-0.00103	-0.00104	-0.00103	-0.00097939	-0.00089253	-0.00076583	-0.0006005	-0.00040012	-0.00017081	7.915e-05	0.00033973	0.00059964	0.00084699	0.00107	0.00126	0.0014	0.00149	0.00152	0.0015	0.00141	0.00127	0.00108	0.00085608	0.00060357	0.00033746	7.131e-05	-0.00018116	-0.00040736	-0.00059579	-0.00073744	-0.00082573
		13020	-0.00191	-0.00175	-0.00159	-0.00143	-0.00127	-0.00112	-0.00098577	-0.00086862	-0.00077237	-0.00069814	-0.00064572	-0.0006131	-0.00059685	-0.0005922	-0.00059335	-0.00059375	-0.00058693	-0.00056659	-0.00052707	-0.00046421	-0.0003752	-0.00025928	-0.00011765	4.635e-05	0.00022751	0.00041878	0.00061172	0.00079709	0.00096512	0.00111	0.00121	0.00128	0.00129	0.00126	0.00117	0.00103	0.00085561	0.00063981	0.00039713	0.00013886	-0.00012267	-0.0003746	-0.00060447	-0.00080068	-0.00095337	-0.00105	-0.0011
		13040	-0.00231	-0.00212	-0.00192	-0.00171	-0.0015	-0.0013	-0.00111	-0.00092459	-0.00076028	-0.00061456	-0.0004884	-0.00038142	-0.00029205	-0.00021766	-0.0001547	-9.901e-05	-4.631e-05	7.77e-06	6.703e-05	0.00013459	0.00021237	0.00030111	0.00040005	0.00050695	0.00061823	0.00072905	0.00083366	0.00092555	0.0009982	0.00105	0.00106	0.00104	0.00098273	0.00088437	0.00074719	0.00057426	0.00037069	0.00014365	-9.815e-05	-0.00034469	-0.00058524	-0.00080886	-0.001	-0.00116	-0.00128	-0.00134	-0.00135
		13060	-0.00272	-0.0025	-0.00226	-0.00201	-0.00175	-0.00148	-0.00123	-0.00097315	-0.00073228	-0.0005064	-0.00029809	-0.00010919	5.945e-05	0.00020788	0.00033688	0.00044803	0.00054321	0.00062461	0.00069466	0.00075517	0.00080799	0.00085407	0.00089383	0.00092683	0.00095188	0.00096711	0.00097004	0.00095785	0.00092749	0.0008763	0.00080171	0.00070213	0.00057684	0.00042633	0.00025235	5.819e-05	-0.00015158	-0.00037099	-0.0005932	-0.00081033	-0.00101	-0.0012	-0.00135	-0.00146	-0.00154	-0.00156	-0.00154
		13080	-0.00312	-0.00287	-0.00259	-0.0023	-0.00199	-0.00166	-0.00134	-0.00101	-0.00069368	-0.00038612	-9.493e-05	0.00017556	0.00042182	0.00064086	0.00083078	0.00099044	0.00112	0.00122	0.00129	0.00133	0.00134	0.00134	0.0013	0.00125	0.00118	0.0011	0.00099415	0.00087721	0.00074649	0.00060274	0.00044672	0.00027934	0.00010178	-8.429e-05	-0.00027672	-0.00047292	-0.00066941	-0.00086233	-0.00105	-0.00122	-0.00137	-0.0015	-0.0016	-0.00167	-0.00171	-0.0017	-0.00166
		13100	-0.00346	-0.00319	-0.00289	-0.00255	-0.0022	-0.00182	-0.00144	-0.00104	-0.00065072	-0.00026827	9.793e-05	0.00044105	0.00075472	0.00103	0.00127	0.00147	0.00162	0.00172	0.00178	0.00179	0.00176	0.00168	0.00158	0.00144	0.00128	0.00109	0.00089215	0.00068085	0.00046287	0.0002423	2.259e-05	-0.00019321	-0.00040259	-0.00060335	-0.00079366	-0.0009719	-0.00114	-0.00129	-0.00142	-0.00153	-0.00163	-0.0017	-0.00175	-0.00177	-0.00177	-0.00174	-0.00168
		13120	-0.00372	-0.00343	-0.00311	-0.00275	-0.00236	-0.00194	-0.00151	-0.00106	-0.00061015	-0.00016798	0.00025716	0.00065555	0.00102	0.00134	0.00161	0.00182	0.00198	0.00207	0.0021	0.00207	0.00199	0.00186	0.00168	0.00146	0.00121	0.00094602	0.0006659	0.00038108	9.892e-05	-0.00017405	-0.00043228	-0.00067141	-0.00088827	-0.00108	-0.00125	-0.00139	-0.00151	-0.0016	-0.00167	-0.00172	-0.00175	-0.00177	-0.00176	-0.00174	-0.00171	-0.00166	-0.00159
		13140	-0.00385	-0.00357	-0.00324	-0.00287	-0.00246	-0.00202	-0.00155	-0.00106	-0.0005778	-9.85e-05	0.00036169	0.00079132	0.00118	0.00152	0.00179	0.00201	0.00215	0.00222	0.00222	0.00215	0.00201	0.00182	0.00158	0.0013	0.00099138	0.0006656	0.00033316	4.54e-06	-0.00031097	-0.00060533	-0.00087195	-0.00111	-0.0013	-0.00147	-0.00159	-0.00168	-0.00174	-0.00177	-0.00178	-0.00176	-0.00173	-0.00169	-0.00164	-0.00159	-0.00153	-0.00147	-0.00141
		13160	-0.00384	-0.00358	-0.00326	-0.00289	-0.00248	-0.00203	-0.00155	-0.00106	-0.00055851	-6.996e-05	0.00039656	0.00082839	0.00121	0.00154	0.0018	0.00199	0.00211	0.00214	0.0021	0.00199	0.00181	0.00157	0.00129	0.00097057	0.00062852	0.00027617	-7.416e-05	-0.00041106	-0.00072442	-0.00101	-0.00125	-0.00145	-0.0016	-0.00172	-0.00178	-0.00181	-0.00181	-0.00177	-0.00172	-0.00165	-0.00157	-0.00148	-0.0014	-0.00132	-0.00125	-0.00119	-0.00113
		13180	-0.00367	-0.00344	-0.00315	-0.0028	-0.0024	-0.00197	-0.00151	-0.00103	-0.00055437	-8.732e-05	0.00035459	0.00075802	0.00111	0.0014	0.00163	0.00178	0.00185	0.00184	0.00176	0.00161	0.0014	0.00113	0.00083149	0.00050235	0.00015972	-0.00018335	-0.00051437	-0.00082211	-0.0011	-0.00133	-0.00152	-0.00166	-0.00175	-0.0018	-0.0018	-0.00176	-0.0017	-0.00161	-0.0015	-0.00138	-0.00127	-0.00115	-0.00105	-0.00096229	-0.00088968	-0.00083392	-0.00079461
		13200	-0.00336	-0.00317	-0.00291	-0.0026	-0.00224	-0.00185	-0.00143	-0.00099557	-0.00056486	-0.00014911	0.00023816	0.0005843	0.00087834	0.00111	0.00128	0.00137	0.00139	0.00134	0.00122	0.00104	0.00081251	0.0005451	0.00025076	-5.772e-05	-0.00036721	-0.00066559	-0.00094145	-0.00119	-0.00139	-0.00155	-0.00166	-0.00172	-0.00173	-0.00171	-0.00164	-0.00154	-0.00142	-0.00128	-0.00114	-0.00099599	-0.00086043	-0.00073807	-0.00063305	-0.00054824	-0.00048494	-0.00044298	-0.00042089
		13220	-0.00292	-0.00277	-0.00256	-0.0023	-0.002	-0.00166	-0.00131	-0.00094294	-0.00058582	-0.00024748	5.979e-05	0.00032485	0.00053857	0.00069384	0.0007863	0.00081428	0.00077899	0.00068423	0.00053646	0.00034416	0.00011756	-0.00013194	-0.00039217	-0.00065121	-0.00089751	-0.00112	-0.00131	-0.00146	-0.00157	-0.00163	-0.00165	-0.00162	-0.00155	-0.00145	-0.00132	-0.00117	-0.001	-0.00083804	-0.00067656	-0.00052584	-0.00039141	-0.00027722	-0.00018578	-0.0001182	-7.394e-05	-5.138e-05	-4.792e-05
		13240	-0.00238	-0.00227	-0.00212	-0.00192	-0.00168	-0.00142	-0.00115	-0.000874	-0.0006099	-0.00036792	-0.00015857	9.52e-06	0.00012957	0.00019736	0.00021133	0.00017249	8.445e-05	-4.683e-05	-0.00021336	-0.00040558	-0.00061292	-0.00082429	-0.00103	-0.00122	-0.00138	-0.0015	-0.00159	-0.00163	-0.00163	-0.00159	-0.0015	-0.00138	-0.00123	-0.00106	-0.00087707	-0.00068761	-0.000501	-0.00032439	-0.00016391	-2.424e-05	9.137e-05	0.00018133	0.00024556	0.00028548	0.00030378	0.0003039	0.00029006
		13260	-0.00177	-0.00171	-0.00161	-0.00148	-0.00132	-0.00114	-0.00096261	-0.0007867	-0.00062622	-0.00049056	-0.00038734	-0.00032254	-0.00029979	-0.00032024	-0.00038259	-0.00048312	-0.00061592	-0.0007733	-0.00094609	-0.00112	-0.0013	-0.00146	-0.00159	-0.00169	-0.00176	-0.00178	-0.00175	-0.00168	-0.00157	-0.00143	-0.00125	-0.00104	-0.00082698	-0.00060309	-0.00038157	-0.00017053	2.294e-05	0.00019318	0.00033609	0.0004494	0.00053273	0.00058724	0.00061584	0.00062252	0.00061232	0.00059064	0.00056306
		13280	-0.00115	-0.00113	-0.00108	-0.00101	-0.00092975	-0.00083966	-0.00075266	-0.00067734	-0.00062142	-0.00059144	-0.00059221	-0.00062635	-0.00069446	-0.00079473	-0.00092316	-0.00107	-0.00124	-0.00141	-0.00158	-0.00173	-0.00186	-0.00196	-0.00202	-0.00203	-0.002	-0.00192	-0.00179	-0.00163	-0.00142	-0.00119	-0.00093222	-0.00066731	-0.00040162	-0.00014466	9.487e-05	0.00030957	0.00049366	0.00064333	0.00075687	0.00083456	0.00087878	0.00089376	0.00088496	0.00085898	0.00082301	0.00078425	0.00074949
		13300	-0.00055214	-0.00056291	-0.0005594	-0.0005471	-0.00053242	-0.00052214	-0.00052283	-0.00054055	-0.00058025	-0.0006453	-0.00073737	-0.00085626	-0.00099955	-0.00116	-0.00134	-0.00152	-0.00171	-0.00188	-0.00203	-0.00215	-0.00223	-0.00227	-0.00226	-0.0022	-0.00209	-0.00193	-0.00172	-0.00148	-0.00121	-0.0009185	-0.00061758	-0.00031797	-3.017e-05	0.00023648	0.00047376	0.00067544	0.00083729	0.00095739	0.00104	0.00108	0.00108	0.00106	0.00102	0.00097074	0.00091748	0.00087064	0.00083781
		13320	-3.59e-06	-3.412e-05	-6.453e-05	-9.913e-05	-0.0001427	-0.0001997	-0.00027424	-0.00036928	-0.00048683	-0.00062733	-0.00078958	-0.00097083	-0.00117	-0.00137	-0.00158	-0.00177	-0.00196	-0.00212	-0.00224	-0.00233	-0.00237	-0.00236	-0.0023	-0.00219	-0.00202	-0.00182	-0.00157	-0.00129	-0.0009889	-0.00067756	-0.000366	-6.487e-05	0.00021597	0.00046777	0.00068366	0.00085866	0.00099013	0.00108	0.00112	0.00113	0.00111	0.00107	0.00101	0.00094602	0.00088921	0.00084714	0.00082753
		13340	0.00047232	0.00043486	0.00038395	0.0003167	0.00023083	0.00012414	-4.28e-06	-0.00015476	-0.00032616	-0.0005163	-0.00072181	-0.00093788	-0.00116	-0.00138	-0.00159	-0.00178	-0.00195	-0.00209	-0.00219	-0.00225	-0.00226	-0.00222	-0.00213	-0.002	-0.00182	-0.00161	-0.00136	-0.00109	-0.00080484	-0.00051658	-0.0002339	3.387e-05	0.00027831	0.00049241	0.00067064	0.00080966	0.00090815	0.00096704	0.00098944	0.00098051	0.00094706	0.00089739	0.00084062	0.00078631	0.00074392	0.00072213	0.00072844
		13360	0.00086907	0.00083762	0.00078055	0.00069709	0.00058722	0.00045183	0.00029258	0.00011233	-8.556e-05	-0.00029672	-0.00051599	-0.00073797	-0.00095646	-0.00117	-0.00136	-0.00153	-0.00167	-0.00179	-0.00186	-0.0019	-0.0019	-0.00186	-0.00178	-0.00166	-0.00151	-0.00134	-0.00114	-0.00092147	-0.00069944	-0.00047716	-0.00026179	-6.022e-05	0.00012155	0.00027865	0.00040753	0.00050613	0.00057427	0.00061315	0.00062611	0.00061777	0.0005941	0.00056232	0.00053023	0.00050617	0.000498	0.00051328	0.00055842
		13380	0.00119	0.00118	0.00113	0.00105	0.00093325	0.00079058	0.00062462	0.0004403	0.00024326	3.919e-05	-0.00016616	-0.0003673	-0.00055892	-0.00073653	-0.00089593	-0.00103	-0.00115	-0.00124	-0.0013	-0.00133	-0.00134	-0.00132	-0.00128	-0.00122	-0.00114	-0.00104	-0.00093378	-0.00081904	-0.0007004	-0.0005818	-0.00046667	-0.00035844	-0.00025992	-0.00017341	-0.00010052	-4.188e-05	2.6e-06	3.41e-05	5.473e-05	6.765e-05	7.679e-05	8.689e-05	0.00010311	0.00013123	0.00017677	0.00024496	0.00034055
		13400	0.00146	0.00148	0.00145	0.00138	0.00128	0.00115	0.001	0.00083527	0.00066288	0.00048955	0.00032083	0.00016141	1.464e-05	-0.00011697	-0.00023237	-0.00033135	-0.00041467	-0.00048382	-0.00054063	-0.00058731	-0.00062608	-0.00065898	-0.00068775	-0.00071378	-0.00073781	-0.00076037	-0.00078138	-0.0008004	-0.00081677	-0.00082963	-0.00083811	-0.00084144	-0.00083885	-0.00082986	-0.000814	-0.00079111	-0.0007609	-0.0007233	-0.00067797	-0.00062423	-0.00056148	-0.0004883	-0.00040323	-0.00030418	-0.00018891	-5.508e-05	9.98e-05
		13420	0.00171	0.00176	0.00176	0.00172	0.00164	0.00154	0.00143	0.0013	0.00117	0.00104	0.00092503	0.0008195	0.00072703	0.00064705	0.00057754	0.00051534	0.00045617	0.00039566	0.0003292	0.00025256	0.0001624	5.65e-05	-6.624e-05	-0.00020517	-0.00035855	-0.00052315	-0.00069452	-0.00086749	-0.00104	-0.0012	-0.00134	-0.00146	-0.00156	-0.00163	-0.00166	-0.00167	-0.00164	-0.00159	-0.0015	-0.00139	-0.00126	-0.00111	-0.00094315	-0.00076091	-0.00056582	-0.00035889	-0.00014038
		13440	0.00194	0.00203	0.00208	0.00207	0.00204	0.00198	0.0019	0.00182	0.00175	0.00167	0.00161	0.00157	0.00153	0.00149	0.00146	0.00143	0.00138	0.00132	0.00123	0.0011	0.00094733	0.00075363	0.00052348	0.00025951	-3.327e-05	-0.00034775	-0.00067511	-0.00101	-0.00133	-0.00163	-0.00191	-0.00214	-0.00233	-0.00247	-0.00255	-0.00258	-0.00255	-0.00247	-0.00234	-0.00216	-0.00196	-0.00172	-0.00147	-0.0012	-0.00092177	-0.0006413	-0.00036035
		13460	0.0022	0.00233	0.00241	0.00246	0.00246	0.00245	0.00243	0.0024	0.00237	0.00236	0.00235	0.00235	0.00235	0.00235	0.00235	0.00233	0.00228	0.00219	0.00206	0.00188	0.00165	0.00137	0.00103	0.00064032	0.00021426	-0.00024066	-0.00071174	-0.00118	-0.00164	-0.00208	-0.00246	-0.0028	-0.00307	-0.00326	-0.00338	-0.00342	-0.00338	-0.00327	-0.00309	-0.00286	-0.00258	-0.00227	-0.00193	-0.00158	-0.00123	-0.00088181	-0.00054583
		13480	0.00248	0.00266	0.00278	0.00287	0.00292	0.00295	0.00298	0.003	0.00302	0.00304	0.00307	0.00311	0.00313	0.00315	0.00315	0.00312	0.00305	0.00294	0.00276	0.00252	0.00221	0.00184	0.0014	0.00091014	0.00037265	-0.0001968	-0.00078257	-0.00137	-0.00193	-0.00246	-0.00294	-0.00334	-0.00367	-0.0039	-0.00404	-0.00409	-0.00404	-0.0039	-0.00368	-0.0034	-0.00306	-0.00269	-0.00228	-0.00187	-0.00146	-0.00107	-0.00068866
		13500	0.00279	0.003	0.00316	0.00329	0.00339	0.00347	0.00353	0.00359	0.00364	0.00369	0.00374	0.00379	0.00382	0.00383	0.00381	0.00376	0.00365	0.00348	0.00325	0.00295	0.00258	0.00214	0.00162	0.00106	0.00044257	-0.00020217	-0.00086025	-0.00151	-0.00214	-0.00273	-0.00325	-0.00369	-0.00405	-0.0043	-0.00446	-0.0045	-0.00444	-0.00429	-0.00404	-0.00373	-0.00336	-0.00294	-0.0025	-0.00206	-0.00161	-0.00119	-0.00078583
		13520	0.0031	0.00334	0.00354	0.00371	0.00384	0.00395	0.00405	0.00413	0.0042	0.00426	0.0043	0.00434	0.00435	0.00433	0.00427	0.00417	0.00401	0.0038	0.00351	0.00316	0.00273	0.00224	0.00169	0.00108	0.00043473	-0.00023744	-0.00091773	-0.00159	-0.00223	-0.00282	-0.00335	-0.0038	-0.00416	-0.00441	-0.00456	-0.0046	-0.00454	-0.00438	-0.00414	-0.00382	-0.00344	-0.00302	-0.00257	-0.00212	-0.00167	-0.00124	-0.00083863
		13540	0.00338	0.00364	0.00387	0.00407	0.00423	0.00437	0.00448	0.00457	0.00464	0.00469	0.00471	0.00471	0.00468	0.00461	0.0045	0.00434	0.00413	0.00386	0.00353	0.00313	0.00268	0.00217	0.0016	0.00099976	0.00036646	-0.00028306	-0.00093375	-0.00157	-0.00217	-0.00273	-0.00322	-0.00364	-0.00397	-0.00421	-0.00435	-0.00439	-0.00433	-0.00418	-0.00395	-0.00365	-0.0033	-0.0029	-0.00248	-0.00205	-0.00163	-0.00123	-0.00085091
		13560	0.00358	0.00386	0.00411	0.00433	0.00451	0.00466	0.00478	0.00487	0.00492	0.00495	0.00493	0.00488	0.00479	0.00466	0.00449	0.00427	0.004	0.00368	0.00331	0.00289	0.00243	0.00193	0.00139	0.00083418	0.00025792	-0.00032336	-0.0008977	-0.00145	-0.00198	-0.00245	-0.00288	-0.00323	-0.00352	-0.00372	-0.00384	-0.00387	-0.00383	-0.0037	-0.00351	-0.00325	-0.00295	-0.00261	-0.00225	-0.00188	-0.00151	-0.00116	-0.00082783
		13580	0.00366	0.00395	0.00421	0.00444	0.00463	0.00479	0.00491	0.00498	0.00501	0.005	0.00494	0.00484	0.00469	0.00449	0.00426	0.00397	0.00365	0.0033	0.00291	0.00248	0.00204	0.00158	0.0011	0.00061298	0.0001282	-0.00034932	-0.00081167	-0.00125	-0.00166	-0.00203	-0.00236	-0.00263	-0.00285	-0.003	-0.0031	-0.00313	-0.0031	-0.00301	-0.00287	-0.00267	-0.00244	-0.00218	-0.0019	-0.00161	-0.00132	-0.00104	-0.00077462
		13600	0.00357	0.00385	0.00412	0.00435	0.00455	0.00471	0.00482	0.00488	0.00489	0.00484	0.00474	0.00458	0.00438	0.00413	0.00383	0.00351	0.00315	0.00277	0.00237	0.00197	0.00156	0.00115	0.0007523	0.00036448	-7.52e-06	-0.00036029	-0.00069072	-0.00099596	-0.00127	-0.00152	-0.00174	-0.00192	-0.00206	-0.00216	-0.00223	-0.00226	-0.00225	-0.00219	-0.00211	-0.00199	-0.00184	-0.00167	-0.00148	-0.00128	-0.00108	-0.00088283	-0.00069652
		13620	0.00327	0.00354	0.0038	0.00404	0.00423	0.00439	0.0045	0.00455	0.00453	0.00446	0.00433	0.00414	0.00389	0.0036	0.00328	0.00292	0.00255	0.00216	0.00178	0.0014	0.00105	0.00070845	0.00039715	0.00011407	-0.00013966	-0.00036414	-0.00056046	-0.00073057	-0.0008765	-0.001	-0.00111	-0.00119	-0.00126	-0.00131	-0.00135	-0.00137	-0.00138	-0.00136	-0.00133	-0.00128	-0.00121	-0.00113	-0.00104	-0.00093013	-0.00081888	-0.00070682	-0.00059907
		13640	0.00276	0.00301	0.00326	0.00348	0.00368	0.00384	0.00394	0.00399	0.00397	0.00389	0.00374	0.00354	0.00328	0.00298	0.00264	0.00228	0.00191	0.00154	0.00119	0.00085807	0.00055687	0.00029182	6.618e-05	-0.00011901	-0.0002649	-0.00037451	-0.00045234	-0.00050379	-0.00053497	-0.00055182	-0.00055994	-0.00056413	-0.00056797	-0.00057389	-0.00058297	-0.00059516	-0.00060918	-0.00062321	-0.00063495	-0.00064196	-0.00064215	-0.00063415	-0.0006174	-0.00059238	-0.00056065	-0.00052493	-0.00048858
		13660	0.00205	0.00227	0.0025	0.00271	0.00291	0.00307	0.00318	0.00323	0.00323	0.00316	0.00303	0.00284	0.00259	0.00231	0.00199	0.00165	0.00131	0.00097797	0.00066503	0.00038245	0.00013822	-6.212e-05	-0.00021569	-0.00032247	-0.00038499	-0.00040787	-0.00039761	-0.00036186	-0.00030892	-0.00024711	-0.00018404	-0.00012654	-7.975e-05	-4.74e-05	-3.124e-05	-3.148e-05	-4.671e-05	-7.439e-05	-0.00011116	-0.00015306	-0.00019651	-0.00023813	-0.00027551	-0.00030724	-0.00033327	-0.00035464	-0.00037367
		13680	0.00117	0.00136	0.00156	0.00177	0.00196	0.00213	0.00226	0.00234	0.00236	0.00233	0.00224	0.00209	0.00189	0.00165	0.00138	0.00109	0.00079535	0.00051152	0.00024791	1.481e-05	-0.00017977	-0.0003304	-0.00043428	-0.00049158	-0.00050488	-0.00047928	-0.00042158	-0.00033986	-0.00024295	-0.00013969	-3.832e-05	5.382e-05	0.00013097	0.00018888	0.0002255	0.00024012	0.00023412	0.00020994	0.00017102	0.00012148	6.543e-05	6.46e-06	-5.23e-05	-0.00010896	-0.00016287	-0.00021449	-0.00026556
		13700	0.00018392	0.00034082	0.00052541	0.00072367	0.0009212	0.0011	0.00126	0.00138	0.00145	0.00147	0.00144	0.00135	0.00122	0.00105	0.00085059	0.00062985	0.00040074	0.00017471	-3.741e-05	-0.00022614	-0.00038376	-0.00050486	-0.0005863	-0.0006276	-0.00063048	-0.00059889	-0.00053832	-0.00045565	-0.00035842	-0.00025426	-0.00015049	-5.359e-05	3.116e-05	9.988e-05	0.00015027	0.00018161	0.00019453	0.00019082	0.00017311	0.00014453	0.00010808	6.658e-05	2.206e-05	-2.421e-05	-7.222e-05	-0.00012297	-0.00017832
		13720	-0.00082524	-0.00069649	-0.00052848	-0.00033443	-0.00012822	7.641e-05	0.00026672	0.00043146	0.00056162	0.00065068	0.00069494	0.00069351	0.00064826	0.00056352	0.00044566	0.00030264	0.00014331	-2.3e-05	-0.00018727	-0.00034121	-0.00047779	-0.00059136	-0.00067822	-0.00073648	-0.00076615	-0.00076869	-0.00074725	-0.00070582	-0.00064915	-0.00058234	-0.00051024	-0.00043734	-0.00036747	-0.00030344	-0.0002472	-0.00019965	-0.00016083	-0.00013033	-0.00010696	-8.966e-05	-7.751e-05	-6.987e-05	-6.674e-05	-6.906e-05	-7.841e-05	-9.716e-05	-0.00012839
		13740	-0.00177	-0.00166	-0.0015	-0.0013	-0.00108	-0.00085164	-0.0006221	-0.00040565	-0.00021217	-4.965e-05	7.616e-05	0.00016184	0.00020631	0.00021061	0.00017782	0.00011256	2.054e-05	-9.155e-05	-0.00021699	-0.00034884	-0.00048085	-0.00060732	-0.00072365	-0.0008263	-0.00091268	-0.00098141	-0.00103	-0.00107	-0.00108	-0.00108	-0.00107	-0.00105	-0.00101	-0.00096482	-0.00091164	-0.00085115	-0.00078422	-0.00071163	-0.00063447	-0.00055416	-0.00047251	-0.00039197	-0.00031557	-0.00024704	-0.00019054	-0.00015083	-0.00013251
		13760	-0.00255	-0.00245	-0.00229	-0.00208	-0.00184	-0.00158	-0.00132	-0.00105	-0.00079758	-0.00056747	-0.00036723	-0.00020259	-7.747e-05	6.19e-06	4.81e-05	4.959e-05	1.327e-05	-5.694e-05	-0.00015653	-0.00028017	-0.00042242	-0.00057766	-0.00074023	-0.00090492	-0.00107	-0.00122	-0.00136	-0.00149	-0.0016	-0.00169	-0.00175	-0.00179	-0.0018	-0.00179	-0.00175	-0.00168	-0.00159	-0.00148	-0.00134	-0.00119	-0.00103	-0.00086696	-0.00070323	-0.00054797	-0.00040851	-0.00029209	-0.00020572
		13780	-0.00309	-0.00298	-0.00281	-0.00259	-0.00233	-0.00204	-0.00174	-0.00143	-0.00114	-0.00085493	-0.00059922	-0.00037638	-0.00019237	-5.155e-05	4.319e-05	9.052e-05	9.042e-05	4.44e-05	-4.493e-05	-0.0001737	-0.00033738	-0.00053029	-0.00074628	-0.00097862	-0.00122	-0.00146	-0.0017	-0.00193	-0.00213	-0.00231	-0.00246	-0.00257	-0.00264	-0.00266	-0.00264	-0.00258	-0.00247	-0.00232	-0.00214	-0.00193	-0.00169	-0.00144	-0.00119	-0.00094843	-0.00072136	-0.00052146	-0.00035812
		13800	-0.00334	-0.0032	-0.00301	-0.00276	-0.00248	-0.00217	-0.00185	-0.00152	-0.00119	-0.00088804	-0.00060555	-0.0003555	-0.00014464	2.14e-05	0.00013834	0.00020319	0.00021448	0.00017189	7.679e-05	-6.827e-05	-0.0002594	-0.00049125	-0.00075748	-0.00105	-0.00136	-0.00168	-0.002	-0.00231	-0.0026	-0.00287	-0.00309	-0.00327	-0.00339	-0.00346	-0.00347	-0.00342	-0.00331	-0.00314	-0.00292	-0.00266	-0.00237	-0.00206	-0.00173	-0.00141	-0.00111	-0.00083019	-0.00059224
		13820	-0.00327	-0.00309	-0.00285	-0.00258	-0.00228	-0.00196	-0.00162	-0.00129	-0.00097231	-0.0006708	-0.00039634	-0.00015614	4.352e-05	0.00019737	0.00030122	0.0003519	0.0003475	0.00028726	0.00017172	2.76e-06	-0.00021624	-0.00048072	-0.0007846	-0.00112	-0.00148	-0.00185	-0.00223	-0.0026	-0.00295	-0.00327	-0.00355	-0.00378	-0.00396	-0.00407	-0.00411	-0.00408	-0.00398	-0.00382	-0.00359	-0.00331	-0.00299	-0.00264	-0.00227	-0.0019	-0.00154	-0.0012	-0.00090065
		13840	-0.00289	-0.00265	-0.00237	-0.00207	-0.00175	-0.00142	-0.0011	-0.00079038	-0.00050002	-0.00023667	-6.32e-06	0.0001859	0.00033583	0.00044	0.00049594	0.0005018	0.00045651	0.00035985	0.00021278	1.672e-05	-0.00022538	-0.00050987	-0.00083158	-0.00118	-0.00156	-0.00195	-0.00235	-0.00274	-0.00312	-0.00347	-0.00378	-0.00404	-0.00425	-0.0044	-0.00447	-0.00448	-0.00441	-0.00427	-0.00406	-0.0038	-0.00348	-0.00313	-0.00275	-0.00236	-0.00197	-0.0016	-0.00127
		13860	-0.00224	-0.00194	-0.00162	-0.00129	-0.00095708	-0.00063989	-0.00034365	-7.565e-05	0.00015828	0.00035383	0.00050796	0.00061886	0.00068565	0.00070826	0.00068707	0.00062306	0.00051724	0.00037113	0.00018621	-3.545e-05	-0.00029162	-0.00057939	-0.00089543	-0.00124	-0.00159	-0.00197	-0.00234	-0.00272	-0.00308	-0.00342	-0.00373	-0.00401	-0.00423	-0.0044	-0.00451	-0.00455	-0.00453	-0.00443	-0.00427	-0.00405	-0.00378	-0.00346	-0.00311	-0.00274	-0.00236	-0.002	-0.00166
		13880	-0.0014	-0.00104	-0.00068061	-0.00032874	-6e-08	0.00029526	0.00054944	0.00075663	0.00091358	0.00102	0.00107	0.00108	0.00104	0.00096027	0.00084335	0.00069419	0.0005171	0.00031565	9.291e-05	-0.00014853	-0.00040664	-0.00067983	-0.00096654	-0.00127	-0.00157	-0.00189	-0.00221	-0.00253	-0.00284	-0.00314	-0.00342	-0.00368	-0.0039	-0.00408	-0.00422	-0.0043	-0.00432	-0.00429	-0.0042	-0.00405	-0.00385	-0.0036	-0.00331	-0.003	-0.00268	-0.00235	-0.00204
		13900	-0.00047656	-6.819e-05	0.00032335	0.00068323	0.00099865	0.00126	0.00146	0.00159	0.00166	0.00167	0.00161	0.0015	0.00135	0.00116	0.00094033	0.00070368	0.0004553	0.00020157	-5.262e-05	-0.0003041	-0.00055102	-0.00079284	-0.00103	-0.00126	-0.0015	-0.00173	-0.00196	-0.0022	-0.00243	-0.00266	-0.00289	-0.0031	-0.0033	-0.00348	-0.00363	-0.00375	-0.00383	-0.00386	-0.00385	-0.00379	-0.00368	-0.00353	-0.00334	-0.00312	-0.00288	-0.00263	-0.00237
		13920	0.00043232	0.0008674	0.00127	0.00162	0.00191	0.00212	0.00226	0.00232	0.00229	0.0022	0.00204	0.00182	0.00156	0.00127	0.00096258	0.00064975	0.00034204	4.829e-05	-0.00022508	-0.00047403	-0.0006969	-0.00089445	-0.00107	-0.00122	-0.00137	-0.0015	-0.00163	-0.00176	-0.0019	-0.00205	-0.0022	-0.00236	-0.00252	-0.00268	-0.00283	-0.00298	-0.0031	-0.0032	-0.00326	-0.0033	-0.0033	-0.00326	-0.00318	-0.00307	-0.00294	-0.00278	-0.0026
		13940	0.00122	0.00165	0.00203	0.00236	0.0026	0.00277	0.00284	0.00282	0.00272	0.00253	0.00229	0.00198	0.00164	0.00128	0.00090465	0.00054014	0.00019596	-0.00011754	-0.0003927	-0.00062497	-0.00081296	-0.00095819	-0.00106	-0.00114	-0.00119	-0.00122	-0.00125	-0.00128	-0.00132	-0.00137	-0.00144	-0.00153	-0.00165	-0.00178	-0.00192	-0.00208	-0.00223	-0.00238	-0.00252	-0.00264	-0.00274	-0.00281	-0.00285	-0.00285	-0.00283	-0.00278	-0.00271
		13960	0.00178	0.00218	0.00253	0.0028	0.00299	0.00309	0.0031	0.00302	0.00286	0.00261	0.00231	0.00196	0.00157	0.00117	0.00077111	0.0003902	4.083e-05	-0.00026608	-0.00052248	-0.00072374	-0.0008687	-0.00095959	-0.001	-0.001	-0.00097077	-0.00091838	-0.00085614	-0.00079496	-0.00074501	-0.0007148	-0.00071101	-0.0007382	-0.00079838	-0.00089129	-0.00101	-0.00116	-0.00133	-0.00152	-0.0017	-0.00189	-0.00207	-0.00223	-0.00237	-0.00248	-0.00257	-0.00263	-0.00266
		13980	0.00207	0.0024	0.00268	0.00288	0.00301	0.00305	0.003	0.00288	0.00268	0.00241	0.00209	0.00173	0.00135	0.00095636	0.00057626	0.00022058	-9.794e-05	-0.00036887	-0.00058494	-0.00074203	-0.00083942	-0.00087951	-0.00086769	-0.0008118	-0.00072165	-0.00060823	-0.00048344	-0.0003588	-0.00024548	-0.0001531	-8.992e-05	-6.193e-05	-7.302e-05	-0.00012468	-0.00021629	-0.00034504	-0.00050651	-0.0006947	-0.00090295	-0.00112	-0.00135	-0.00157	-0.00179	-0.00199	-0.00216	-0.00232	-0.00245
		14000	0.00206	0.00229	0.00247	0.00259	0.00264	0.00263	0.00254	0.00239	0.00219	0.00193	0.00164	0.00132	0.00098663	0.00065728	0.00034266	5.47e-05	-0.0001965	-0.00040269	-0.00055847	-0.00066081	-0.00070952	-0.00070708	-0.00065825	-0.00056995	-0.00045063	-0.00031004	-0.00015833	-5.99e-06	0.00013702	0.00026152	0.00035966	0.000425	0.00045289	0.00044046	0.00038676	0.00029251	0.00016021	-6.48e-06	-0.00020246	-0.00042201	-0.00065873	-0.00090575	-0.00116	-0.0014	-0.00164	-0.00187	-0.00207
		14020	0.00175	0.00186	0.00193	0.00196	0.00194	0.00187	0.00176	0.00161	0.00143	0.00122	0.00099678	0.00076315	0.00052985	0.00030571	9.884e-05	-8.355e-05	-0.00023556	-0.00035271	-0.00043219	-0.00047286	-0.00047532	-0.00044173	-0.00037556	-0.00028176	-0.00016611	-3.513e-05	0.0001042	0.00024471	0.00037942	0.00050171	0.00060536	0.00068523	0.00073679	0.00075663	0.00074236	0.00069283	0.00060782	0.00048818	0.00033602	0.00015403	-5.393e-05	-0.00028324	-0.00052861	-0.00078431	-0.00104	-0.0013	-0.00155
		14040	0.0012	0.00118	0.00114	0.00107	0.00097785	0.00087064	0.00075103	0.00062366	0.00049332	0.00036457	0.00024179	0.00012877	2.871e-05	-5.585e-05	-0.00012309	-0.00017195	-0.00020202	-0.00021348	-0.00020708	-0.00018395	-0.00014552	-9.357e-05	-2.994e-05	4.337e-05	0.00012441	0.00021102	0.00030101	0.00039217	0.00048198	0.000568	0.00064736	0.0007172	0.0007743	0.00081553	0.00083767	0.00083753	0.00081226	0.00075941	0.00067728	0.00056461	0.00042161	0.00024922	4.981e-05	-0.00017303	-0.00041435	-0.00066822	-0.00092738
		14060	0.00048899	0.00034178	0.0001866	3.129e-05	-0.00011655	-0.00024985	-0.00036255	-0.00044993	-0.0005088	-0.00053765	-0.00053665	-0.00050766	-0.00045389	-0.00037983	-0.00029066	-0.00019214	-8.995e-05	1.045e-05	0.00010443	0.00018836	0.00025956	0.00031704	0.0003608	0.00039221	0.00041356	0.00042808	0.00043925	0.00045071	0.00046566	0.00048677	0.00051571	0.00055288	0.0005974	0.00064699	0.00069816	0.00074632	0.00078609	0.00081146	0.00081666	0.00079622	0.00074552	0.00066133	0.00054204	0.00038787	0.00020114	-1.37e-05	-0.00025039
		14080	-0.00029617	-0.00055204	-0.00079749	-0.00102	-0.00121	-0.00135	-0.00144	-0.00147	-0.00145	-0.00137	-0.00124	-0.00106	-0.00085273	-0.00061909	-0.00037438	-0.00013098	9.932e-05	0.00030597	0.00048043	0.00061645	0.00071049	0.00076184	0.00077264	0.00074752	0.00069336	0.00061868	0.00053276	0.00044558	0.00036642	0.00030343	0.00026332	0.00025052	0.00026687	0.00031179	0.00038208	0.00047209	0.00057435	0.00067983	0.00077881	0.00086143	0.0009184	0.00094166	0.0009253	0.00086547	0.00076108	0.00061405	0.00042895
		14100	-0.00105	-0.00138	-0.00169	-0.00195	-0.00216	-0.00229	-0.00235	-0.00232	-0.00221	-0.00203	-0.00177	-0.00146	-0.00111	-0.00073254	-0.00035104	1.813e-05	0.00035796	0.00065336	0.00089249	0.00107	0.00117	0.00121	0.00118	0.00109	0.00095432	0.00078552	0.0005978	0.00040666	0.00022719	7.302e-05	-4.449e-05	-0.00011678	-0.00013897	-0.00010966	-3.129e-05	9.018e-05	0.00024575	0.00042399	0.00061182	0.00079552	0.00096147	0.0011	0.00119	0.00124	0.00123	0.00117	0.00106
		14120	-0.00169	-0.00205	-0.00238	-0.00265	-0.00284	-0.00295	-0.00296	-0.00287	-0.00269	-0.00241	-0.00206	-0.00164	-0.00118	-0.0006909	-0.00020694	0.00025443	0.00067241	0.00103	0.00131	0.0015	0.00161	0.00162	0.00155	0.0014	0.00118	0.00092926	0.00064816	0.00036161	8.934e-05	-0.00015046	-0.00034238	-0.00047439	-0.00053858	-0.00053166	-0.00045505	-0.00031444	-0.00011962	0.0001164	0.00037812	0.00064894	0.00091183	0.00115	0.00135	0.0015	0.00159	0.00162	0.00159
		14140	-0.00214	-0.00249	-0.0028	-0.00303	-0.00319	-0.00325	-0.00321	-0.00307	-0.00282	-0.00247	-0.00205	-0.00156	-0.00103	-0.00048111	5.974e-05	0.00056934	0.00102	0.00141	0.0017	0.00189	0.00198	0.00196	0.00185	0.00165	0.00137	0.00105	0.00069143	0.00033001	-1.536e-05	-0.00032343	-0.00057594	-0.00075832	-0.00086044	-0.00087737	-0.00080932	-0.00066152	-0.00044374	-0.00016975	0.00014381	0.00047846	0.00081504	0.00113	0.00142	0.00166	0.00184	0.00195	0.00199
		14160	-0.00236	-0.00265	-0.0029	-0.00307	-0.00317	-0.00317	-0.00307	-0.00287	-0.00258	-0.00219	-0.00173	-0.00122	-0.00066975	-0.00010927	0.00043758	0.00094654	0.0014	0.00176	0.00204	0.00221	0.00226	0.00221	0.00206	0.00182	0.0015	0.00113	0.00072721	0.00031981	-7.007e-05	-0.00042008	-0.00071062	-0.00092584	-0.00105	-0.00109	-0.00103	-0.00088798	-0.0006629	-0.00037204	-3.229e-05	0.00033743	0.00071718	0.00109	0.00143	0.00173	0.00197	0.00214	0.00225
		14180	-0.00236	-0.00255	-0.00269	-0.00278	-0.00279	-0.00272	-0.00256	-0.00232	-0.002	-0.0016	-0.00115	-0.00064819	-0.00012568	0.00039852	0.00090184	0.00136	0.00176	0.00208	0.0023	0.00242	0.00244	0.00235	0.00217	0.00189	0.00155	0.00116	0.00074673	0.00032609	-7.535e-05	-0.00043586	-0.00073633	-0.00096128	-0.0011	-0.00114	-0.0011	-0.0009575	-0.00073753	-0.00044902	-0.00010808	0.00026704	0.00065685	0.00104	0.0014	0.00173	0.002	0.00221	0.00235
		14200	-0.00217	-0.00222	-0.00224	-0.00221	-0.00213	-0.00198	-0.00177	-0.0015	-0.00116	-0.00077718	-0.00035362	9.476e-05	0.00055121	0.00099786	0.00142	0.00179	0.0021	0.00233	0.00248	0.00254	0.0025	0.00237	0.00215	0.00187	0.00152	0.00114	0.00073513	0.00033271	-4.767e-05	-0.00038678	-0.00066768	-0.00087665	-0.001	-0.00104	-0.00099648	-0.00086484	-0.00065725	-0.00038538	-6.406e-05	0.00029006	0.00065927	0.00103	0.00137	0.00168	0.00195	0.00216	0.00231
		14220	-0.00184	-0.00175	-0.00163	-0.00148	-0.0013	-0.00107	-0.00080752	-0.00050679	-0.00017484	0.00018116	0.0005516	0.00092515	0.00129	0.00163	0.00194	0.00219	0.00239	0.00252	0.00257	0.00255	0.00244	0.00227	0.00203	0.00174	0.0014	0.00104	0.00067495	0.0003167	-1.522e-05	-0.00030518	-0.00053967	-0.00070822	-0.00080354	-0.00082224	-0.00076468	-0.00063516	-0.00044126	-0.00019379	9.416e-05	0.00040798	0.00073229	0.00105	0.00135	0.00162	0.00185	0.00203	0.00215
		14240	-0.00146	-0.00123	-0.00097981	-0.00071335	-0.00042935	-0.00012973	0.00018252	0.00050325	0.00082686	0.00115	0.00146	0.00174	0.00201	0.00223	0.00241	0.00254	0.00261	0.00262	0.00257	0.00246	0.00229	0.00207	0.00181	0.00151	0.00119	0.00086864	0.00055122	0.00025387	-1.085e-05	-0.00023172	-0.00039961	-0.00050799	-0.0005532	-0.00053458	-0.00045449	-0.0003183	-0.00013391	8.87e-05	0.00033785	0.00060119	0.00086601	0.00112	0.00135	0.00156	0.00172	0.00184	0.00192
		14260	-0.0011	-0.0007506	-0.00039172	-2.63e-05	0.00034057	0.00070331	0.00106	0.00139	0.00171	0.00199	0.00224	0.00245	0.00262	0.00273	0.0028	0.0028	0.00275	0.00265	0.0025	0.0023	0.00206	0.00179	0.0015	0.0012	0.00090507	0.00061903	0.00035577	0.00012505	-6.476e-05	-0.00020702	-0.00029728	-0.00033345	-0.00031586	-0.00024727	-0.00013272	2.059e-05	0.00020403	0.0004077	0.00062108	0.00083364	0.00104	0.00122	0.00137	0.00149	0.00158	0.00163	0.00165
		14280	-0.00083564	-0.00040663	3.001e-05	0.00046623	0.00089365	0.0013	0.00169	0.00204	0.00235	0.00261	0.00282	0.00297	0.00306	0.00308	0.00305	0.00295	0.0028	0.0026	0.00236	0.00208	0.00178	0.00147	0.00115	0.00084478	0.00056013	0.00030599	9.082e-05	-7.845e-05	-0.00019724	-0.00026288	-0.00027517	-0.0002364	-0.00015094	-2.529e-05	0.0001325	0.00031302	0.00050608	0.00070138	0.00088883	0.00106	0.0012	0.00132	0.0014	0.00144	0.00145	0.00142	0.00137
		14300	-0.00071909	-0.00025552	0.00021685	0.00068803	0.00115	0.00159	0.00199	0.00235	0.00267	0.00292	0.00311	0.00322	0.00327	0.00324	0.00314	0.00298	0.00276	0.00248	0.00217	0.00183	0.00148	0.00113	0.00078429	0.00046727	0.00018667	-4.798e-05	-0.00022911	-0.00035179	-0.00041364	-0.00041531	-0.00035994	-0.00025335	-0.00010371	7.908e-05	0.00028383	0.00049865	0.00071153	0.00091099	0.00109	0.00123	0.00134	0.0014	0.00142	0.00139	0.00133	0.00124	0.00112
		14320	-0.00076807	-0.00032054	0.00014167	0.00060852	0.00107	0.00151	0.00193	0.0023	0.00262	0.00288	0.00307	0.00319	0.00323	0.00319	0.00307	0.00288	0.00262	0.00231	0.00196	0.00159	0.0012	0.00080841	0.00044089	0.00010692	-0.00018077	-0.00041167	-0.00057801	-0.00067525	-0.00070227	-0.00066107	-0.00055722	-0.00039905	-0.0001974	3.493e-05	0.00028402	0.0005355	0.0007754	0.00099085	0.00117	0.00131	0.00139	0.00143	0.00141	0.00134	0.00123	0.00109	0.00093483
		14340	-0.00096837	-0.00058462	-0.0001763	0.00024835	0.00067954	0.00111	0.00152	0.0019	0.00223	0.00252	0.00274	0.00288	0.00295	0.00294	0.00284	0.00266	0.00241	0.00211	0.00175	0.00136	0.00094901	0.00054194	0.00015301	-0.00020119	-0.00050596	-0.000749	-0.0009213	-0.00102	-0.00104	-0.00097787	-0.0008509	-0.00066404	-0.00042977	-0.00016256	0.00012159	0.00040637	0.00067591	0.00091584	0.00111	0.00126	0.00135	0.00138	0.00135	0.00127	0.00115	0.00099236	0.00081476
		14360	-0.00127	-0.0009926	-0.00067418	-0.00032402	5.038e-05	0.00043914	0.00083031	0.00121	0.00157	0.00188	0.00215	0.00235	0.00247	0.00252	0.00248	0.00235	0.00215	0.00188	0.00154	0.00117	0.00076303	0.00034996	-5.291e-05	-0.00042704	-0.00075554	-0.00102	-0.00122	-0.00134	-0.00137	-0.00133	-0.00121	-0.00102	-0.0007738	-0.00049184	-0.00018771	0.00012097	0.00041718	0.00068508	0.00091118	0.00109	0.0012	0.00125	0.00125	0.00118	0.00108	0.00093281	0.0007685
		14380	-0.00161	-0.00146	-0.00126	-0.001	-0.00070514	-0.00037167	-1.236e-05	0.0003595	0.00072884	0.00108	0.0014	0.00166	0.00186	0.00199	0.00203	0.00199	0.00186	0.00165	0.00137	0.00103	0.00064943	0.00024628	-0.00016013	-0.00054984	-0.00090389	-0.00121	-0.00144	-0.0016	-0.00167	-0.00166	-0.00157	-0.00141	-0.00118	-0.00090959	-0.00060459	-0.0002861	2.819e-05	0.00032171	0.00057994	0.00079147	0.00094804	0.00105	0.00109	0.00107	0.00101	0.00091085	0.00079068
		14400	-0.00191	-0.00188	-0.0018	-0.00166	-0.00145	-0.00118	-0.00087001	-0.00051814	-0.00014483	0.00023262	0.00059564	0.00092566	0.00121	0.00142	0.00156	0.00161	0.00157	0.00144	0.00123	0.00094986	0.00061177	0.00023403	-0.00016373	-0.00056085	-0.00093692	-0.00127	-0.00155	-0.00176	-0.00189	-0.00194	-0.0019	-0.00179	-0.0016	-0.00136	-0.00107	-0.00076223	-0.00044264	-0.00013107	0.00015719	0.00040977	0.00061734	0.00077419	0.0008787	0.00093312	0.00094329	0.00091803	0.00086838
		14420	-0.00207	-0.00217	-0.0022	-0.00216	-0.00205	-0.00186	-0.0016	-0.00128	-0.00091434	-0.0005258	-0.00013093	0.0002498	0.0005959	0.00088899	0.00111	0.00126	0.00131	0.00127	0.00114	0.00092801	0.00064444	0.00030511	-7.153e-05	-0.00046523	-0.00085501	-0.00122	-0.00154	-0.00181	-0.002	-0.00211	-0.00215	-0.0021	-0.00197	-0.00178	-0.00153	-0.00125	-0.00093557	-0.00061779	-0.00030706	-1.649e-05	0.00024337	0.00046515	0.00064491	0.00078238	0.00088044	0.00094493	0.00098401
		14440	-0.00203	-0.00222	-0.00235	-0.00241	-0.00237	-0.00226	-0.00206	-0.00179	-0.00145	-0.00108	-0.00067427	-0.00026879	0.00011864	0.00046721	0.00075819	0.00097593	0.00111	0.00115	0.0011	0.00095709	0.00073389	0.00044169	9.694e-05	-0.00028161	-0.00067363	-0.00106	-0.00142	-0.00173	-0.00198	-0.00217	-0.00227	-0.0023	-0.00224	-0.00211	-0.00192	-0.00168	-0.00139	-0.00108	-0.00075774	-0.000438	-0.00013175	0.00015214	0.00040736	0.00063079	0.0008219	0.00098301	0.00112
		14460	-0.00174	-0.002	-0.00219	-0.00231	-0.00235	-0.0023	-0.00217	-0.00195	-0.00167	-0.00133	-0.00095059	-0.00055374	-0.00015998	0.00020963	0.00053525	0.00079922	0.00098763	0.00109	0.0011	0.00102	0.00085953	0.00061784	0.00031242	-4.028e-05	-0.00042169	-0.00081212	-0.00119	-0.00154	-0.00185	-0.00209	-0.00227	-0.00236	-0.00238	-0.00233	-0.0022	-0.002	-0.00175	-0.00146	-0.00114	-0.00080716	-0.00046604	-0.0001304	0.00019159	0.00049372	0.00077214	0.00103	0.00125
		14480	-0.00121	-0.00148	-0.0017	-0.00185	-0.00194	-0.00195	-0.00188	-0.00173	-0.00152	-0.00124	-0.00091476	-0.00056296	-0.00020199	0.0001484	0.00046913	0.00074246	0.00095314	0.00109	0.00114	0.00111	0.00099694	0.00080272	0.00053952	0.00022049	-0.00013849	-0.00051969	-0.00090465	-0.00128	-0.00161	-0.00191	-0.00214	-0.0023	-0.00239	-0.0024	-0.00233	-0.00219	-0.00199	-0.00173	-0.00142	-0.00109	-0.0007242	-0.00035223	2.077e-05	0.00038609	0.00073677	0.00107	0.00137
		14500	-0.00046392	-0.00069488	-0.00089909	-0.00106	-0.00118	-0.00123	-0.00122	-0.00114	-0.001	-0.00080773	-0.00056735	-0.00029438	-4.09e-06	0.000287	0.00056221	0.00080525	0.001	0.00114	0.00121	0.0012	0.00112	0.00096409	0.00074085	0.00045922	0.0001317	-0.00022692	-0.00060047	-0.00097199	-0.00132	-0.00164	-0.00191	-0.00212	-0.00227	-0.00233	-0.00232	-0.00224	-0.00208	-0.00186	-0.00158	-0.00125	-0.00088268	-0.00049234	-8.799e-05	0.00031974	0.00072121	0.00111	0.00147
		14520	0.00043683	0.00027845	0.00012367	-1.615e-05	-0.00013036	-0.00021006	-0.00024844	-0.00024161	-0.00018845	-9.107e-05	4.539e-05	0.0002131	0.00040163	0.00059921	0.00079288	0.00096911	0.00112	0.00122	0.00127	0.00127	0.0012	0.00107	0.00088166	0.0006366	0.00034544	1.96e-05	-0.0003279	-0.00068235	-0.00103	-0.00135	-0.00164	-0.00187	-0.00205	-0.00216	-0.00219	-0.00215	-0.00204	-0.00185	-0.0016	-0.00129	-0.00093295	-0.00054141	-0.00012585	0.00030179	0.0007301	0.00115	0.00155
		14540	0.0014	0.00134	0.00126	0.00117	0.00107	0.00098437	0.00090819	0.00085198	0.0008203	0.00081567	0.00083813	0.00088514	0.0009522	0.00103	0.00112	0.0012	0.00127	0.00131	0.00132	0.00129	0.00122	0.0011	0.00093426	0.00072056	0.00046625	0.00017891	-0.00013164	-0.00045391	-0.00077519	-0.00108	-0.00136	-0.0016	-0.00179	-0.00192	-0.00198	-0.00197	-0.00188	-0.00173	-0.0015	-0.00122	-0.00088176	-0.00050264	-9.33e-05	0.00033386	0.00076629	0.00119	0.0016
		14560	0.00231	0.00237	0.00238	0.00235	0.00229	0.00221	0.00211	0.002	0.00189	0.00179	0.0017	0.00162	0.00156	0.00151	0.00148	0.00145	0.00142	0.00138	0.00133	0.00126	0.00116	0.00104	0.00088144	0.00069106	0.00046998	0.00022237	-4.541e-05	-0.00032506	-0.00060679	-0.00087958	-0.00113	-0.00135	-0.00153	-0.00166	-0.00172	-0.00173	-0.00166	-0.00153	-0.00132	-0.00106	-0.00074869	-0.00039018	9.3e-07	0.00041236	0.0008313	0.00125	0.00164
		14580	0.00308	0.00325	0.00335	0.00339	0.00337	0.0033	0.00319	0.00305	0.00288	0.00269	0.0025	0.00232	0.00213	0.00197	0.00181	0.00166	0.00153	0.0014	0.00128	0.00115	0.00102	0.00087769	0.00071868	0.00054243	0.00034831	0.00013767	-8.622e-05	-0.00031813	-0.00055131	-0.00077753	-0.00098756	-0.00117	-0.00132	-0.00143	-0.00148	-0.00148	-0.00141	-0.00129	-0.0011	-0.00085605	-0.00056164	-0.00022532	0.00014254	0.0005304	0.00092576	0.00132	0.00169
		14600	0.00362	0.00387	0.00406	0.00416	0.00418	0.00414	0.00403	0.00386	0.00365	0.0034	0.00314	0.00286	0.00258	0.00231	0.00204	0.00179	0.00156	0.00135	0.00115	0.00096925	0.00079398	0.0006239	0.00045528	0.00028473	0.00011039	-6.862e-05	-0.00025153	-0.00043579	-0.00061735	-0.00079063	-0.00094904	-0.00109	-0.00119	-0.00126	-0.00129	-0.00126	-0.00118	-0.00105	-0.00086802	-0.00063209	-0.00035088	-3.192e-05	0.00031533	0.00068002	0.00105	0.00141	0.00176
		14620	0.00386	0.00418	0.00442	0.00457	0.00463	0.00461	0.00451	0.00434	0.00411	0.00383	0.00351	0.00317	0.00282	0.00247	0.00213	0.0018	0.00149	0.00121	0.00094613	0.00070852	0.00049242	0.00029499	0.00011285	-5.718e-05	-0.00021809	-0.00037179	-0.00051914	-0.00065978	-0.00079185	-0.00091224	-0.00102	-0.0011	-0.00116	-0.00118	-0.00117	-0.00111	-0.00101	-0.00085784	-0.00066199	-0.00042219	-0.0001429	0.00016897	0.0005048	0.0008548	0.00121	0.00155	0.00188
		14640	0.00379	0.00414	0.00441	0.00459	0.00467	0.00467	0.00459	0.00442	0.00419	0.0039	0.00357	0.0032	0.00282	0.00242	0.00203	0.00166	0.0013	0.00096426	0.00065884	0.00038283	0.00013608	-8.281e-05	-0.00027631	-0.00044713	-0.00059811	-0.00073185	-0.00085007	-0.00095363	-0.00104	-0.00112	-0.00117	-0.0012	-0.00121	-0.00118	-0.00113	-0.00103	-0.000896	-0.0007194	-0.00050193	-0.00024589	4.45e-05	0.00036302	0.00070178	0.00105	0.0014	0.00174	0.00206
		14660	0.00343	0.00377	0.00404	0.00422	0.00432	0.00434	0.00427	0.00412	0.0039	0.00363	0.0033	0.00294	0.00255	0.00215	0.00175	0.00136	0.0009814	0.00062898	0.00030474	1.168e-05	-0.00024873	-0.00047679	-0.00067367	-0.00084136	-0.00098239	-0.0011	-0.00119	-0.00127	-0.00132	-0.00136	-0.00137	-0.00136	-0.00132	-0.00125	-0.00115	-0.00102	-0.00084853	-0.00063907	-0.00039183	-0.00010898	0.00020548	0.0005457	0.00090395	0.00127	0.00164	0.00199	0.00232
		14680	0.00283	0.00314	0.00338	0.00355	0.00364	0.00366	0.0036	0.00348	0.00329	0.00304	0.00274	0.00241	0.00205	0.00168	0.0013	0.0009225	0.00056149	0.00022087	-9.379e-05	-0.00037858	-0.00063136	-0.00085117	-0.00104	-0.00119	-0.00132	-0.00142	-0.00149	-0.00155	-0.00157	-0.00158	-0.00156	-0.00152	-0.00145	-0.00135	-0.00122	-0.00105	-0.00084398	-0.00060092	-0.00031984	-2.74e-06	0.00034658	0.00072212	0.00112	0.00152	0.00192	0.0023	0.00266
		14700	0.00209	0.00233	0.00253	0.00266	0.00274	0.00275	0.00271	0.0026	0.00244	0.00223	0.00197	0.00169	0.00138	0.00105	0.00071905	0.00039029	7.231e-05	-0.00022829	-0.0005061	-0.00075729	-0.00097935	-0.00117	-0.00133	-0.00146	-0.00157	-0.00165	-0.0017	-0.00173	-0.00174	-0.00173	-0.00169	-0.00163	-0.00154	-0.00142	-0.00127	-0.00108	-0.00084792	-0.0005752	-0.00026069	9.372e-05	0.00048444	0.00090508	0.00135	0.0018	0.00225	0.00269	0.00309
		14720	0.00131	0.00147	0.00161	0.0017	0.00175	0.00175	0.0017	0.00161	0.00148	0.00131	0.0011	0.00086488	0.00061209	0.00034777	7.958e-05	-0.00018506	-0.0004396	-0.00067842	-0.00089709	-0.00109	-0.00126	-0.00141	-0.00153	-0.00162	-0.00169	-0.00174	-0.00177	-0.00179	-0.00178	-0.00176	-0.00172	-0.00165	-0.00155	-0.00143	-0.00127	-0.00107	-0.00081905	-0.00052471	-0.000182	0.00020791	0.0006412	0.00111	0.00161	0.00212	0.00263	0.00313	0.0036
		14740	0.000574	0.00067116	0.00074576	0.000793	0.00080958	0.00079317	0.0007427	0.00065892	0.00054381	0.00040071	0.00023425	4.998e-05	-0.00014614	-0.0003474	-0.00054764	-0.00074078	-0.00092167	-0.00109	-0.00123	-0.00135	-0.00146	-0.00154	-0.0016	-0.00164	-0.00167	-0.00168	-0.00168	-0.00168	-0.00166	-0.00163	-0.00159	-0.00153	-0.00144	-0.00132	-0.00117	-0.00096737	-0.00071726	-0.0004124	-5.073e-05	0.00036748	0.00083848	0.00136	0.00191	0.00248	0.00306	0.00362	0.00415
		14760	-2.015e-05	2.252e-05	5.058e-05	5.984e-05	4.734e-05	1.101e-05	-4.976e-05	-0.00013445	-0.0002408	-0.00036563	-0.00050444	-0.00065192	-0.00080249	-0.00095002	-0.00109	-0.00121	-0.00132	-0.00141	-0.00148	-0.00152	-0.00154	-0.00155	-0.00154	-0.00152	-0.00149	-0.00146	-0.00143	-0.00139	-0.00136	-0.00133	-0.00129	-0.00124	-0.00117	-0.00107	-0.00093524	-0.0007509	-0.00051096	-0.00020905	0.0001588	0.0005931	0.00109	0.00164	0.00224	0.00287	0.0035	0.00412	0.00471
		14780	-0.00041966	-0.00040525	-0.00040283	-0.00041629	-0.0004484	-0.00050097	-0.0005741	-0.00066647	-0.0007753	-0.00089631	-0.00102	-0.00115	-0.00128	-0.00139	-0.00148	-0.00155	-0.0016	-0.00162	-0.00161	-0.00157	-0.00152	-0.00144	-0.00136	-0.00126	-0.00117	-0.00109	-0.00101	-0.0009513	-0.00090192	-0.00086256	-0.00082802	-0.00079079	-0.00074107	-0.0006675	-0.00055806	-0.00040065	-0.00018427	0.00010012	0.00045837	0.00089241	0.0014	0.00197	0.0026	0.00326	0.00394	0.0046	0.00522
		14800	-0.00060437	-0.00058585	-0.00058172	-0.00059634	-0.000633	-0.00069302	-0.000776	-0.00087966	-0.00099988	-0.00113	-0.00127	-0.0014	-0.00151	-0.00161	-0.00168	-0.00172	-0.00172	-0.00169	-0.00162	-0.00151	-0.00138	-0.00123	-0.00107	-0.00090469	-0.00074562	-0.00060068	-0.00047624	-0.00037606	-0.00030118	-0.00024929	-0.00021497	-0.00018941	-0.0001612	-0.00011687	-4.169e-05	7.919e-05	0.00025961	0.00051117	0.00084206	0.00126	0.00175	0.00232	0.00295	0.00363	0.00432	0.00501	0.00565
		14820	-0.00059289	-0.00053595	-0.00049997	-0.0004909	-0.00051259	-0.00056673	-0.00065236	-0.00076608	-0.0009021	-0.00105	-0.00121	-0.00136	-0.00149	-0.0016	-0.00167	-0.0017	-0.00169	-0.00162	-0.00151	-0.00135	-0.00116	-0.00094479	-0.00071162	-0.00047508	-0.00024715	-3.867e-05	0.00014146	0.00028696	0.00039521	0.00046714	0.00050805	0.00052685	0.00053598	0.00055066	0.00058763	0.00066425	0.00079702	0.001	0.00128	0.00166	0.00211	0.00265	0.00326	0.00392	0.0046	0.00528	0.00592
		14840	-0.00043888	-0.00031174	-0.00021513	-0.00015674	-0.00014205	-0.00017328	-0.0002496	-0.00036674	-0.00051741	-0.00069156	-0.00087719	-0.00106	-0.00123	-0.00137	-0.00147	-0.00151	-0.0015	-0.00143	-0.0013	-0.00111	-0.00087985	-0.00061008	-0.00031749	-1.684e-05	0.00027682	0.0005494	0.00078871	0.00098554	0.00113	0.00124	0.00129	0.00131	0.0013	0.00129	0.00129	0.00131	0.00139	0.00153	0.00174	0.00205	0.00244	0.00292	0.00348	0.00409	0.00473	0.00538	0.00599
		14860	-0.00022137	5.2e-07	0.00018219	0.00031289	0.00038536	0.00039577	0.00034446	0.00023592	7.83e-05	-0.00011648	-0.00033381	-0.00055734	-0.00076982	-0.00095433	-0.0011	-0.00118	-0.0012	-0.00115	-0.00102	-0.00082558	-0.00057039	-0.00026631	7.153e-05	0.00042602	0.00077919	0.00111	0.00141	0.00167	0.00186	0.002	0.00208	0.0021	0.00209	0.00205	0.002	0.00197	0.00197	0.00203	0.00217	0.00238	0.00268	0.00308	0.00355	0.00408	0.00466	0.00525	0.00581
		14880	-3.239e-05	0.00029935	0.00058284	0.00080414	0.00095318	0.00102	0.00102	0.0009316	0.00078046	0.0005752	0.00033228	7.061e-05	-0.00018921	-0.00042676	-0.00062257	-0.00075992	-0.00082546	-0.00081042	-0.0007112	-0.00052958	-0.00027254	4.797e-05	0.00041598	0.00081246	0.00122	0.00161	0.00197	0.00228	0.00253	0.0027	0.00281	0.00285	0.00283	0.00276	0.00267	0.00258	0.0025	0.00247	0.00249	0.00259	0.00278	0.00306	0.00342	0.00385	0.00434	0.00485	0.00536
		14900	3.83e-05	0.00048377	0.00087672	0.0012	0.00144	0.00159	0.00164	0.0016	0.00147	0.00127	0.00102	0.00072705	0.0004252	0.00013579	-0.00011816	-0.00031546	-0.00043875	-0.00047538	-0.00041812	-0.0002659	-2.38e-05	0.00029738	0.00068149	0.00111	0.00156	0.002	0.00242	0.00278	0.00308	0.00331	0.00345	0.0035	0.00348	0.00338	0.00324	0.00308	0.00291	0.00277	0.00267	0.00264	0.00269	0.00282	0.00306	0.00337	0.00375	0.00418	0.00462
		14920	-8.273e-05	0.00046898	0.00096992	0.0014	0.00174	0.00198	0.00211	0.00213	0.00204	0.00187	0.00162	0.00131	0.00098364	0.0006512	0.00034415	8.767e-05	-9.639e-05	-0.00019079	-0.00018431	-7.209e-05	0.0001435	0.00045363	0.00084289	0.00129	0.00177	0.00226	0.00273	0.00315	0.00351	0.00378	0.00395	0.00402	0.00399	0.00387	0.00367	0.00343	0.00316	0.00289	0.00265	0.00247	0.00236	0.00235	0.00243	0.00262	0.00289	0.00323	0.00361
		14940	-0.00044095	0.00020043	0.00079874	0.00133	0.00177	0.00211	0.00233	0.00242	0.0024	0.00227	0.00205	0.00175	0.00141	0.00105	0.00069768	0.00039022	0.00015025	-5.1e-07	-4.62e-05	2.213e-05	0.00020589	0.00049841	0.00088577	0.00135	0.00186	0.00239	0.00291	0.00338	0.00379	0.0041	0.0043	0.00438	0.00434	0.00419	0.00393	0.0036	0.00321	0.00281	0.00242	0.00208	0.00181	0.00163	0.00156	0.00161	0.00177	0.00203	0.00237
		14960	-0.00105	-0.00033956	0.00033885	0.00096037	0.0015	0.00193	0.00225	0.00244	0.00249	0.00242	0.00224	0.00197	0.00164	0.00127	0.00089226	0.00054771	0.00026269	6.381e-05	-2.852e-05	-9.8e-07	0.0001515	0.0004253	0.00080837	0.00128	0.00182	0.00238	0.00294	0.00346	0.00392	0.00427	0.00449	0.00458	0.00452	0.00433	0.004	0.00358	0.00307	0.00253	0.00198	0.00147	0.00102	0.00068344	0.00046664	0.00038749	0.00044897	0.00064293	0.00095022
		14980	-0.00187	-0.00113	-0.00039205	0.00030374	0.0009293	0.00146	0.00187	0.00215	0.00229	0.0023	0.00218	0.00195	0.00164	0.00128	0.00090038	0.00053564	0.000221	-1.285e-05	-0.00014102	-0.00014593	-1.873e-05	0.00024011	0.0006202	0.0011	0.00166	0.00226	0.00286	0.00342	0.00391	0.00429	0.00454	0.00463	0.00455	0.0043	0.0039	0.00337	0.00274	0.00205	0.00135	0.00066796	5.937e-05	-0.00043934	-0.00079685	-0.00099169	-0.00101	-0.00086774	-0.00056801
		15000	-0.00287	-0.00211	-0.00134	-0.00058776	0.00010865	0.00072099	0.00122	0.0016	0.00183	0.00192	0.00187	0.0017	0.00143	0.00109	0.0007199	0.00035252	2.539e-05	-0.00022754	-0.00037731	-0.00040251	-0.00029091	-4.015e-05	0.00034142	0.00083506	0.00141	0.00204	0.00267	0.00327	0.0038	0.0042	0.00446	0.00454	0.00443	0.00413	0.00365	0.00302	0.00227	0.00144	0.00057402	-0.00026455	-0.00103	-0.00167	-0.00216	-0.00245	-0.00254	-0.00242	-0.00211
		15020	-0.00394	-0.00319	-0.00241	-0.00163	-0.00088242	-0.00020327	0.00037648	0.0008327	0.00115	0.00132	0.00134	0.00124	0.00102	0.00071854	0.00037289	1.906e-05	-0.00030411	-0.0005597	-0.00071586	-0.00074788	-0.00064054	-0.00038928	-6.4e-07	0.00050723	0.00111	0.00176	0.00242	0.00305	0.0036	0.00402	0.00428	0.00434	0.0042	0.00384	0.00329	0.00256	0.00169	0.00072299	-0.00027976	-0.00126	-0.00217	-0.00294	-0.00353	-0.0039	-0.00404	-0.00393	-0.00359
		15040	-0.005	-0.00429	-0.00352	-0.00272	-0.00194	-0.00122	-0.0005784	-5.374e-05	0.00033513	0.00057729	0.00067175	0.00062799	0.00046539	0.00021176	-9.823e-05	-0.00042582	-0.00073092	-0.00097474	-0.00112	-0.00115	-0.00104	-0.00077545	-0.00037448	0.00014993	0.00076922	0.00145	0.00213	0.00278	0.00335	0.00377	0.00403	0.00407	0.0039	0.00349	0.00286	0.00204	0.00106	-1.826e-05	-0.00114	-0.00225	-0.00327	-0.00415	-0.00482	-0.00526	-0.00542	-0.00532	-0.00494
		15060	-0.00597	-0.0053	-0.00455	-0.00377	-0.00298	-0.00222	-0.00154	-0.00096892	-0.00052389	-0.0002223	-6.793e-05	-5.388e-05	-0.00016304	-0.00036887	-0.00063763	-0.00093084	-0.00121	-0.00143	-0.00156	-0.00157	-0.00144	-0.00116	-0.000748	-0.00020664	0.00043068	0.00113	0.00183	0.00249	0.00307	0.0035	0.00374	0.00377	0.00356	0.0031	0.00241	0.00151	0.00045078	-0.0007248	-0.00195	-0.00315	-0.00427	-0.00523	-0.00597	-0.00645	-0.00663	-0.00652	-0.00611
		15080	-0.00676	-0.00614	-0.00543	-0.00467	-0.00388	-0.00312	-0.00243	-0.00182	-0.00134	-0.00099734	-0.00079682	-0.00073522	-0.00079721	-0.00095789	-0.00118	-0.00144	-0.00168	-0.00187	-0.00198	-0.00197	-0.00182	-0.00153	-0.00109	-0.00053606	0.00011488	0.00082138	0.00154	0.00221	0.00278	0.00321	0.00344	0.00345	0.00321	0.00272	0.00198	0.00103	-9.585e-05	-0.00134	-0.00264	-0.00391	-0.00509	-0.00611	-0.0069	-0.00741	-0.00762	-0.0075	-0.00707
		15100	-0.00733	-0.00677	-0.0061	-0.00536	-0.0046	-0.00385	-0.00316	-0.00254	-0.00205	-0.00168	-0.00145	-0.00135	-0.00137	-0.00149	-0.00168	-0.0019	-0.00211	-0.00227	-0.00234	-0.00231	-0.00214	-0.00183	-0.00138	-0.00081839	-0.00016052	0.0005503	0.00127	0.00194	0.00251	0.00293	0.00315	0.00315	0.00289	0.00238	0.00161	0.00062653	-0.00053679	-0.00182	-0.00316	-0.00448	-0.0057	-0.00676	-0.00758	-0.00812	-0.00835	-0.00824	-0.0078
		15120	-0.00767	-0.00715	-0.00652	-0.00582	-0.00509	-0.00437	-0.00369	-0.00309	-0.00259	-0.00221	-0.00196	-0.00184	-0.00184	-0.00193	-0.00208	-0.00227	-0.00244	-0.00257	-0.00262	-0.00256	-0.00238	-0.00206	-0.00161	-0.00104	-0.00038562	0.00032039	0.00103	0.00169	0.00226	0.00267	0.00289	0.00287	0.00261	0.00209	0.00132	0.000326	-0.00084692	-0.00214	-0.0035	-0.00483	-0.00608	-0.00716	-0.00801	-0.00857	-0.00882	-0.00874	-0.00832
		15140	-0.00778	-0.0073	-0.00671	-0.00605	-0.00536	-0.00467	-0.00401	-0.00343	-0.00294	-0.00257	-0.00232	-0.00218	-0.00216	-0.00223	-0.00235	-0.00251	-0.00266	-0.00276	-0.00279	-0.00272	-0.00253	-0.00221	-0.00176	-0.0012	-0.00055806	0.00013288	0.00082733	0.00148	0.00203	0.00243	0.00265	0.00264	0.00238	0.00187	0.00111	0.00013879	-0.00102	-0.0023	-0.00364	-0.00498	-0.00622	-0.00732	-0.00818	-0.00878	-0.00907	-0.00903	-0.00866
		15160	-0.00771	-0.00726	-0.0067	-0.00608	-0.00543	-0.00477	-0.00415	-0.00359	-0.00312	-0.00276	-0.00251	-0.00237	-0.00233	-0.00238	-0.00248	-0.00262	-0.00275	-0.00283	-0.00285	-0.00277	-0.00258	-0.00227	-0.00184	-0.0013	-0.00068269	-1.693e-05	0.0006534	0.00128	0.00182	0.00222	0.00243	0.00243	0.0022	0.00172	0.00099792	6.089e-05	-0.00106	-0.0023	-0.00361	-0.00492	-0.00616	-0.00726	-0.00815	-0.00878	-0.00912	-0.00915	-0.00886
		15180	-0.00752	-0.00709	-0.00656	-0.00597	-0.00535	-0.00473	-0.00414	-0.00361	-0.00316	-0.0028	-0.00255	-0.00241	-0.00236	-0.00239	-0.00248	-0.00259	-0.00271	-0.00279	-0.0028	-0.00273	-0.00255	-0.00226	-0.00186	-0.00135	-0.00076965	-0.00013903	0.0004998	0.0011	0.00162	0.00202	0.00224	0.00226	0.00206	0.00162	0.00095665	7.734e-05	-0.0009803	-0.00217	-0.00344	-0.00471	-0.00593	-0.00703	-0.00795	-0.00863	-0.00904	-0.00915	-0.00897
		15200	-0.00727	-0.00686	-0.00636	-0.00579	-0.0052	-0.00461	-0.00404	-0.00353	-0.00309	-0.00274	-0.00248	-0.00233	-0.00227	-0.00228	-0.00235	-0.00246	-0.00256	-0.00264	-0.00266	-0.00261	-0.00245	-0.0022	-0.00183	-0.00137	-0.00083319	-0.00024593	0.00035517	0.00092916	0.00143	0.00182	0.00206	0.00211	0.00195	0.00157	0.00097301	0.00016589	-0.00081899	-0.00194	-0.00315	-0.00438	-0.00558	-0.00668	-0.00763	-0.00836	-0.00885	-0.00908	-0.00902
		15220	-0.00703	-0.00663	-0.00615	-0.00561	-0.00504	-0.00446	-0.00391	-0.0034	-0.00296	-0.00261	-0.00234	-0.00217	-0.00209	-0.00209	-0.00215	-0.00224	-0.00234	-0.00242	-0.00246	-0.00243	-0.00231	-0.00209	-0.00178	-0.00137	-0.00088886	-0.00035139	0.00020745	0.00075064	0.00124	0.00163	0.00188	0.00197	0.00186	0.00155	0.00103	0.00030131	-0.00060134	-0.00165	-0.00279	-0.00398	-0.00515	-0.00626	-0.00723	-0.00803	-0.00862	-0.00896	-0.00904
		15240	-0.00683	-0.00645	-0.00599	-0.00547	-0.00491	-0.00435	-0.0038	-0.00329	-0.00283	-0.00246	-0.00217	-0.00198	-0.00187	-0.00185	-0.00189	-0.00197	-0.00207	-0.00216	-0.00222	-0.00222	-0.00214	-0.00198	-0.00172	-0.00138	-0.00095193	-0.00046841	4.577e-05	0.00055717	0.00103	0.00142	0.0017	0.00183	0.00178	0.00154	0.0011	0.00045951	-0.00035533	-0.00132	-0.0024	-0.00354	-0.00469	-0.00579	-0.0068	-0.00767	-0.00835	-0.00881	-0.00904
		15260	-0.00671	-0.00635	-0.00591	-0.00541	-0.00486	-0.0043	-0.00374	-0.00321	-0.00274	-0.00234	-0.00202	-0.00179	-0.00165	-0.0016	-0.00162	-0.00168	-0.00178	-0.00189	-0.00197	-0.00201	-0.00198	-0.00187	-0.00168	-0.0014	-0.00104	-0.00060755	-0.00013869	0.00034154	0.00079862	0.0012	0.0015	0.00167	0.00168	0.00152	0.00117	0.00062079	-0.00010291	-0.00098372	-0.00199	-0.00308	-0.0042	-0.00531	-0.00635	-0.00728	-0.00806	-0.00864	-0.00902
		15280	-0.00666	-0.00633	-0.00592	-0.00543	-0.00489	-0.00432	-0.00375	-0.0032	-0.00269	-0.00226	-0.0019	-0.00163	-0.00146	-0.00137	-0.00136	-0.00142	-0.00152	-0.00163	-0.00174	-0.00182	-0.00184	-0.0018	-0.00167	-0.00145	-0.00115	-0.00077574	-0.00035097	9.962e-05	0.00054459	0.00094926	0.00128	0.0015	0.00157	0.00149	0.00122	0.00077213	0.00014146	-0.00065335	-0.00159	-0.00262	-0.00371	-0.00482	-0.00589	-0.00688	-0.00773	-0.00843	-0.00894
		15300	-0.00665	-0.00637	-0.00598	-0.00552	-0.00498	-0.00441	-0.00382	-0.00325	-0.00271	-0.00223	-0.00183	-0.00152	-0.00131	-0.00119	-0.00116	-0.0012	-0.0013	-0.00143	-0.00156	-0.00168	-0.00175	-0.00176	-0.00169	-0.00154	-0.0013	-0.00097506	-0.00059184	-0.00016827	0.00026677	0.00068025	0.00104	0.0013	0.00145	0.00144	0.00126	0.00090738	0.00037137	-0.00033458	-0.00119	-0.00216	-0.00322	-0.00432	-0.0054	-0.00643	-0.00736	-0.00816	-0.00879
		15320	-0.00664	-0.0064	-0.00606	-0.00562	-0.0051	-0.00453	-0.00393	-0.00333	-0.00277	-0.00225	-0.00181	-0.00146	-0.00121	-0.00107	-0.00101	-0.00104	-0.00114	-0.00128	-0.00144	-0.00159	-0.00171	-0.00177	-0.00176	-0.00166	-0.00148	-0.0012	-0.00085725	-0.0004576	-3.026e-05	0.00039365	0.00077974	0.00109	0.0013	0.00137	0.00129	0.00103	0.00058718	-2.613e-05	-0.00079883	-0.00171	-0.00271	-0.00378	-0.00487	-0.00593	-0.00692	-0.00779	-0.00852
		15340	-0.00657	-0.00639	-0.0061	-0.00569	-0.00519	-0.00463	-0.00404	-0.00343	-0.00284	-0.00231	-0.00184	-0.00146	-0.00118	-0.00101	-0.00093855	-0.00095897	-0.00106	-0.00121	-0.00138	-0.00157	-0.00172	-0.00183	-0.00187	-0.00182	-0.00168	-0.00145	-0.00114	-0.00075958	-0.0003377	9.733e-05	0.00051238	0.00087238	0.00114	0.00129	0.0013	0.00113	0.00079248	0.00027642	-0.00040629	-0.00124	-0.00218	-0.00322	-0.00429	-0.00536	-0.00638	-0.00731	-0.00812
		15360	-0.0064	-0.00628	-0.00603	-0.00567	-0.00521	-0.00468	-0.0041	-0.0035	-0.00292	-0.00237	-0.00189	-0.0015	-0.00121	-0.00102	-0.00093696	-0.00095102	-0.00105	-0.0012	-0.0014	-0.0016	-0.00179	-0.00193	-0.00201	-0.002	-0.0019	-0.00171	-0.00142	-0.00106	-0.00064325	-0.00019704	0.0002455	0.00064968	0.00098069	0.00121	0.0013	0.00123	0.000991	0.00057679	-8.71e-06	-0.00075074	-0.00163	-0.0026	-0.00364	-0.0047	-0.00573	-0.00671	-0.00758
		15380	-0.00608	-0.00602	-0.00583	-0.00552	-0.00511	-0.00462	-0.00408	-0.00351	-0.00295	-0.00242	-0.00196	-0.00157	-0.00128	-0.00109	-0.001	-0.00102	-0.00111	-0.00127	-0.00148	-0.0017	-0.0019	-0.00207	-0.00217	-0.0022	-0.00213	-0.00196	-0.0017	-0.00135	-0.00093218	-0.00047598	-9.04e-06	0.00043518	0.00082178	0.00112	0.00129	0.00132	0.00118	0.00087301	0.00039084	-0.00025398	-0.00104	-0.00195	-0.00293	-0.00396	-0.00499	-0.00598	-0.00689
		15400	-0.00558	-0.00558	-0.00545	-0.0052	-0.00485	-0.00443	-0.00394	-0.00343	-0.00292	-0.00244	-0.00201	-0.00165	-0.00138	-0.0012	-0.00113	-0.00114	-0.00124	-0.00141	-0.00161	-0.00183	-0.00205	-0.00223	-0.00235	-0.00239	-0.00234	-0.00219	-0.00194	-0.0016	-0.00119	-0.00072558	-0.00023922	0.00023815	0.00067275	0.00103	0.00128	0.0014	0.00136	0.00115	0.00077895	0.00023749	-0.00045483	-0.00128	-0.00219	-0.00317	-0.00418	-0.00516	-0.0061
		15420	-0.00492	-0.00496	-0.00489	-0.00471	-0.00444	-0.00409	-0.00369	-0.00326	-0.00283	-0.00241	-0.00204	-0.00173	-0.0015	-0.00135	-0.00129	-0.00132	-0.00142	-0.00158	-0.00179	-0.002	-0.00221	-0.00239	-0.00251	-0.00256	-0.00251	-0.00237	-0.00214	-0.00181	-0.0014	-0.00093326	-0.00043521	6.56e-05	0.00053682	0.00094595	0.00126	0.00146	0.00151	0.0014	0.00113	0.00069458	0.00010367	-0.00062348	-0.00146	-0.00238	-0.00334	-0.0043	-0.00524
		15440	-0.00411	-0.00419	-0.00417	-0.00406	-0.00388	-0.00363	-0.00333	-0.003	-0.00266	-0.00234	-0.00205	-0.00181	-0.00163	-0.00153	-0.0015	-0.00154	-0.00164	-0.00179	-0.00198	-0.00218	-0.00237	-0.00253	-0.00264	-0.00268	-0.00264	-0.0025	-0.00227	-0.00195	-0.00155	-0.00109	-0.0005906	-7.995e-05	0.00041253	0.00085604	0.00122	0.00148	0.00161	0.00159	0.00141	0.00108	0.00058813	-4.132e-05	-0.00079007	-0.00163	-0.00253	-0.00346	-0.00437
		15460	-0.0032	-0.00331	-0.00334	-0.0033	-0.0032	-0.00306	-0.00287	-0.00265	-0.00243	-0.00222	-0.00203	-0.00188	-0.00177	-0.00171	-0.00172	-0.00177	-0.00188	-0.00202	-0.00218	-0.00236	-0.00252	-0.00265	-0.00273	-0.00275	-0.0027	-0.00256	-0.00233	-0.00202	-0.00164	-0.00119	-0.00070438	-0.00020089	0.00029329	0.00074996	0.00114	0.00144	0.00163	0.00168	0.00158	0.00134	0.00094737	0.00041537	-0.00023956	-0.00099485	-0.00182	-0.00269	-0.00357
		15480	-0.00226	-0.00238	-0.00245	-0.00248	-0.00247	-0.00242	-0.00235	-0.00227	-0.00217	-0.00207	-0.00199	-0.00193	-0.0019	-0.0019	-0.00194	-0.00201	-0.00211	-0.00223	-0.00237	-0.0025	-0.00262	-0.00271	-0.00276	-0.00276	-0.00268	-0.00254	-0.00231	-0.00202	-0.00166	-0.00124	-0.00078101	-0.00030496	0.0001677	0.0006123	0.001	0.00132	0.00154	0.00164	0.00161	0.00144	0.00113	0.00069326	0.00013347	-0.00052932	-0.00127	-0.00207	-0.00288
		15500	-0.00136	-0.00147	-0.00157	-0.00166	-0.00173	-0.00179	-0.00183	-0.00186	-0.00189	-0.00191	-0.00194	-0.00197	-0.00202	-0.00207	-0.00214	-0.00222	-0.00232	-0.00242	-0.00251	-0.0026	-0.00267	-0.00272	-0.00272	-0.00268	-0.00259	-0.00243	-0.00222	-0.00194	-0.00161	-0.00124	-0.00083036	-0.00040433	2.131e-05	0.00042636	0.00079	0.00109	0.00131	0.00143	0.00144	0.00134	0.0011	0.0007508	0.00028511	-0.00028002	-0.00092631	-0.00163	-0.00237
		15520	-0.00054782	-0.00065251	-0.00077232	-0.00090403	-0.00104	-0.00119	-0.00133	-0.00148	-0.00162	-0.00175	-0.00188	-0.002	-0.00211	-0.00222	-0.00231	-0.0024	-0.00248	-0.00255	-0.0026	-0.00264	-0.00265	-0.00264	-0.0026	-0.00253	-0.00241	-0.00225	-0.00205	-0.00181	-0.00152	-0.00121	-0.00086691	-0.00051386	-0.000161	0.00017661	0.00048289	0.00074163	0.00093706	0.00105	0.00108	0.00101	0.00084169	0.0005665	0.00019254	-0.00027106	-0.000811	-0.00141	-0.00205
		15540	0.00011031	2.3e-05	-0.00010464	-0.00026836	-0.00046186	-0.00067801	-0.00090867	-0.00115	-0.00138	-0.00161	-0.00182	-0.00201	-0.00218	-0.00232	-0.00243	-0.00251	-0.00257	-0.0026	-0.00261	-0.00259	-0.00255	-0.00249	-0.0024	-0.00229	-0.00216	-0.002	-0.00182	-0.00162	-0.0014	-0.00116	-0.00090706	-0.00064869	-0.00039244	-0.00014757	7.538e-05	0.00026496	0.00041011	0.00049985	0.00052468	0.00047683	0.00035102	0.00014516	-0.00013977	-0.00049886	-0.00092386	-0.0014	-0.00192
		15560	0.00058414	0.00051848	0.00039221	0.00021048	-1.878e-05	-0.00028529	-0.00057744	-0.0008826	-0.00119	-0.00148	-0.00175	-0.002	-0.0022	-0.00236	-0.00248	-0.00255	-0.00258	-0.00257	-0.00253	-0.00246	-0.00236	-0.00225	-0.00213	-0.00199	-0.00185	-0.00171	-0.00156	-0.00141	-0.00126	-0.00112	-0.00096687	-0.00082106	-0.0006803	-0.00054806	-0.00042904	-0.00032885	-0.00025384	-0.00021074	-0.00020618	-0.00024628	-0.00033643	-0.00047975	-0.00067825	-0.00093087	-0.00123	-0.00158	-0.00197
		15580	0.0008618	0.00081832	0.00070054	0.00051375	0.00026717	-2.712e-05	-0.00035474	-0.00069995	-0.00105	-0.00138	-0.00169	-0.00195	-0.00217	-0.00233	-0.00244	-0.00249	-0.00249	-0.00244	-0.00235	-0.00223	-0.00209	-0.00194	-0.00178	-0.00164	-0.0015	-0.00138	-0.00128	-0.0012	-0.00114	-0.00109	-0.00106	-0.00104	-0.00102	-0.00102	-0.00101	-0.00101	-0.00102	-0.00103	-0.00106	-0.0011	-0.00116	-0.00125	-0.00136	-0.00151	-0.00169	-0.0019	-0.00214
		15600	0.00095272	0.00092858	0.00082343	0.00064262	0.00039579	9.61e-05	-0.00024065	-0.00059705	-0.00095498	-0.0013	-0.00161	-0.00187	-0.00208	-0.00223	-0.00231	-0.00233	-0.00229	-0.0022	-0.00207	-0.00191	-0.00174	-0.00156	-0.0014	-0.00125	-0.00114	-0.00106	-0.00101	-0.00101	-0.00104	-0.0011	-0.00119	-0.0013	-0.00141	-0.00153	-0.00164	-0.00175	-0.00184	-0.00191	-0.00197	-0.00201	-0.00205	-0.00208	-0.00211	-0.00215	-0.00221	-0.00228	-0.00238
		15620	0.00088447	0.00087358	0.0007822	0.0006155	0.00038285	9.769e-05	-0.000224	-0.00056424	-0.00090452	-0.00123	-0.00151	-0.00175	-0.00193	-0.00205	-0.0021	-0.00208	-0.002	-0.00188	-0.00172	-0.00153	-0.00134	-0.00115	-0.00098967	-0.00086263	-0.00078059	-0.00075013	-0.00077443	-0.00085302	-0.00098179	-0.00115	-0.00136	-0.00159	-0.00182	-0.00206	-0.00228	-0.00248	-0.00264	-0.00277	-0.00285	-0.0029	-0.0029	-0.00288	-0.00284	-0.00278	-0.00272	-0.00266	-0.00263
		15640	0.00069619	0.00069023	0.00061099	0.00046308	0.00025549	7.9e-07	-0.0002856	-0.00058658	-0.00088431	-0.00116	-0.0014	-0.0016	-0.00173	-0.0018	-0.0018	-0.00175	-0.00164	-0.00148	-0.0013	-0.0011	-0.00090493	-0.00072943	-0.00058875	-0.00049623	-0.00046188	-0.00049223	-0.00058961	-0.00075241	-0.00097476	-0.00125	-0.00156	-0.00189	-0.00223	-0.00256	-0.00287	-0.00314	-0.00336	-0.00352	-0.00362	-0.00366	-0.00363	-0.00356	-0.00344	-0.0033	-0.00313	-0.00297	-0.00282
		15660	0.00043169	0.0004213	0.00035013	0.00022251	4.653e-05	-0.00016649	-0.00040274	-0.00064694	-0.00088339	-0.0011	-0.00127	-0.0014	-0.00148	-0.0015	-0.00145	-0.00136	-0.00122	-0.00105	-0.00085422	-0.00065992	-0.00048002	-0.00033103	-0.00022797	-0.00018342	-0.00020657	-0.00030286	-0.00047327	-0.00071447	-0.00102	-0.00137	-0.00177	-0.00218	-0.0026	-0.00299	-0.00336	-0.00367	-0.00392	-0.0041	-0.00419	-0.00421	-0.00416	-0.00404	-0.00386	-0.00364	-0.0034	-0.00315	-0.00291
		15680	0.00013207	0.00010786	3.944e-05	-6.914e-05	-0.00021091	-0.00037612	-0.00055334	-0.00072993	-0.0008932	-0.00103	-0.00113	-0.00119	-0.0012	-0.00116	-0.00108	-0.00094854	-0.00078854	-0.00060886	-0.00042373	-0.00024891	-0.00010012	7.39e-06	6.029e-05	4.783e-05	-3.735e-05	-0.00019865	-0.00043507	-0.00074146	-0.00111	-0.00152	-0.00197	-0.00243	-0.00288	-0.00331	-0.00369	-0.00401	-0.00426	-0.00443	-0.00451	-0.00451	-0.00442	-0.00426	-0.00403	-0.00377	-0.00347	-0.00317	-0.00288
		15700	-0.00016991	-0.00021596	-0.00028722	-0.00037997	-0.00048817	-0.00060422	-0.00071928	-0.00082407	-0.00090961	-0.00096777	-0.00099194	-0.00097817	-0.00092467	-0.00083298	-0.00070737	-0.00055533	-0.00038675	-0.00021367	-4.944e-05	9.18e-05	0.00019631	0.00025144	0.00024663	0.00017388	2.871e-05	-0.00018969	-0.00047811	-0.00082936	-0.00123	-0.00167	-0.00214	-0.0026	-0.00305	-0.00347	-0.00383	-0.00413	-0.00435	-0.00449	-0.00454	-0.0045	-0.00438	-0.00419	-0.00394	-0.00365	-0.00334	-0.00302	-0.00272
		15720	-0.00045332	-0.0005267	-0.00060563	-0.00068642	-0.00076419	-0.00083347	-0.00088837	-0.0009233	-0.0009333	-0.0009145	-0.00086483	-0.0007839	-0.00067376	-0.00053854	-0.00038464	-0.00022052	-5.618e-05	9.721e-05	0.00022781	0.00032415	0.00037545	0.00037247	0.00030818	0.00017838	-1.817e-05	-0.00027915	-0.00059906	-0.00096906	-0.00138	-0.00181	-0.00225	-0.00268	-0.00309	-0.00345	-0.00376	-0.004	-0.00417	-0.00426	-0.00426	-0.00419	-0.00405	-0.00384	-0.00359	-0.00331	-0.00302	-0.00273	-0.00247
		15740	-0.00070962	-0.00081255	-0.00090208	-0.00097457	-0.00103	-0.00105	-0.00105	-0.00103	-0.0009686	-0.00088199	-0.00076853	-0.00063187	-0.00047746	-0.00031193	-0.00014341	1.914e-05	0.00016609	0.00028769	0.00037466	0.00041855	0.0004124	0.00035107	0.00023188	5.441e-05	-0.00017875	-0.00046243	-0.00078891	-0.00115	-0.00153	-0.00191	-0.00229	-0.00265	-0.00298	-0.00326	-0.00348	-0.00364	-0.00373	-0.00375	-0.00371	-0.00361	-0.00345	-0.00325	-0.00303	-0.00279	-0.00256	-0.00234	-0.00215
		15760	-0.0009406	-0.00107	-0.00117	-0.00124	-0.00127	-0.00126	-0.00122	-0.00114	-0.00102	-0.00088086	-0.00071832	-0.00054164	-0.00035888	-0.00017896	-1.102e-05	0.00013582	0.0002531	0.00033314	0.00036964	0.00035791	0.00029517	0.00018084	1.648e-05	-0.00019406	-0.00044478	-0.00072779	-0.00103	-0.00135	-0.00167	-0.00198	-0.00226	-0.00252	-0.00273	-0.0029	-0.00301	-0.00307	-0.00307	-0.00303	-0.00294	-0.00281	-0.00266	-0.00249	-0.00232	-0.00216	-0.00202	-0.0019	-0.00182
		15780	-0.00115	-0.00131	-0.00142	-0.00148	-0.00149	-0.00145	-0.00137	-0.00125	-0.0011	-0.00091916	-0.0007251	-0.00052619	-0.00033282	-0.00015539	-3.37e-06	0.00011484	0.00019234	0.0002241	0.00020726	0.00014116	2.738e-05	-0.00013018	-0.00032567	-0.00055144	-0.00079851	-0.00106	-0.00132	-0.00157	-0.0018	-0.002	-0.00216	-0.00229	-0.00237	-0.00241	-0.0024	-0.00235	-0.00227	-0.00216	-0.00203	-0.0019	-0.00177	-0.00165	-0.00155	-0.00149	-0.00146	-0.00147	-0.00153
		15800	-0.00136	-0.00153	-0.00164	-0.00169	-0.00169	-0.00163	-0.00153	-0.00138	-0.0012	-0.00099954	-0.00079222	-0.00058948	-0.0004032	-0.00024416	-0.00012164	-4.27e-05	-1.195e-05	-3.148e-05	-0.00010052	-0.00021567	-0.00037105	-0.00055874	-0.00076912	-0.00099131	-0.00121	-0.00143	-0.00162	-0.00178	-0.0019	-0.00198	-0.00201	-0.00199	-0.00194	-0.00184	-0.00171	-0.00156	-0.0014	-0.00123	-0.00108	-0.00095247	-0.00085744	-0.00080465	-0.00080069	-0.00084981	-0.0009533	-0.00111	-0.00131
		15820	-0.00156	-0.00173	-0.00184	-0.00189	-0.00187	-0.0018	-0.00167	-0.00151	-0.00132	-0.00112	-0.0009144	-0.00072497	-0.00056154	-0.00043463	-0.00035218	-0.00031959	-0.00033876	-0.00040861	-0.00052479	-0.00068022	-0.00086517	-0.00107	-0.00128	-0.00148	-0.00166	-0.00181	-0.00191	-0.00197	-0.00198	-0.00193	-0.00182	-0.00167	-0.00148	-0.00126	-0.00102	-0.00077583	-0.00054707	-0.00034531	-0.00018426	-7.6e-05	-3.001e-05	-5.328e-05	-0.00014893	-0.00031693	-0.00055342	-0.00085108	-0.0012
		15840	-0.00175	-0.00191	-0.00201	-0.00205	-0.00202	-0.00193	-0.0018	-0.00164	-0.00145	-0.00126	-0.00108	-0.00091575	-0.0007878	-0.00070298	-0.00066747	-0.0006841	-0.00075223	-0.0008676	-0.00102	-0.00121	-0.00141	-0.00161	-0.0018	-0.00197	-0.0021	-0.00217	-0.00219	-0.00214	-0.00203	-0.00186	-0.00163	-0.00135	-0.00105	-0.00071962	-0.00039273	-8.323e-05	0.00019101	0.00041326	0.00056903	0.0006463	0.00063672	0.00053607	0.00034413	6.526e-05	-0.00029192	-0.00071501	-0.00119
		15860	-0.00192	-0.00206	-0.00214	-0.00216	-0.00212	-0.00203	-0.0019	-0.00175	-0.00158	-0.00141	-0.00126	-0.00114	-0.00105	-0.00102	-0.00103	-0.00109	-0.00121	-0.00136	-0.00154	-0.00174	-0.00195	-0.00214	-0.0023	-0.00242	-0.00249	-0.00249	-0.00242	-0.00228	-0.00207	-0.00179	-0.00146	-0.00109	-0.00068977	-0.00028792	9.898e-05	0.0004506	0.00074759	0.00097241	0.00111	0.00115	0.00109	0.00091665	0.00064289	0.00027355	-0.00017911	-0.00069883	-0.00127
		15880	-0.00205	-0.00216	-0.00221	-0.00221	-0.00216	-0.00207	-0.00195	-0.00181	-0.00167	-0.00154	-0.00143	-0.00136	-0.00132	-0.00133	-0.00139	-0.0015	-0.00165	-0.00183	-0.00203	-0.00223	-0.00242	-0.00259	-0.00272	-0.00279	-0.0028	-0.00273	-0.00259	-0.00237	-0.00208	-0.00173	-0.00133	-0.00089277	-0.00044348	-8.1e-07	0.00041379	0.00077939	0.00108	0.00129	0.0014	0.0014	0.00129	0.00107	0.00073893	0.00030969	-0.00020292	-0.00078031	-0.0014
		15900	-0.0021	-0.00218	-0.0022	-0.00218	-0.00213	-0.00204	-0.00193	-0.00182	-0.00172	-0.00163	-0.00157	-0.00154	-0.00156	-0.00162	-0.00172	-0.00186	-0.00203	-0.00223	-0.00243	-0.00262	-0.0028	-0.00293	-0.00302	-0.00304	-0.003	-0.00288	-0.00268	-0.00241	-0.00207	-0.00168	-0.00125	-0.00078646	-0.00032334	0.00012347	0.00053298	0.00088519	0.00116	0.00135	0.00143	0.0014	0.00126	0.00101	0.00064979	0.00019753	-0.00033331	-0.00092394	-0.00155
		15920	-0.00206	-0.00209	-0.00208	-0.00205	-0.00199	-0.00191	-0.00183	-0.00175	-0.00169	-0.00165	-0.00164	-0.00166	-0.00173	-0.00183	-0.00196	-0.00213	-0.00232	-0.00251	-0.0027	-0.00288	-0.00302	-0.00312	-0.00317	-0.00315	-0.00306	-0.00291	-0.00268	-0.00238	-0.00203	-0.00163	-0.00121	-0.00076253	-0.0003235	9.249e-05	0.0004666	0.00078117	0.00102	0.00117	0.00123	0.00118	0.00102	0.00076507	0.0004132	-2.31e-05	-0.00052932	-0.00109	-0.00168
		15940	-0.0019	-0.00188	-0.00185	-0.0018	-0.00174	-0.00168	-0.00163	-0.00159	-0.00157	-0.00158	-0.00162	-0.0017	-0.00181	-0.00194	-0.0021	-0.00228	-0.00247	-0.00265	-0.00282	-0.00297	-0.00307	-0.00314	-0.00315	-0.00309	-0.00298	-0.0028	-0.00257	-0.00228	-0.00194	-0.00158	-0.00119	-0.00079774	-0.00041612	-6.104e-05	0.00025234	0.00051	0.0006998	0.00081198	0.00083969	0.00077912	0.00062984	0.00039488	8.023e-05	-0.0003046	-0.00074787	-0.00124	-0.00175
		15960	-0.0016	-0.00155	-0.00149	-0.00144	-0.00139	-0.00135	-0.00133	-0.00134	-0.00137	-0.00143	-0.00152	-0.00164	-0.00178	-0.00194	-0.00212	-0.0023	-0.00248	-0.00264	-0.00278	-0.00289	-0.00296	-0.00298	-0.00295	-0.00288	-0.00275	-0.00257	-0.00235	-0.00208	-0.00179	-0.00148	-0.00117	-0.00085348	-0.00055498	-0.00028337	-4.935e-05	0.00013748	0.00026919	0.00033957	0.00034468	0.00028242	0.00015315	-4.046e-05	-0.00029387	-0.00060042	-0.00095168	-0.00134	-0.00175
		15980	-0.00119	-0.00111	-0.00103	-0.00097613	-0.00093925	-0.00092833	-0.00094651	-0.00099562	-0.00108	-0.00119	-0.00132	-0.00148	-0.00165	-0.00183	-0.00201	-0.00219	-0.00235	-0.00248	-0.00258	-0.00265	-0.00268	-0.00266	-0.0026	-0.00251	-0.00237	-0.0022	-0.00201	-0.00179	-0.00156	-0.00133	-0.0011	-0.00088172	-0.00068207	-0.00050775	-0.00036439	-0.00025677	-0.0001882	-0.00016137	-0.00017726	-0.00023639	-0.00033765	-0.00047933	-0.0006588	-0.00087244	-0.00112	-0.00138	-0.00167
		16000	-0.00069984	-0.00058874	-0.00050262	-0.00044714	-0.00042658	-0.00044346	-0.00049843	-0.00059009	-0.00071526	-0.00086884	-0.00104	-0.00123	-0.00143	-0.00162	-0.0018	-0.00196	-0.00209	-0.00219	-0.00225	-0.00228	-0.00226	-0.00221	-0.00213	-0.00201	-0.00188	-0.00172	-0.00156	-0.0014	-0.00124	-0.00109	-0.00094947	-0.00083246	-0.00073699	-0.00066452	-0.00061586	-0.0005907	-0.00058834	-0.00060728	-0.00064633	-0.00070387	-0.00077856	-0.00086935	-0.00097551	-0.0011	-0.00123	-0.00138	-0.00154
		16020	-0.00016686	-3.795e-05	5.402e-05	0.00010363	0.00010756	6.487e-05	-2.268e-05	-0.00015099	-0.00031373	-0.00050282	-0.00070868	-0.00092103	-0.00113	-0.00132	-0.00149	-0.00163	-0.00174	-0.0018	-0.00182	-0.0018	-0.00175	-0.00166	-0.00155	-0.00142	-0.00128	-0.00115	-0.00102	-0.0009001	-0.00080367	-0.00073099	-0.00068398	-0.00066302	-0.00066667	-0.0006922	-0.00073572	-0.00079253	-0.00085784	-0.00092696	-0.00099575	-0.00106	-0.00112	-0.00117	-0.00122	-0.00126	-0.00131	-0.00135	-0.0014
		16040	0.00034227	0.00048218	0.00057685	0.00062078	0.00061153	0.00054944	0.00043803	0.00028351	9.462e-05	-0.00011842	-0.00034369	-0.0005692	-0.00078284	-0.00097366	-0.00113	-0.00125	-0.00133	-0.00135	-0.00134	-0.00128	-0.00118	-0.00106	-0.00092462	-0.00077812	-0.00063466	-0.00050421	-0.00039552	-0.00031557	-0.00026932	-0.00025928	-0.0002855	-0.00034551	-0.00043494	-0.00054748	-0.00067552	-0.00081086	-0.00094515	-0.00107	-0.00118	-0.00127	-0.00133	-0.00137	-0.00139	-0.00138	-0.00136	-0.00133	-0.00129
		16060	0.0007604	0.00090657	0.001	0.00105	0.00103	0.00096064	0.00083875	0.00067279	0.00047281	0.0002506	1.921e-05	-0.00020792	-0.00041803	-0.00059938	-0.0007424	-0.00083986	-0.00088775	-0.00088501	-0.00083394	-0.00073982	-0.00061071	-0.00045664	-0.00028924	-0.0001208	3.644e-05	0.00017116	0.00027343	0.00033565	0.00035271	0.0003225	0.00024589	0.00012655	-2.915e-05	-0.00021277	-0.0004142	-0.00062258	-0.00082675	-0.00102	-0.00118	-0.00132	-0.00141	-0.00147	-0.00149	-0.00147	-0.00142	-0.00135	-0.00126
		16080	0.00102	0.00118	0.00128	0.00133	0.00132	0.00125	0.00114	0.00097908	0.00078654	0.00057246	0.00035041	0.00013404	-6.328e-05	-0.00022961	-0.00035499	-0.00043199	-0.0004568	-0.00042834	-0.00034935	-0.00022571	-6.617e-05	0.00011824	0.00031477	0.00050989	0.00069012	0.00084258	0.0009562	0.00102	0.00103	0.00098973	0.00088886	0.00073545	0.00053606	0.00029994	3.825e-05	-0.00023629	-0.00051075	-0.00077226	-0.00101	-0.00121	-0.00137	-0.00148	-0.00154	-0.00155	-0.00152	-0.00144	-0.00133
		16100	0.00109	0.00124	0.00136	0.00142	0.00143	0.00139	0.0013	0.00117	0.00101	0.00082145	0.000625	0.00043272	0.00025763	0.00011189	5.96e-06	-5.263e-05	-5.888e-05	-1.138e-05	8.792e-05	0.00023368	0.00041751	0.00062848	0.00085368	0.00108	0.00129	0.00147	0.00161	0.0017	0.00174	0.0017	0.0016	0.00144	0.00122	0.0009498	0.00064194	0.00030892	-3.488e-05	-0.00037488	-0.0006967	-0.00098733	-0.00124	-0.00143	-0.00157	-0.00165	-0.00167	-0.00163	-0.00154
		16120	0.00091825	0.00108	0.00122	0.00131	0.00136	0.00136	0.00132	0.00124	0.00112	0.00098138	0.00082681	0.00067151	0.00052786	0.00040814	0.0003229	0.00028088	0.00028814	0.00034758	0.00045889	0.00061832	0.0008189	0.00105	0.0013	0.00156	0.0018	0.00203	0.00221	0.00234	0.00241	0.00241	0.00233	0.00218	0.00196	0.00167	0.00133	0.00094936	0.00053935	0.00011808	-0.00029784	-0.00069212	-0.00105	-0.00136	-0.0016	-0.00178	-0.00189	-0.00192	-0.00188
		16140	0.00052531	0.0007052	0.0008681	0.001	0.00111	0.00117	0.00119	0.00118	0.00113	0.00105	0.00094949	0.00084245	0.00073847	0.00064919	0.00058595	0.00055833	0.00057428	0.0006387	0.00075368	0.00091782	0.00113	0.00137	0.00164	0.00193	0.00221	0.00247	0.0027	0.00288	0.003	0.00304	0.00301	0.00288	0.00268	0.00239	0.00203	0.00161	0.00114	0.00063608	0.00012451	-0.00037912	-0.00085566	-0.00129	-0.00166	-0.00195	-0.00217	-0.00229	-0.00232
		16160	-5.895e-05	0.00014229	0.0003432	0.00053238	0.00069974	0.00083751	0.00094021	0.00101	0.00103	0.00103	0.00099709	0.00094659	0.00088796	0.00083235	0.00079144	0.00077624	0.00079637	0.00085929	0.00096995	0.00113	0.00134	0.00159	0.00187	0.00217	0.00248	0.00278	0.00306	0.00329	0.00346	0.00356	0.00357	0.00348	0.0033	0.00302	0.00265	0.0022	0.00168	0.00111	0.00050664	-0.00010093	-0.00069308	-0.00125	-0.00174	-0.00216	-0.00248	-0.0027	-0.00281
		16180	-0.00077141	-0.00054269	-0.00029705	-4.801e-05	0.00019174	0.00041085	0.00060036	0.00075383	0.00086817	0.00094328	0.00098245	0.00099212	0.00098095	0.00095972	0.00094036	0.00093493	0.00095514	0.00101	0.00111	0.00126	0.00145	0.0017	0.00198	0.00229	0.00262	0.00295	0.00326	0.00354	0.00375	0.0039	0.00395	0.00391	0.00375	0.00349	0.00312	0.00265	0.00209	0.00147	0.00079345	9.867e-05	-0.00059235	-0.00125	-0.00186	-0.00238	-0.00281	-0.00312	-0.0033
		16200	-0.00153	-0.00127	-0.00097236	-0.00066149	-0.00034873	-4.848e-05	0.00022658	0.00046657	0.00066462	0.00081736	0.00092529	0.0009924	0.00103	0.00104	0.00104	0.00104	0.00105	0.0011	0.00118	0.00131	0.00148	0.00171	0.00198	0.00229	0.00263	0.00297	0.0033	0.00361	0.00386	0.00404	0.00413	0.00412	0.00399	0.00375	0.00338	0.0029	0.00233	0.00167	0.0009451	0.00018962	-0.0005719	-0.00131	-0.00199	-0.0026	-0.0031	-0.00348	-0.00372
		16220	-0.00223	-0.00193	-0.00159	-0.00122	-0.00084484	-0.00047247	-0.00012211	0.00019301	0.00046308	0.00068206	0.00084798	0.00096305	0.00103	0.00107	0.00108	0.00108	0.00109	0.00112	0.00118	0.00128	0.00143	0.00163	0.00189	0.00218	0.0025	0.00285	0.00318	0.0035	0.00377	0.00397	0.00408	0.00409	0.00399	0.00376	0.00341	0.00294	0.00235	0.00168	0.00094177	0.00015863	-0.00063688	-0.00141	-0.00214	-0.00279	-0.00333	-0.00374	-0.00401
		16240	-0.00278	-0.00245	-0.00207	-0.00165	-0.00122	-0.00079421	-0.00038826	-1.872e-05	0.00030246	0.00056742	0.00077255	0.0009188	0.00101	0.00106	0.00108	0.00107	0.00107	0.00108	0.00111	0.00119	0.00131	0.00148	0.0017	0.00197	0.00227	0.0026	0.00292	0.00323	0.00349	0.0037	0.00382	0.00384	0.00375	0.00354	0.0032	0.00274	0.00218	0.00152	0.00078456	9.02e-06	-0.00078088	-0.00155	-0.00228	-0.00292	-0.00346	-0.00388	-0.00415
		16260	-0.00309	-0.00273	-0.00232	-0.00188	-0.00141	-0.00095731	-0.00052313	-0.00012806	0.00021531	0.00049827	0.00071673	0.00087119	0.00096665	0.00101	0.00102	0.001	0.00098202	0.00096818	0.00097778	0.00102	0.00111	0.00125	0.00144	0.00168	0.00195	0.00225	0.00255	0.00283	0.00308	0.00327	0.00339	0.00341	0.00332	0.00311	0.00279	0.00236	0.00182	0.00119	0.00049323	-0.00024188	-0.00098872	-0.00172	-0.0024	-0.003	-0.0035	-0.00387	-0.0041
		16280	-0.00311	-0.00273	-0.00231	-0.00185	-0.00138	-0.00092398	-0.00049437	-0.00010811	0.00022282	0.00049047	0.00069132	0.00082647	0.00090154	0.00092572	0.00091159	0.00087391	0.0008285	0.0007911	0.00077619	0.00079595	0.00085915	0.00097053	0.00113	0.00133	0.00157	0.00183	0.0021	0.00235	0.00257	0.00274	0.00283	0.00284	0.00274	0.00254	0.00223	0.00182	0.00132	0.0007386	0.00010165	-0.00056711	-0.00124	-0.00189	-0.00249	-0.00301	-0.00343	-0.00373	-0.00389
		16300	-0.0028	-0.00242	-0.00199	-0.00155	-0.00111	-0.00068035	-0.00029089	4.971e-05	0.00033136	0.00054818	0.00069842	0.00078498	0.00081472	0.0007977	0.00074719	0.00067776	0.00060492	0.0005437	0.00050761	0.0005075	0.00055091	0.00064147	0.00077832	0.00095633	0.00117	0.00139	0.00163	0.00184	0.00203	0.00216	0.00222	0.0022	0.0021	0.00189	0.0016	0.00121	0.00074571	0.00021936	-0.00034865	-0.00093513	-0.00152	-0.00206	-0.00255	-0.00296	-0.00328	-0.00348	-0.00356
		16320	-0.00218	-0.0018	-0.0014	-0.00099116	-0.0005998	-0.00023989	7.499e-05	0.00033433	0.00053131	0.0006631	0.00073137	0.00074134	0.0007021	0.00062538	0.00052492	0.00041564	0.00031241	0.000229	0.00017725	0.00016593	0.00020048	0.00028232	0.00040859	0.00057256	0.00076375	0.00096863	0.00117	0.00136	0.0015	0.0016	0.00163	0.00159	0.00146	0.00125	0.00095176	0.0005844	0.00015589	-0.00031709	-0.00081464	-0.00131	-0.00179	-0.00223	-0.0026	-0.00289	-0.00308	-0.00317	-0.00314
		16340	-0.0013	-0.00093135	-0.00056749	-0.00022132	9.163e-05	0.00035817	0.00056833	0.0007156	0.00079752	0.00081566	0.00077545	0.00068588	0.00055854	0.00040726	0.00024698	9.267e-05	-4.147e-05	-0.00014325	-0.00020304	-0.00021464	-0.00017561	-8.749e-05	4.4e-05	0.00020966	0.00039721	0.00059184	0.00077755	0.00093779	0.00106	0.00112	0.00112	0.00104	0.00089041	0.00066207	0.00036414	7.04e-06	-0.00039467	-0.0008233	-0.00126	-0.00168	-0.00206	-0.00239	-0.00265	-0.00282	-0.00289	-0.00285	-0.00272
		16360	-0.00021475	0.00011658	0.00042301	0.00068915	0.00090234	0.00105	0.00114	0.00115	0.00109	0.00097731	0.00081085	0.00060655	0.00037941	0.00014545	-7.918e-05	-0.00027917	-0.00044131	-0.00055501	-0.0006132	-0.00061278	-0.00055479	-0.00044451	-0.00029091	-0.00010641	9.405e-05	0.00029407	0.00047651	0.0006248	0.00072417	0.00076231	0.00073056	0.00062434	0.00044368	0.00019314	-0.00011774	-0.00047577	-0.00086388	-0.00126	-0.00165	-0.00201	-0.00232	-0.00255	-0.00271	-0.00277	-0.00272	-0.00258	-0.00234
		16380	0.00096195	0.00125	0.00148	0.00165	0.00175	0.00177	0.00171	0.00158	0.00137	0.00112	0.00081581	0.00049234	0.00016317	-0.00015329	-0.0004397	-0.00068049	-0.00086349	-0.00097994	-0.00103	-0.001	-0.00090987	-0.00076253	-0.0005716	-0.00035285	-0.00012416	9.561e-05	0.00028811	0.00043619	0.00052544	0.00054496	0.000488	0.00035275	0.00014225	-0.0001355	-0.00046787	-0.00083836	-0.00123	-0.00161	-0.00198	-0.00229	-0.00254	-0.00271	-0.00279	-0.00276	-0.00263	-0.00239	-0.00207
		16400	0.00213	0.00235	0.0025	0.00257	0.00254	0.00243	0.00222	0.00194	0.00159	0.0012	0.00077054	0.00033532	-8.71e-05	-0.00047643	-0.00081405	-0.00108	-0.00128	-0.00138	-0.00141	-0.00135	-0.00121	-0.00102	-0.00077579	-0.00051197	-0.00024466	4.96e-06	0.00021678	0.00037306	0.00045957	0.00046625	0.00038813	0.00022562	-1.538e-05	-0.0003238	-0.00068411	-0.00108	-0.00148	-0.00187	-0.00223	-0.00252	-0.00274	-0.00287	-0.00289	-0.0028	-0.0026	-0.0023	-0.00191
		16420	0.00318	0.00333	0.00339	0.00334	0.0032	0.00295	0.00261	0.00219	0.00172	0.0012	0.00066119	0.00013354	-0.00036272	-0.0008058	-0.00118	-0.00146	-0.00165	-0.00173	-0.00172	-0.00161	-0.00143	-0.00118	-0.00088656	-0.00057406	-0.00026501	1.721e-05	0.00025114	0.00041841	0.00050483	0.00050121	0.0004041	0.00021588	-5.519e-05	-0.00039557	-0.00078705	-0.00121	-0.00163	-0.00204	-0.0024	-0.0027	-0.0029	-0.00301	-0.003	-0.00288	-0.00265	-0.00231	-0.00188
		16440	0.00402	0.00409	0.00406	0.00391	0.00365	0.00328	0.00283	0.00229	0.00171	0.0011	0.0004832	-0.00010731	-0.00064861	-0.00112	-0.0015	-0.00177	-0.00194	-0.00199	-0.00193	-0.00178	-0.00154	-0.00124	-0.00089521	-0.00053913	-0.00019431	0.00011457	0.00036512	0.00053892	0.00062211	0.00060657	0.00049027	0.00027729	-2.214e-05	-0.00039241	-0.00081342	-0.00126	-0.00171	-0.00214	-0.00251	-0.00281	-0.00302	-0.00312	-0.00311	-0.00298	-0.00273	-0.00238	-0.00194
		16460	0.0046	0.00459	0.00446	0.00421	0.00385	0.00339	0.00284	0.00222	0.00157	0.0008994	0.00024312	-0.00037301	-0.00092408	-0.00139	-0.00175	-0.002	-0.00212	-0.00213	-0.00202	-0.00181	-0.00153	-0.00118	-0.00080394	-0.00041868	-5.326e-05	0.00026726	0.00052068	0.00068931	0.0007604	0.00072728	0.00058935	0.00035248	2.841e-05	-0.00036572	-0.00080862	-0.00128	-0.00174	-0.00218	-0.00256	-0.00287	-0.00308	-0.00319	-0.00318	-0.00305	-0.00282	-0.00247	-0.00205
		16480	0.00487	0.00477	0.00456	0.00422	0.00379	0.00325	0.00264	0.00198	0.0013	0.00061508	-4.055e-05	-0.00064146	-0.00116	-0.00159	-0.0019	-0.0021	-0.00217	-0.00212	-0.00197	-0.00172	-0.00139	-0.00102	-0.00062747	-0.00023562	0.000127	0.00043639	0.00067217	0.00081816	0.0008638	0.00080445	0.00064152	0.00038235	4.02e-05	-0.00036726	-0.00081822	-0.00129	-0.00175	-0.00219	-0.00256	-0.00287	-0.00307	-0.00318	-0.00318	-0.00306	-0.00284	-0.00253	-0.00214
		16500	0.00484	0.00466	0.00437	0.00397	0.00347	0.0029	0.00227	0.0016	0.00092931	0.00027342	-0.00033901	-0.0008845	-0.00134	-0.0017	-0.00194	-0.00207	-0.00207	-0.00197	-0.00177	-0.00149	-0.00115	-0.00077733	-0.0003928	-2.329e-05	0.00030742	0.00057801	0.00077118	0.00087402	0.00087894	0.00078401	0.00059308	0.00031533	-3.526e-05	-0.00044057	-0.00087967	-0.00133	-0.00177	-0.00217	-0.00252	-0.00279	-0.00298	-0.00307	-0.00306	-0.00296	-0.00276	-0.00249	-0.00215
		16520	0.00452	0.00427	0.00392	0.00348	0.00295	0.00237	0.00176	0.00112	0.00050204	-8.512e-05	-0.0006159	-0.00107	-0.00143	-0.0017	-0.00185	-0.00189	-0.00184	-0.00168	-0.00145	-0.00116	-0.00082867	-0.00048016	-0.0001374	0.0001776	0.00044483	0.00064753	0.00077264	0.00081182	0.00076161	0.00062366	0.00040434	0.00011468	-0.00023077	-0.00061443	-0.00102	-0.00142	-0.0018	-0.00214	-0.00242	-0.00264	-0.00278	-0.00283	-0.00281	-0.0027	-0.00253	-0.0023	-0.00202
		16540	0.00399	0.00368	0.00328	0.00282	0.0023	0.00174	0.00117	0.00060507	7.125e-05	-0.00041359	-0.00083204	-0.00117	-0.00142	-0.00157	-0.00163	-0.00159	-0.00147	-0.00128	-0.00104	-0.00076114	-0.0004658	-0.00017415	9.458e-05	0.00032313	0.00049686	0.00060476	0.00063957	0.00059846	0.00048279	0.00029831	5.434e-05	-0.00023668	-0.00055986	-0.00089887	-0.00124	-0.00156	-0.00185	-0.00209	-0.00228	-0.0024	-0.00247	-0.00246	-0.0024	-0.00228	-0.00212	-0.00193	-0.00172
		16560	0.0033	0.00295	0.00253	0.00207	0.00157	0.00107	0.00057757	0.00011285	-0.00030608	-0.00066456	-0.00095082	-0.00116	-0.00128	-0.00132	-0.00128	-0.00118	-0.00101	-0.00080933	-0.00057895	-0.00034053	-0.00011126	9.288e-05	0.0002576	0.00037167	0.00042704	0.00041939	0.00034818	0.00021676	3.183e-05	-0.00019672	-0.00045673	-0.00073451	-0.00102	-0.00129	-0.00153	-0.00174	-0.00191	-0.00202	-0.00208	-0.00209	-0.00205	-0.00196	-0.00184	-0.00169	-0.00154	-0.00138	-0.00123
		16580	0.00254	0.00216	0.00174	0.00131	0.00086977	0.00044612	5.42e-05	-0.00029121	-0.00057802	-0.00079735	-0.0009441	-0.00102	-0.00102	-0.00095756	-0.00084173	-0.00068453	-0.0005008	-0.00030649	-0.00011742	5.112e-05	0.00018549	0.00027484	0.00031097	0.00028947	0.00020963	7.457e-05	-0.00010937	-0.00033241	-0.00058248	-0.00084604	-0.00111	-0.00136	-0.00157	-0.00175	-0.00188	-0.00195	-0.00197	-0.00193	-0.00184	-0.0017	-0.00154	-0.00135	-0.00115	-0.00096844	-0.00080372	-0.00067215	-0.00058345
		16600	0.00177	0.00139	0.001	0.00061904	0.000257	-6.774e-05	-0.00034232	-0.00055691	-0.00070515	-0.00078458	-0.00079681	-0.00074726	-0.0006449	-0.00050182	-0.00033219	-0.0001519	2.296e-05	0.00017659	0.00029485	0.00036574	0.00038039	0.00033381	0.00022468	5.586e-05	-0.00016575	-0.00042981	-0.00072286	-0.00103	-0.00133	-0.00162	-0.00186	-0.00206	-0.0022	-0.00226	-0.00225	-0.00217	-0.00202	-0.00181	-0.00155	-0.00127	-0.00096308	-0.00066494	-0.00038973	-0.00015454	2.564e-05	0.00013914	0.00017824
		16620	0.00107	0.00071597	0.00037375	6.115e-05	-0.00020755	-0.00042083	-0.0005707	-0.00065269	-0.00066677	-0.00061696	-0.00051117	-0.00036076	-0.00018006	1.472e-05	0.00020619	0.00037702	0.00051095	0.00059367	0.00061395	0.00056422	0.00044113	0.00024601	-1.535e-05	-0.00033255	-0.00069171	-0.00108	-0.00146	-0.00184	-0.00218	-0.00246	-0.00267	-0.0028	-0.00284	-0.00278	-0.00262	-0.00238	-0.00206	-0.00167	-0.00125	-0.00080867	-0.00037189	3.633e-05	0.00039379	0.00068088	0.00088185	0.00098562	0.00098658
		16640	0.0004918	0.00017897	-9.741e-05	-0.00032361	-0.00048892	-0.00058632	-0.00061296	-0.0005705	-0.0004649	-0.00030618	-0.00010786	0.00011349	0.00033976	0.00055172	0.00073053	0.00085866	0.00092123	0.00090664	0.00080768	0.00062194	0.00035209	5.98e-06	-0.00040372	-0.00085992	-0.00134	-0.00183	-0.00229	-0.00271	-0.00306	-0.00333	-0.00349	-0.00353	-0.00346	-0.00327	-0.00296	-0.00256	-0.00207	-0.00153	-0.00095388	-0.00037212	0.00018628	0.00069402	0.00113	0.00146	0.00169	0.00179	0.00176
		16660	6.535e-05	-0.00018777	-0.00038547	-0.00051734	-0.0005771	-0.00056272	-0.00047694	-0.00032696	-0.00012447	0.00011539	0.00037449	0.00063273	0.00086932	0.00106	0.0012	0.00125	0.00122	0.00109	0.00085905	0.00053201	0.00011703	-0.00037178	-0.0009155	-0.00149	-0.00207	-0.00264	-0.00315	-0.00359	-0.00393	-0.00416	-0.00425	-0.00421	-0.00402	-0.0037	-0.00326	-0.00272	-0.00209	-0.0014	-0.000698	-5.8e-07	0.00065706	0.00125	0.00174	0.00212	0.00236	0.00247	0.00243
		16680	-0.00019234	-0.00037455	-0.00048778	-0.00052563	-0.00048652	-0.00037345	-0.00019424	3.859e-05	0.00030905	0.00059779	0.00088359	0.00114	0.00136	0.0015	0.00157	0.00153	0.00138	0.00113	0.00076792	0.00030609	-0.00024087	-0.00085344	-0.00151	-0.00218	-0.00283	-0.00344	-0.00398	-0.00441	-0.00473	-0.0049	-0.00492	-0.00479	-0.0045	-0.00407	-0.00351	-0.00285	-0.00211	-0.00132	-0.00051806	0.0002629	0.00099079	0.00164	0.00217	0.00258	0.00285	0.00296	0.00293
		16700	-0.00028315	-0.00039062	-0.00042181	-0.00037473	-0.00025208	-6.158e-05	0.00018458	0.00047027	0.00077586	0.00108	0.00136	0.00159	0.00175	0.00183	0.0018	0.00166	0.00141	0.00103	0.00055065	-2.736e-05	-0.00068216	-0.00139	-0.00212	-0.00285	-0.00355	-0.00418	-0.00471	-0.00512	-0.0054	-0.00551	-0.00546	-0.00525	-0.00488	-0.00436	-0.00372	-0.00297	-0.00216	-0.0013	-0.00044536	0.00038333	0.00115	0.00183	0.00239	0.00281	0.0031	0.00323	0.00322
		16720	-0.00022329	-0.00026011	-0.00022046	-0.00010599	7.663e-05	0.00031637	0.00059795	0.00090271	0.00121	0.0015	0.00174	0.00192	0.00201	0.00201	0.00189	0.00165	0.00129	0.00081473	0.00023731	-0.000427	-0.00116	-0.00192	-0.0027	-0.00346	-0.00416	-0.00478	-0.00529	-0.00567	-0.0059	-0.00596	-0.00586	-0.00559	-0.00516	-0.00458	-0.00389	-0.00311	-0.00226	-0.00138	-0.00050094	0.00034029	0.00112	0.0018	0.00237	0.0028	0.0031	0.00326	0.00328
		16740	-3.972e-05	-1.779e-05	7.405e-05	0.00023098	0.00044379	0.00069958	0.00098177	0.00127	0.00155	0.00179	0.00197	0.00208	0.0021	0.00201	0.0018	0.00148	0.00105	0.000504	-0.00013302	-0.00084475	-0.00161	-0.0024	-0.00318	-0.00393	-0.00461	-0.00521	-0.00568	-0.00602	-0.00621	-0.00623	-0.00609	-0.00578	-0.00533	-0.00474	-0.00404	-0.00326	-0.00242	-0.00155	-0.00069056	0.00013279	0.00089191	0.00156	0.00213	0.00257	0.00289	0.00307	0.00313
		16760	0.00023375	0.00029627	0.0004155	0.00058498	0.00079462	0.00103	0.00128	0.00152	0.00174	0.00191	0.00202	0.00205	0.00199	0.00183	0.00157	0.00119	0.00070985	0.00013613	-0.00051743	-0.00123	-0.00199	-0.00275	-0.00351	-0.00422	-0.00486	-0.00541	-0.00585	-0.00615	-0.00631	-0.00631	-0.00616	-0.00585	-0.00541	-0.00485	-0.00418	-0.00343	-0.00264	-0.00182	-0.001	-0.00021877	0.00050662	0.00115	0.00171	0.00215	0.00249	0.00271	0.00282
		16780	0.00056023	0.00064097	0.00075984	0.00091014	0.00108	0.00127	0.00145	0.00161	0.00175	0.00184	0.00187	0.00183	0.0017	0.00149	0.00119	0.00079091	0.00030901	-0.00025048	-0.00087478	-0.00155	-0.00225	-0.00296	-0.00365	-0.0043	-0.00488	-0.00538	-0.00578	-0.00606	-0.0062	-0.00621	-0.00607	-0.00581	-0.00541	-0.0049	-0.0043	-0.00363	-0.0029	-0.00215	-0.0014	-0.00067346	8.94e-06	0.0006276	0.00117	0.00162	0.00197	0.00223	0.00239
		16800	0.00090261	0.00097813	0.00107	0.00117	0.00128	0.00138	0.00147	0.00154	0.00158	0.00157	0.00152	0.00142	0.00125	0.00101	0.00070163	0.00032473	-0.00011789	-0.00061955	-0.00117	-0.00176	-0.00237	-0.00298	-0.00359	-0.00416	-0.00467	-0.00512	-0.00549	-0.00575	-0.0059	-0.00594	-0.00585	-0.00565	-0.00533	-0.00491	-0.0044	-0.00382	-0.00319	-0.00252	-0.00184	-0.00117	-0.00053657	5.441e-05	0.00058406	0.00104	0.00142	0.00172	0.00193
		16820	0.00123	0.00127	0.00131	0.00134	0.00136	0.00136	0.00134	0.0013	0.00124	0.00115	0.00102	0.00086618	0.00067081	0.00043443	0.00015502	-0.00016802	-0.00053391	-0.00093997	-0.00138	-0.00185	-0.00234	-0.00284	-0.00334	-0.00381	-0.00426	-0.00466	-0.005	-0.00526	-0.00544	-0.00552	-0.00551	-0.00539	-0.00517	-0.00486	-0.00446	-0.00398	-0.00345	-0.00287	-0.00227	-0.00166	-0.00106	-0.00049085	3.29e-05	0.00050017	0.00090173	0.00123	0.00149
		16840	0.0015	0.00151	0.00148	0.00142	0.00133	0.00122	0.00109	0.0009371	0.00077463	0.00060179	0.00042034	0.00023048	3.134e-05	-0.00017894	-0.00040313	-0.00064426	-0.0009054	-0.00119	-0.0015	-0.00183	-0.00218	-0.00255	-0.00293	-0.00331	-0.00368	-0.00404	-0.00436	-0.00463	-0.00485	-0.005	-0.00506	-0.00504	-0.00493	-0.00473	-0.00445	-0.00408	-0.00364	-0.00315	-0.00261	-0.00205	-0.00149	-0.0009395	-0.00041847	5.839e-05	0.00047904	0.00083475	0.00112
		16860	0.0017	0.00165	0.00155	0.0014	0.00121	0.00099106	0.00074934	0.00049863	0.00024909	9.03e-06	-0.00021526	-0.00042005	-0.00060446	-0.00077014	-0.00092122	-0.00106	-0.00121	-0.00135	-0.00152	-0.0017	-0.00191	-0.00215	-0.00241	-0.0027	-0.00301	-0.00332	-0.00363	-0.00392	-0.00418	-0.00439	-0.00454	-0.00462	-0.00462	-0.00452	-0.00434	-0.00407	-0.00372	-0.0033	-0.00283	-0.00231	-0.00178	-0.00124	-0.0007212	-0.00023905	0.00019159	0.0005586	0.00085349
		16880	0.0018	0.00171	0.00154	0.00131	0.00103	0.00071223	0.00037947	4.671e-05	-0.00027058	-0.000559	-0.00080851	-0.00101	-0.00117	-0.00128	-0.00135	-0.00139	-0.00141	-0.00143	-0.00145	-0.0015	-0.00157	-0.00169	-0.00184	-0.00205	-0.00229	-0.00257	-0.00287	-0.00318	-0.00348	-0.00375	-0.00397	-0.00413	-0.00422	-0.00422	-0.00413	-0.00394	-0.00366	-0.0033	-0.00288	-0.0024	-0.00188	-0.00136	-0.00085248	-0.00037467	5.194e-05	0.00041202	0.00069434
		16900	0.0018	0.00167	0.00145	0.00116	0.00081067	0.00042791	3.17e-05	-0.00035636	-0.00071656	-0.00103	-0.00129	-0.00148	-0.0016	-0.00166	-0.00166	-0.00161	-0.00152	-0.00143	-0.00133	-0.00125	-0.00122	-0.00123	-0.00129	-0.00142	-0.00161	-0.00186	-0.00215	-0.00246	-0.00278	-0.00309	-0.00337	-0.00359	-0.00375	-0.00382	-0.00379	-0.00367	-0.00344	-0.00313	-0.00275	-0.0023	-0.00181	-0.00131	-0.00081852	-0.00035971	4.487e-05	0.0003774	0.00062471
		16920	0.00169	0.00154	0.0013	0.00097519	0.0005951	0.00018026	-0.00024487	-0.00065624	-0.00103	-0.00135	-0.0016	-0.00177	-0.00186	-0.00188	-0.00181	-0.0017	-0.00153	-0.00135	-0.00117	-0.00101	-0.00088825	-0.000821	-0.00081989	-0.00089089	-0.00103	-0.00124	-0.00151	-0.00182	-0.00214	-0.00247	-0.00277	-0.00303	-0.00322	-0.00333	-0.00334	-0.00326	-0.00308	-0.0028	-0.00245	-0.00203	-0.00158	-0.00111	-0.00065344	-0.00023185	0.00013075	0.00041523	0.00060762
		16940	0.00148	0.00134	0.0011	0.00078435	0.00041073	3.24e-06	-0.00041329	-0.00081429	-0.00118	-0.00148	-0.00171	-0.00186	-0.00193	-0.00191	-0.00182	-0.00166	-0.00146	-0.00123	-0.00101	-0.00079668	-0.00062695	-0.00051255	-0.00046571	-0.00049352	-0.00059724	-0.00077213	-0.00101	-0.00129	-0.0016	-0.00191	-0.00221	-0.00246	-0.00266	-0.00278	-0.00281	-0.00275	-0.00259	-0.00235	-0.00203	-0.00165	-0.00124	-0.00081917	-0.00041354	-4.859e-05	0.00025285	0.00047184	0.0005947
		16960	0.00119	0.00108	0.00088036	0.00060755	0.00027963	-8.167e-05	-0.00045336	-0.00081251	-0.00114	-0.00141	-0.00162	-0.00175	-0.0018	-0.00177	-0.00167	-0.00151	-0.00131	-0.00108	-0.00085357	-0.0006389	-0.00045846	-0.00032804	-0.00025935	-0.00025961	-0.00033027	-0.00046754	-0.00066255	-0.00090164	-0.00117	-0.00144	-0.0017	-0.00192	-0.0021	-0.0022	-0.00223	-0.00217	-0.00203	-0.00182	-0.00154	-0.00121	-0.00085999	-0.0005035	-0.00016816	0.00012257	0.00034745	0.0004893	0.00053593
		16980	0.0008365	0.00078645	0.00065767	0.00046185	0.00021423	-6.73e-05	-0.00036356	-0.00065501	-0.00092319	-0.00115	-0.00133	-0.00144	-0.00149	-0.00148	-0.0014	-0.00128	-0.00111	-0.00092703	-0.0007337	-0.00055058	-0.00039327	-0.00027512	-0.00020625	-0.00019287	-0.00023675	-0.00033512	-0.00048082	-0.00066283	-0.00086695	-0.00108	-0.00128	-0.00145	-0.00158	-0.00165	-0.00166	-0.0016	-0.00148	-0.00129	-0.00106	-0.00079581	-0.00051461	-0.00023849	1.153e-05	0.00021528	0.00035474	0.00041585	0.00038894
		17000	0.00045651	0.00048726	0.00045241	0.00035901	0.00021719	3.958e-05	-0.00015971	-0.00036608	-0.00056505	-0.00074366	-0.00089086	-0.0009986	-0.00106	-0.00108	-0.00105	-0.00098855	-0.00089344	-0.00077808	-0.00065385	-0.00053244	-0.00042522	-0.00034191	-0.00029021	-0.0002751	-0.00029819	-0.00035803	-0.00044983	-0.00056601	-0.00069656	-0.00083019	-0.00095467	-0.00106	-0.00113	-0.00116	-0.00115	-0.00109	-0.00098584	-0.00084105	-0.00066585	-0.00047242	-0.00027549	-9.114e-05	6.443e-05	0.00017576	0.0002295	0.00021538	0.00012726
		17020	8.535e-05	0.0002096	0.00028233	0.0003053	0.00028279	0.00022124	0.00012891	1.499e-05	-0.00011076	-0.00023878	-0.00036026	-0.00046783	-0.00055568	-0.0006203	-0.00066018	-0.00067597	-0.00067028	-0.00064738	-0.0006127	-0.00057237	-0.00053258	-0.00049905	-0.00047658	-0.0004687	-0.00047694	-0.00050135	-0.00053992	-0.00058901	-0.00064366	-0.00069789	-0.00074533	-0.00077983	-0.00079587	-0.00078944	-0.00075811	-0.00070173	-0.00062255	-0.00052497	-0.0004158	-0.00030357	-0.00019819	-0.00011025	-5.024e-05	-2.792e-05	-5.115e-05	-0.00012573	-0.0002541
		17040	-0.00024078	-2.038e-05	0.00016194	0.00030243	0.0003994	0.00045306	0.00046574	0.00044122	0.00038465	0.0003023	0.0002008	8.699e-05	-3.255e-05	-0.00015168	-0.0002653	-0.00036929	-0.00046072	-0.00053787	-0.00060014	-0.00064784	-0.00068216	-0.00070481	-0.00071767	-0.00072295	-0.00072234	-0.00071745	-0.00070919	-0.00069808	-0.00068433	-0.00066739	-0.00064667	-0.0006217	-0.00059178	-0.000557	-0.00051775	-0.00047529	-0.00043162	-0.00038961	-0.00035288	-0.00032562	-0.0003123	-0.00031757	-0.00034552	-0.00039983	-0.00048278	-0.00059545	-0.00073712
		17060	-0.00048994	-0.00018065	0.00010167	0.00034839	0.00055224	0.00070822	0.00081308	0.00086594	0.00086793	0.0008223	0.00073404	0.00060959	0.00045654	0.00028322	9.821e-05	-8.999e-05	-0.0002734	-0.00044491	-0.00059844	-0.00072921	-0.00083409	-0.00091111	-0.00095995	-0.00098158	-0.00097815	-0.00095275	-0.00090939	-0.00085228	-0.00078615	-0.00071584	-0.00064584	-0.00058027	-0.00052304	-0.00047732	-0.0004456	-0.00042991	-0.00043159	-0.00045125	-0.00048898	-0.00054423	-0.00061608	-0.0007031	-0.00080326	-0.00091417	-0.00103	-0.00116	-0.00128
		17080	-0.00063892	-0.00025662	0.00010671	0.00043831	0.00072688	0.00096289	0.00114	0.00125	0.0013	0.00128	0.00119	0.00106	0.00087461	0.0006547	0.00040964	0.00015148	-0.00010778	-0.00035676	-0.00058524	-0.00078444	-0.00094785	-0.00107	-0.00115	-0.00119	-0.00119	-0.00116	-0.00109	-0.00101	-0.00091227	-0.00081286	-0.00071859	-0.00063737	-0.00057596	-0.00053988	-0.00053267	-0.00055627	-0.00061067	-0.00069393	-0.00080268	-0.00093168	-0.00107	-0.00123	-0.00138	-0.00152	-0.00165	-0.00175	-0.00183
		17100	-0.00067645	-0.00024268	0.00017648	0.00056565	0.00091074	0.0012	0.00142	0.00157	0.00164	0.00164	0.00156	0.00141	0.0012	0.0009509	0.00066368	0.00035701	4.547e-05	-0.00025678	-0.00053678	-0.00078344	-0.00098812	-0.00114	-0.00125	-0.00131	-0.00131	-0.00128	-0.00122	-0.00113	-0.00103	-0.00092371	-0.00083237	-0.0007615	-0.00071958	-0.00071281	-0.00074499	-0.00081717	-0.00092739	-0.00107	-0.00124	-0.00143	-0.00163	-0.00182	-0.00199	-0.00214	-0.00225	-0.00231	-0.00233
		17120	-0.0006057	-0.00014399	0.00030422	0.00072245	0.0011	0.00141	0.00165	0.00182	0.0019	0.0019	0.00182	0.00167	0.00145	0.00118	0.00087053	0.00053987	0.00020264	-0.0001259	-0.00043168	-0.00070276	-0.00092978	-0.00111	-0.00123	-0.0013	-0.00132	-0.0013	-0.00125	-0.00118	-0.00109	-0.00101	-0.00094988	-0.00091207	-0.00090904	-0.00094675	-0.00103	-0.00115	-0.00132	-0.00151	-0.00173	-0.00196	-0.00218	-0.00239	-0.00256	-0.00269	-0.00276	-0.00277	-0.0027
		17140	-0.00044443	2.378e-05	0.00047734	0.00089966	0.00128	0.00159	0.00184	0.002	0.00209	0.00209	0.00201	0.00185	0.00163	0.00136	0.00105	0.00072168	0.00038361	5.365e-05	-0.00025449	-0.00052923	-0.00076167	-0.00094606	-0.00108	-0.00116	-0.0012	-0.00121	-0.00118	-0.00114	-0.00109	-0.00105	-0.00103	-0.00104	-0.00109	-0.00118	-0.00131	-0.00149	-0.0017	-0.00193	-0.00218	-0.00242	-0.00266	-0.00286	-0.00301	-0.0031	-0.00312	-0.00305	-0.0029
		17160	-0.00022302	0.00023611	0.00067818	0.00109	0.00145	0.00175	0.00199	0.00215	0.00222	0.00222	0.00215	0.002	0.00179	0.00153	0.00124	0.00092741	0.00060745	0.00029463	1.29e-06	-0.00026226	-0.0004883	-0.00067211	-0.00081215	-0.00091004	-0.00097042	-0.001	-0.00101	-0.00101	-0.00101	-0.00102	-0.00105	-0.00112	-0.00122	-0.00136	-0.00153	-0.00175	-0.00198	-0.00224	-0.0025	-0.00274	-0.00296	-0.00313	-0.00325	-0.00329	-0.00325	-0.00311	-0.00289
		17180	1.948e-05	0.00046217	0.0008856	0.00128	0.00162	0.00191	0.00213	0.00228	0.00235	0.00235	0.00228	0.00215	0.00196	0.00173	0.00146	0.00118	0.00088776	0.00060145	0.00033106	8.531e-05	-0.0001295	-0.00030975	-0.0004546	-0.0005661	-0.00064863	-0.00070895	-0.00075535	-0.00079718	-0.00084409	-0.00090512	-0.00098826	-0.0011	-0.00124	-0.00142	-0.00163	-0.00186	-0.00211	-0.00236	-0.00261	-0.00283	-0.00302	-0.00316	-0.00322	-0.00321	-0.00312	-0.00293	-0.00265
		17200	0.00024032	0.00066878	0.00108	0.00145	0.00178	0.00206	0.00228	0.00242	0.0025	0.00252	0.00246	0.00235	0.00219	0.00198	0.00175	0.00149	0.00123	0.00096747	0.00071834	0.00048803	0.00028174	0.00010248	-4.94e-05	-0.00017568	-0.00028037	-0.00036914	-0.00044901	-0.00052771	-0.00061297	-0.00071184	-0.0008304	-0.00097265	-0.00114	-0.00133	-0.00155	-0.00178	-0.00202	-0.00225	-0.00247	-0.00266	-0.00281	-0.0029	-0.00292	-0.00287	-0.00273	-0.0025	-0.00219
		17220	0.00040018	0.00082538	0.00123	0.00161	0.00194	0.00223	0.00245	0.00261	0.00271	0.00274	0.00271	0.00262	0.00248	0.00231	0.00209	0.00186	0.00162	0.00137	0.00114	0.00091024	0.00070335	0.00051762	0.00035399	0.00021107	8.593e-05	-2.595e-05	-0.0001302	-0.00023277	-0.00033981	-0.00045689	-0.00058829	-0.00073699	-0.0009039	-0.00109	-0.00129	-0.00149	-0.0017	-0.00189	-0.00207	-0.00221	-0.00231	-0.00236	-0.00234	-0.00226	-0.0021	-0.00186	-0.00155
		17240	0.00046826	0.00090778	0.00133	0.00173	0.00209	0.0024	0.00266	0.00285	0.00298	0.00304	0.00304	0.00298	0.00286	0.0027	0.0025	0.00228	0.00204	0.00179	0.00155	0.00131	0.00109	0.00088688	0.00070516	0.00054402	0.00040157	0.00027479	0.00015941	5.049e-05	-5.684e-05	-0.00016722	-0.00028454	-0.00041138	-0.00054862	-0.00069564	-0.00084976	-0.00101	-0.00116	-0.0013	-0.00142	-0.00152	-0.00157	-0.00159	-0.00154	-0.00144	-0.00128	-0.00106	-0.00078139
		17260	0.00042797	0.00090223	0.00137	0.00181	0.00222	0.00259	0.00289	0.00313	0.00331	0.00341	0.00343	0.0034	0.00329	0.00314	0.00294	0.0027	0.00245	0.00218	0.00191	0.00164	0.00139	0.00117	0.0009596	0.0007795	0.00062463	0.00049297	0.00038144	0.00028571	0.00020108	0.00012304	4.712e-05	-3.001e-05	-0.0001106	-0.00019535	-0.00028359	-0.00037287	-0.00045946	-0.00053808	-0.00060286	-0.00064716	-0.00066441	-0.00064861	-0.00059447	-0.00049826	-0.00035792	-0.00017352	5.249e-05
		17280	0.00027922	0.00080739	0.00134	0.00185	0.00233	0.00276	0.00314	0.00344	0.00366	0.0038	0.00386	0.00384	0.00374	0.00358	0.00336	0.0031	0.0028	0.00249	0.00218	0.00187	0.00158	0.00132	0.00108	0.00088664	0.00072528	0.00059951	0.00050665	0.00044239	0.00040152	0.00037827	0.0003669	0.00036214	0.00035958	0.00035592	0.00034937	0.00033957	0.00032778	0.0003164	0.0003091	0.0003102	0.00032431	0.00035606	0.00040935	0.0004874	0.00059194	0.00072305	0.00087925
		17300	3.889e-05	0.00063458	0.00124	0.00183	0.0024	0.00291	0.00336	0.00372	0.004	0.00418	0.00426	0.00425	0.00415	0.00396	0.00371	0.0034	0.00306	0.00269	0.00232	0.00196	0.00163	0.00132	0.00106	0.00085051	0.00068995	0.00058033	0.00051876	0.00050043	0.00051881	0.00056626	0.00063473	0.00071638	0.00080383	0.0008909	0.00097273	0.00105	0.00111	0.00116	0.00121	0.00125	0.00128	0.00132	0.00137	0.00142	0.00148	0.00155	0.00163
		17320	-0.00026092	0.00040662	0.00109	0.00177	0.00241	0.003	0.00352	0.00395	0.00427	0.00448	0.00458	0.00456	0.00444	0.00423	0.00393	0.00357	0.00317	0.00274	0.00231	0.0019	0.00151	0.00118	0.00089285	0.00067413	0.00052236	0.00043754	0.00041638	0.0004527	0.00053826	0.00066315	0.00081656	0.00098766	0.00117	0.00134	0.00151	0.00166	0.00179	0.0019	0.00199	0.00206	0.00211	0.00215	0.00218	0.0022	0.00221	0.00223	0.00225
		17340	-0.00057829	0.00015415	0.00090806	0.00166	0.00237	0.00302	0.0036	0.00407	0.00442	0.00465	0.00475	0.00472	0.00457	0.00432	0.00397	0.00356	0.0031	0.00262	0.00213	0.00167	0.00125	0.00088796	0.00059376	0.00037727	0.00024254	0.00018913	0.0002128	0.00030588	0.00045806	0.00065704	0.00088942	0.00114	0.0014	0.00165	0.00189	0.00211	0.00229	0.00245	0.00257	0.00266	0.00272	0.00275	0.00276	0.00276	0.00274	0.00272	0.00268
[truncated: 33 more rows]
[truncated: 204 more columns]

## Sheet: Figure 2a-bottom right panel
	Figure 2a-bottom right panel: Absorptive 2D spectra of the rAPC trimer at 89 ps
		ω3 (cm-1)
[truncated: 252 more rows]
[truncated: 204 more columns]

## Sheet: Figure 2b-top left panel
	Figure 2b-top left panel: Absorptive 2D spectra of the α-subunit at 24 fs
		ω3 (cm-1)
[truncated: 252 more rows]
[truncated: 204 more columns]

## Sheet: Figure 2b-top right panel
	Figure 2b-top right panel: Absorptive 2D spectra of the α-subunit at 400 fs
[truncated: 253 more rows]
[truncated: 204 more columns]

[truncated: 11 more sheets: Figure 2b-bottom left panel, Figure 2b-bottom right panel, Figure 2c, Figure 2d, Figure 2e, Figure 3a, Figure 3b, Figure 4a top panel, Figure 4a bottom panel, Figure 4b top panel, Figure 4b bottom panel]
