# Supplementary material for: Quantum phase synchronization via exciton-vibrational energy dissipation sustains long-lived coherence in photosynthetic antennas
Source: Nat Commun. 2024 Apr 12;15:3171. doi: 10.1038/s41467-024-47560-6 (PMC11015008; doi:10.1038/s41467-024-47560-6)
Supplement: Supplementary file 3 — Source Data [file 41467_2024_47560_MOESM3_ESM.zip › Source data/Source Data - Supporting information.xlsx]

## Sheet: Fig. S5
	Supplementary Figure 5. Linear absorption spectra of the rAPC trimer, monomer, α-and β-subunits.
		Wavelength (nm)	Trimer	Wavelength (nm)	Monomer	Wavelength (nm)	α-subunit	Wavelength (nm)	β-subunit
		500.04	0.05886	500.04	0.06007	500.04	0.03463	500.04	0.04268
		500.63	0.05973	500.63	0.05984	500.63	0.03501	500.63	0.04118
		501.22	0.05833	501.22	0.06004	501.22	0.03493	501.22	0.0422
		501.8	0.05962	501.8	0.06055	501.8	0.03623	501.8	0.04195
		502.39	0.05951	502.39	0.06091	502.39	0.03657	502.39	0.04298
		502.98	0.05909	502.98	0.0612	502.98	0.03708	502.98	0.0436
		503.56	0.05956	503.56	0.06192	503.56	0.03755	503.56	0.04429
		504.15	0.06035	504.15	0.06207	504.15	0.03809	504.15	0.04461
		504.73	0.06122	504.73	0.06261	504.73	0.03751	504.73	0.04446
		505.32	0.06045	505.32	0.06244	505.32	0.0387	505.32	0.04495
		505.9	0.06107	505.9	0.06304	505.9	0.03825	505.9	0.04562
		506.49	0.06228	506.49	0.06381	506.49	0.04006	506.49	0.04609
		507.08	0.06155	507.08	0.06379	507.08	0.03994	507.08	0.04662
		507.66	0.06187	507.66	0.06516	507.66	0.04099	507.66	0.04828
		508.25	0.06324	508.25	0.06561	508.25	0.04158	508.25	0.04771
		508.83	0.06368	508.83	0.06587	508.83	0.0426	508.83	0.04873
		509.42	0.06432	509.42	0.06616	509.42	0.04326	509.42	0.04881
		510	0.06354	510	0.06545	510	0.04248	510	0.05052
		510.59	0.06358	510.59	0.06647	510.59	0.04342	510.59	0.05114
		511.18	0.06483	511.18	0.0675	511.18	0.04513	511.18	0.05072
		511.76	0.06531	511.76	0.06804	511.76	0.04384	511.76	0.0516
		512.35	0.06531	512.35	0.06845	512.35	0.04485	512.35	0.05138
		512.93	0.06587	512.93	0.06892	512.93	0.04574	512.93	0.05203
		513.52	0.06638	513.52	0.06962	513.52	0.04643	513.52	0.05262
		514.1	0.06743	514.1	0.06908	514.1	0.04698	514.1	0.05287
		514.69	0.06692	514.69	0.07071	514.69	0.04617	514.69	0.05287
		515.27	0.06827	515.27	0.0711	515.27	0.0468	515.27	0.05443
		515.86	0.0688	515.86	0.07215	515.86	0.04811	515.86	0.05538
		516.44	0.06871	516.44	0.07167	516.44	0.04763	516.44	0.05543
		517.03	0.06832	517.03	0.07366	517.03	0.04982	517.03	0.05565
		517.61	0.06953	517.61	0.07335	517.61	0.05039	517.61	0.05644
		518.2	0.07039	518.2	0.07341	518.2	0.04978	518.2	0.05789
		518.79	0.06986	518.79	0.07429	518.79	0.05083	518.79	0.05797
		519.37	0.07048	519.37	0.07579	519.37	0.05166	519.37	0.05851
		519.96	0.07134	519.96	0.07643	519.96	0.0514	519.96	0.05943
		520.54	0.07197	520.54	0.07664	520.54	0.05291	520.54	0.0609
		521.13	0.07387	521.13	0.07916	521.13	0.05485	521.13	0.06133
		521.71	0.0731	521.71	0.07893	521.71	0.05492	521.71	0.06124
		522.29	0.07452	522.29	0.08069	522.29	0.0556	522.29	0.06226
		522.88	0.07445	522.88	0.0812	522.88	0.05618	522.88	0.06213
		523.46	0.07515	523.46	0.0808	523.46	0.05583	523.46	0.06381
		524.05	0.07585	524.05	0.08132	524.05	0.05781	524.05	0.06346
		524.63	0.07709	524.63	0.08369	524.63	0.0592	524.63	0.06537
		525.22	0.07728	525.22	0.08424	525.22	0.05874	525.22	0.06629
		525.8	0.07847	525.8	0.08426	525.8	0.06086	525.8	0.06689
		526.39	0.07891	526.39	0.08487	526.39	0.06045	526.39	0.06751
		526.97	0.08023	526.97	0.08656	526.97	0.06292	526.97	0.06862
		527.56	0.07944	527.56	0.08784	527.56	0.063	527.56	0.06963
		528.14	0.08205	528.14	0.08837	528.14	0.06378	528.14	0.07041
		528.73	0.08265	528.73	0.0891	528.73	0.06582	528.73	0.07124
		529.31	0.08266	529.31	0.09019	529.31	0.0668	529.31	0.07163
		529.9	0.08271	529.9	0.09038	529.9	0.06739	529.9	0.07277
		530.48	0.08471	530.48	0.092	530.48	0.06795	530.48	0.07398
		531.06	0.08448	531.06	0.09231	531.06	0.06921	531.06	0.07449
		531.65	0.08566	531.65	0.09354	531.65	0.07005	531.65	0.07509
		532.23	0.08637	532.23	0.09534	532.23	0.07126	532.23	0.0767
		532.82	0.08705	532.82	0.09608	532.82	0.07275	532.82	0.07772
		533.4	0.08862	533.4	0.09776	533.4	0.07415	533.4	0.07886
		533.99	0.08893	533.99	0.09818	533.99	0.07442	533.99	0.07917
		534.57	0.09028	534.57	0.0989	534.57	0.07588	534.57	0.08064
		535.15	0.09132	535.15	0.10021	535.15	0.0765	535.15	0.08145
		535.74	0.09257	535.74	0.10132	535.74	0.07727	535.74	0.08272
		536.32	0.09301	536.32	0.10217	536.32	0.07851	536.32	0.08349
		536.91	0.09449	536.91	0.1029	536.91	0.07951	536.91	0.08462
		537.49	0.09555	537.49	0.10435	537.49	0.08077	537.49	0.08583
		538.07	0.09661	538.07	0.10542	538.07	0.08204	538.07	0.08642
		538.66	0.097	538.66	0.10646	538.66	0.08285	538.66	0.08672
		539.24	0.09857	539.24	0.10703	539.24	0.08366	539.24	0.08841
		539.83	0.09938	539.83	0.10927	539.83	0.08541	539.83	0.08951
		540.41	0.10144	540.41	0.11059	540.41	0.08696	540.41	0.09016
		540.99	0.10225	540.99	0.11275	540.99	0.088	540.99	0.0919
		541.58	0.10322	541.58	0.11384	541.58	0.0888	541.58	0.09278
		542.16	0.10471	542.16	0.11535	542.16	0.09134	542.16	0.09464
		542.75	0.10542	542.75	0.11603	542.75	0.09273	542.75	0.09513
		543.33	0.10765	543.33	0.11843	543.33	0.09349	543.33	0.097
		543.91	0.10861	543.91	0.11981	543.91	0.09531	543.91	0.09811
		544.5	0.10989	544.5	0.1212	544.5	0.09661	544.5	0.09937
		545.08	0.11128	545.08	0.12244	545.08	0.09814	545.08	0.10101
		545.66	0.11288	545.66	0.12423	545.66	0.09981	545.66	0.10185
		546.25	0.11428	546.25	0.1256	546.25	0.10213	546.25	0.10448
		546.83	0.11568	546.83	0.12748	546.83	0.10287	546.83	0.10547
		547.41	0.11675	547.41	0.1287	547.41	0.10486	547.41	0.10606
		548	0.11765	548	0.13066	548	0.10599	548	0.10777
		548.58	0.11863	548.58	0.13237	548.58	0.10712	548.58	0.10946
		549.16	0.12063	549.16	0.1343	549.16	0.10922	549.16	0.1109
		549.75	0.12299	549.75	0.13601	549.75	0.1116	549.75	0.11302
		550.33	0.12472	550.33	0.13816	550.33	0.11342	550.33	0.11418
		550.91	0.1254	550.91	0.13984	550.91	0.11453	550.91	0.11631
		551.5	0.12743	551.5	0.14205	551.5	0.11668	551.5	0.11746
		552.08	0.12837	552.08	0.14288	552.08	0.11818	552.08	0.11916
		552.66	0.13065	552.66	0.14474	552.66	0.11981	552.66	0.12075
		553.25	0.13162	553.25	0.14735	553.25	0.12244	553.25	0.12237
		553.83	0.13284	553.83	0.14888	553.83	0.12476	553.83	0.12429
		554.41	0.13504	554.41	0.15122	554.41	0.12679	554.41	0.12544
		555	0.13687	555	0.15327	555	0.12857	555	0.12712
		555.58	0.13858	555.58	0.15443	555.58	0.12976	555.58	0.12878
		556.16	0.14029	556.16	0.15635	556.16	0.13194	556.16	0.13074
		556.74	0.14223	556.74	0.15976	556.74	0.13422	556.74	0.13253
		557.33	0.14349	557.33	0.16208	557.33	0.13668	557.33	0.13375
		557.91	0.14556	557.91	0.16359	557.91	0.13886	557.91	0.13587
		558.49	0.14641	558.49	0.1651	558.49	0.14035	558.49	0.13828
		559.08	0.14957	559.08	0.16675	559.08	0.14275	559.08	0.13902
		559.66	0.15076	559.66	0.16957	559.66	0.14456	559.66	0.1409
		560.24	0.15311	560.24	0.17187	560.24	0.14712	560.24	0.14263
		560.82	0.15523	560.82	0.17377	560.82	0.14979	560.82	0.14472
		561.41	0.15703	561.41	0.17588	561.41	0.15131	561.41	0.14589
		561.99	0.15859	561.99	0.17865	561.99	0.15319	561.99	0.14843
		562.57	0.16073	562.57	0.18022	562.57	0.15574	562.57	0.14981
		563.15	0.1631	563.15	0.18196	563.15	0.15807	563.15	0.15128
		563.74	0.1642	563.74	0.18361	563.74	0.15998	563.74	0.15341
		564.32	0.1666	564.32	0.18574	564.32	0.16191	564.32	0.15524
		564.9	0.16916	564.9	0.18807	564.9	0.16442	564.9	0.15673
		565.48	0.17079	565.48	0.19048	565.48	0.16658	565.48	0.15818
		566.07	0.17318	566.07	0.19269	566.07	0.16923	566.07	0.16052
		566.65	0.17506	566.65	0.19532	566.65	0.17095	566.65	0.16176
		567.23	0.17722	567.23	0.19799	567.23	0.17352	567.23	0.16411
		567.81	0.17958	567.81	0.19987	567.81	0.17554	567.81	0.16608
		568.4	0.18113	568.4	0.20104	568.4	0.17766	568.4	0.167
		568.98	0.18367	568.98	0.20255	568.98	0.17977	568.98	0.16878
		569.56	0.18617	569.56	0.20529	569.56	0.18148	569.56	0.17039
		570.14	0.18804	570.14	0.20686	570.14	0.18371	570.14	0.17211
		570.72	0.18957	570.72	0.20947	570.72	0.18572	570.72	0.17322
		571.31	0.19181	571.31	0.21132	571.31	0.18803	571.31	0.17466
		571.89	0.19384	571.89	0.21291	571.89	0.18983	571.89	0.17589
		572.47	0.19623	572.47	0.21481	572.47	0.19191	572.47	0.17817
		573.05	0.19832	573.05	0.21728	573.05	0.19441	573.05	0.18018
		573.63	0.20069	573.63	0.21913	573.63	0.19619	573.63	0.18153
		574.22	0.20314	574.22	0.22086	574.22	0.19795	574.22	0.18223
		574.8	0.20527	574.8	0.22355	574.8	0.20016	574.8	0.18409
		575.38	0.20779	575.38	0.22592	575.38	0.20242	575.38	0.18609
		575.96	0.20985	575.96	0.22793	575.96	0.20376	575.96	0.18752
		576.54	0.21238	576.54	0.23004	576.54	0.20531	576.54	0.18888
		577.12	0.21567	577.12	0.23219	577.12	0.20823	577.12	0.19065
		577.71	0.21776	577.71	0.2336	577.71	0.20997	577.71	0.19202
		578.29	0.21999	578.29	0.23559	578.29	0.21136	578.29	0.19336
		578.87	0.22346	578.87	0.23818	578.87	0.21352	578.87	0.19518
		579.45	0.22655	579.45	0.23985	579.45	0.21567	579.45	0.19671
		580.03	0.22912	580.03	0.24184	580.03	0.21733	580.03	0.19844
		580.61	0.23235	580.61	0.24365	580.61	0.22	580.61	0.20048
		581.19	0.23485	581.19	0.2455	581.19	0.22204	581.19	0.20197
		581.78	0.23716	581.78	0.2474	581.78	0.22308	581.78	0.20358
		582.36	0.24088	582.36	0.24994	582.36	0.22506	582.36	0.20514
		582.94	0.24515	582.94	0.25227	582.94	0.22825	582.94	0.20779
		583.52	0.24908	583.52	0.25461	583.52	0.23078	583.52	0.20969
		584.1	0.25232	584.1	0.25682	584.1	0.23267	584.1	0.2121
		584.68	0.25526	584.68	0.25913	584.68	0.23405	584.68	0.21387
		585.26	0.25889	585.26	0.26055	585.26	0.2363	585.26	0.21542
		585.84	0.26279	585.84	0.26274	585.84	0.23809	585.84	0.21726
		586.43	0.26763	586.43	0.26578	586.43	0.24087	586.43	0.21982
		587.01	0.27114	587.01	0.26703	587.01	0.24275	587.01	0.22171
		587.59	0.27505	587.59	0.26854	587.59	0.24446	587.59	0.22328
		588.17	0.27921	588.17	0.27065	588.17	0.24734	588.17	0.2252
		588.75	0.28325	588.75	0.2735	588.75	0.24979	588.75	0.22743
		589.33	0.2878	589.33	0.27645	589.33	0.25151	589.33	0.22973
		589.91	0.29179	589.91	0.27958	589.91	0.25421	589.91	0.232
		590.49	0.29564	590.49	0.28143	590.49	0.2567	590.49	0.23392
		591.07	0.29967	591.07	0.28383	591.07	0.25906	591.07	0.23583
		591.65	0.30314	591.65	0.28585	591.65	0.261	591.65	0.2381
		592.23	0.30709	592.23	0.28805	592.23	0.2638	592.23	0.24026
		592.82	0.31021	592.82	0.2907	592.82	0.26624	592.82	0.24233
		593.4	0.31401	593.4	0.29251	593.4	0.26929	593.4	0.24454
		593.98	0.31732	593.98	0.29622	593.98	0.27242	593.98	0.24716
		594.56	0.32001	594.56	0.29922	594.56	0.27457	594.56	0.24926
		595.14	0.32288	595.14	0.30125	595.14	0.27704	595.14	0.25181
		595.72	0.32512	595.72	0.30356	595.72	0.27931	595.72	0.25397
		596.3	0.32758	596.3	0.30566	596.3	0.28238	596.3	0.25665
		596.88	0.33024	596.88	0.30852	596.88	0.28555	596.88	0.25933
		597.46	0.33264	597.46	0.31116	597.46	0.2881	597.46	0.26157
		598.04	0.33536	598.04	0.31437	598.04	0.29103	598.04	0.26398
		598.62	0.33736	598.62	0.3166	598.62	0.29402	598.62	0.26615
		599.2	0.33985	599.2	0.31968	599.2	0.29666	599.2	0.26835
		599.78	0.34209	599.78	0.32219	599.78	0.29956	599.78	0.27102
		600.36	0.34398	600.36	0.32444	600.36	0.30242	600.36	0.27369
		600.94	0.3462	600.94	0.3275	600.94	0.30553	600.94	0.27586
		601.52	0.34838	601.52	0.33047	601.52	0.30912	601.52	0.27836
		602.1	0.35007	602.1	0.33313	602.1	0.312	602.1	0.28088
		602.68	0.35242	602.68	0.33651	602.68	0.31476	602.68	0.28319
		603.26	0.35447	603.26	0.33972	603.26	0.31781	603.26	0.28599
		603.84	0.35665	603.84	0.34225	603.84	0.321	603.84	0.28818
		604.42	0.35891	604.42	0.34443	604.42	0.32378	604.42	0.29014
		605	0.36065	605	0.34662	605	0.32679	605	0.29276
		605.58	0.36261	605.58	0.3498	605.58	0.33027	605.58	0.29505
		606.16	0.36376	606.16	0.35169	606.16	0.33318	606.16	0.29724
		606.74	0.36531	606.74	0.35497	606.74	0.33598	606.74	0.29805
		607.32	0.36809	607.32	0.35748	607.32	0.33902	607.32	0.30091
		607.9	0.36963	607.9	0.36012	607.9	0.34248	607.9	0.30289
		608.48	0.37148	608.48	0.36269	608.48	0.34543	608.48	0.30395
		609.06	0.3729	609.06	0.36435	609.06	0.34772	609.06	0.30576
		609.64	0.37549	609.64	0.36744	609.64	0.35055	609.64	0.30814
		610.22	0.37736	610.22	0.36862	610.22	0.35275	610.22	0.30922
		610.8	0.37936	610.8	0.3714	610.8	0.35533	610.8	0.31064
		611.38	0.38102	611.38	0.37442	611.38	0.35792	611.38	0.31271
		611.96	0.38312	611.96	0.37665	611.96	0.36003	611.96	0.31353
		612.54	0.38501	612.54	0.37904	612.54	0.36267	612.54	0.31439
		613.12	0.38663	613.12	0.38018	613.12	0.3653	613.12	0.31523
		613.7	0.3899	613.7	0.38149	613.7	0.36719	613.7	0.31625
		614.28	0.39211	614.28	0.38174	614.28	0.36877	614.28	0.31647
		614.86	0.39343	614.86	0.38346	614.86	0.37031	614.86	0.31647
		615.43	0.39636	615.43	0.38501	615.43	0.37213	615.43	0.31711
		616.01	0.39797	616.01	0.3853	616.01	0.37274	616.01	0.31716
		616.59	0.39925	616.59	0.38593	616.59	0.37329	616.59	0.31697
		617.17	0.40093	617.17	0.38665	617.17	0.37411	617.17	0.31602
		617.75	0.40247	617.75	0.38655	617.75	0.3755	617.75	0.31524
		618.33	0.40448	618.33	0.38709	618.33	0.37563	618.33	0.31448
		618.91	0.40605	618.91	0.38718	618.91	0.3757	618.91	0.31406
		619.49	0.40733	619.49	0.38726	619.49	0.37561	619.49	0.31271
		620.07	0.40912	620.07	0.3873	620.07	0.37487	620.07	0.31143
		620.65	0.41051	620.65	0.38573	620.65	0.37431	620.65	0.30926
		621.23	0.41067	621.23	0.38357	621.23	0.37357	621.23	0.30767
		621.8	0.41207	621.8	0.38258	621.8	0.37216	621.8	0.30541
		622.38	0.41196	622.38	0.38039	622.38	0.37047	622.38	0.30297
		622.96	0.41272	622.96	0.37951	622.96	0.369	622.96	0.30062
		623.54	0.41355	623.54	0.3767	623.54	0.36718	623.54	0.29757
		624.12	0.41433	624.12	0.3739	624.12	0.36406	624.12	0.29434
		624.7	0.41445	624.7	0.37126	624.7	0.36228	624.7	0.29132
		625.28	0.41386	625.28	0.36802	625.28	0.35911	625.28	0.28769
		625.86	0.41468	625.86	0.36539	625.86	0.35562	625.86	0.28423
		626.43	0.41434	626.43	0.36239	626.43	0.35262	626.43	0.27997
		627.01	0.41386	627.01	0.35811	627.01	0.34849	627.01	0.27618
		627.59	0.41382	627.59	0.35447	627.59	0.34469	627.59	0.27191
		628.17	0.41292	628.17	0.35142	628.17	0.34037	628.17	0.26759
		628.75	0.41279	628.75	0.34731	628.75	0.33586	628.75	0.26279
		629.33	0.41219	629.33	0.34255	629.33	0.33152	629.33	0.25868
		629.9	0.41147	629.9	0.33765	629.9	0.32564	629.9	0.25357
		630.48	0.41098	630.48	0.33241	630.48	0.32093	630.48	0.24879
		631.06	0.41048	631.06	0.32775	631.06	0.31504	631.06	0.24353
		631.64	0.40978	631.64	0.32241	631.64	0.30918	631.64	0.23823
		632.22	0.40917	632.22	0.31683	632.22	0.30339	632.22	0.23261
		632.8	0.40958	632.8	0.31106	632.8	0.29758	632.8	0.22783
		633.37	0.4088	633.37	0.30511	633.37	0.29141	633.37	0.22207
		633.95	0.40877	633.95	0.29925	633.95	0.28509	633.95	0.21647
		634.53	0.40892	634.53	0.29344	634.53	0.27865	634.53	0.21118
		635.11	0.40955	635.11	0.28638	635.11	0.27178	635.11	0.20603
		635.69	0.41024	635.69	0.28045	635.69	0.26499	635.69	0.2007
		636.26	0.41117	636.26	0.27416	636.26	0.25747	636.26	0.19429
		636.84	0.41226	636.84	0.26803	636.84	0.25055	636.84	0.18878
		637.42	0.41336	637.42	0.26137	637.42	0.24359	637.42	0.18306
		638	0.41594	638	0.2552	638	0.23672	638	0.17765
		638.58	0.4174	638.58	0.2488	638.58	0.23005	638.58	0.1722
		639.15	0.42039	639.15	0.24181	639.15	0.22237	639.15	0.16752
		639.73	0.42389	639.73	0.23556	639.73	0.21605	639.73	0.1617
		640.31	0.42708	640.31	0.22854	640.31	0.2084	640.31	0.1567
		640.89	0.4316	640.89	0.22246	640.89	0.20117	640.89	0.15208
		641.46	0.43586	641.46	0.21602	641.46	0.19421	641.46	0.14723
		642.04	0.44131	642.04	0.20912	642.04	0.18736	642.04	0.14215
		642.62	0.44705	642.62	0.20296	642.62	0.18021	642.62	0.13764
		643.2	0.453	643.2	0.19681	643.2	0.17363	643.2	0.13316
		643.77	0.45915	643.77	0.19129	643.77	0.16705	643.77	0.12878
		644.35	0.46619	644.35	0.18539	644.35	0.16065	644.35	0.12427
		644.93	0.47319	644.93	0.1802	644.93	0.15438	644.93	0.11995
		645.51	0.47992	645.51	0.1747	645.51	0.1479	645.51	0.11635
		646.08	0.48752	646.08	0.16868	646.08	0.14178	646.08	0.11291
		646.66	0.49426	646.66	0.16336	646.66	0.13611	646.66	0.10935
		647.24	0.50108	647.24	0.15785	647.24	0.12985	647.24	0.10575
		647.81	0.50894	647.81	0.15245	647.81	0.12477	647.81	0.10229
		648.39	0.51435	648.39	0.1481	648.39	0.11943	648.39	0.0991
		648.97	0.52003	648.97	0.14393	648.97	0.11405	648.97	0.09612
		649.55	0.52526	649.55	0.13956	649.55	0.10894	649.55	0.09287
		650.12	0.52831	650.12	0.13417	650.12	0.10405	650.12	0.0898
		650.7	0.53118	650.7	0.12924	650.7	0.09959	650.7	0.08765
		651.28	0.53226	651.28	0.12505	651.28	0.09549	651.28	0.08526
		651.85	0.53227	651.85	0.12122	651.85	0.09139	651.85	0.08308
		652.43	0.53002	652.43	0.11777	652.43	0.08707	652.43	0.08074
		653.01	0.52701	653.01	0.11461	653.01	0.08324	653.01	0.07829
		653.58	0.5218	653.58	0.11092	653.58	0.07971	653.58	0.07621
		654.16	0.51454	654.16	0.10785	654.16	0.07668	654.16	0.07461
		654.74	0.50664	654.74	0.10521	654.74	0.0731	654.74	0.07285
		655.31	0.49618	655.31	0.1018	655.31	0.07026	655.31	0.07065
		655.89	0.48341	655.89	0.09721	655.89	0.0665	655.89	0.06796
		656.47	0.47246	656.47	0.09547	656.47	0.06361	656.47	0.06677
		657.04	0.45954	657.04	0.09349	657.04	0.0613	657.04	0.06611
		657.62	0.44439	657.62	0.09036	657.62	0.05902	657.62	0.06437
		658.2	0.42839	658.2	0.08719	658.2	0.05682	658.2	0.06278
		658.77	0.41145	658.77	0.08504	658.77	0.05526	658.77	0.0622
		659.35	0.3942	659.35	0.08304	659.35	0.05321	659.35	0.0613
		659.93	0.3763	659.93	0.08037	659.93	0.05121	659.93	0.06028
		660.5	0.35728	660.5	0.07781	660.5	0.04908	660.5	0.05927
		661.08	0.33969	661.08	0.07531	661.08	0.0471	661.08	0.05769
		661.66	0.32085	661.66	0.0733	661.66	0.04604	661.66	0.05664
		662.23	0.3022	662.23	0.07173	662.23	0.04446	662.23	0.05541
		662.81	0.28476	662.81	0.07014	662.81	0.04366	662.81	0.05515
		663.38	0.26755	663.38	0.06828	663.38	0.04217	663.38	0.05452
		663.96	0.25024	663.96	0.06769	663.96	0.04112	663.96	0.05384
		664.54	0.23421	664.54	0.06611	664.54	0.04002	664.54	0.05272
		665.11	0.2186	665.11	0.06419	665.11	0.03919	665.11	0.05146
		665.69	0.2035	665.69	0.06302	665.69	0.03823	665.69	0.05071
		666.26	0.18933	666.26	0.0618	666.26	0.03741	666.26	0.0505
		666.84	0.17636	666.84	0.06031	666.84	0.03691	666.84	0.04986
		667.42	0.16409	667.42	0.06015	667.42	0.03591	667.42	0.04962
		667.99	0.15238	667.99	0.05932	667.99	0.03535	667.99	0.04893
		668.57	0.14227	668.57	0.05827	668.57	0.03475	668.57	0.04808
		669.14	0.13182	669.14	0.05708	669.14	0.03414	669.14	0.04692
		669.72	0.12305	669.72	0.05647	669.72	0.03386	669.72	0.04696
		670.3	0.11488	670.3	0.05575	670.3	0.03283	670.3	0.04736
		670.87	0.10688	670.87	0.05506	670.87	0.03241	670.87	0.0468
		671.45	0.1	671.45	0.05344	671.45	0.0317	671.45	0.0457
		672.02	0.09377	672.02	0.05276	672.02	0.03173	672.02	0.04524
		672.6	0.08804	672.6	0.05148	672.6	0.0318	672.6	0.04491
		673.17	0.08333	673.17	0.0515	673.17	0.03118	673.17	0.04472
		673.75	0.07781	673.75	0.0506	673.75	0.03094	673.75	0.04409
		674.32	0.07365	674.32	0.04931	674.32	0.0303	674.32	0.0436
		674.9	0.0704	674.9	0.04913	674.9	0.03022	674.9	0.04282
		675.47	0.06709	675.47	0.04888	675.47	0.0299	675.47	0.04258
		676.05	0.0641	676.05	0.04819	676.05	0.02998	676.05	0.04314
		676.63	0.06128	676.63	0.04721	676.63	0.02988	676.63	0.04305
		677.2	0.05866	677.2	0.04738	677.2	0.02907	677.2	0.04246
		677.78	0.0564	677.78	0.04711	677.78	0.02896	677.78	0.04201
		678.35	0.05425	678.35	0.04702	678.35	0.02914	678.35	0.04232
		678.93	0.05223	678.93	0.0467	678.93	0.02862	678.93	0.04161
		679.5	0.05094	679.5	0.04607	679.5	0.02879	679.5	0.04129
		680.08	0.04987	680.08	0.04519	680.08	0.02837	680.08	0.04048
		680.65	0.0484	680.65	0.04568	680.65	0.02822	680.65	0.04017
		681.23	0.04709	681.23	0.04506	681.23	0.02818	681.23	0.04012
		681.8	0.04576	681.8	0.0444	681.8	0.02811	681.8	0.04001
		682.38	0.0445	682.38	0.04341	682.38	0.02839	682.38	0.03961
		682.95	0.0437	682.95	0.04398	682.95	0.02789	682.95	0.03895
		683.53	0.043	683.53	0.04385	683.53	0.02751	683.53	0.03871
		684.1	0.04201	684.1	0.04308	684.1	0.02757	684.1	0.03864
		684.68	0.04173	684.68	0.0427	684.68	0.02721	684.68	0.03858
		685.25	0.04156	685.25	0.04217	685.25	0.02748	685.25	0.03807
		685.82	0.04076	685.82	0.04207	685.82	0.02727	685.82	0.03775
		686.4	0.04034	686.4	0.04206	686.4	0.02701	686.4	0.03696
		686.97	0.03956	686.97	0.04188	686.97	0.02688	686.97	0.03721
		687.55	0.0391	687.55	0.04126	687.55	0.02694	687.55	0.03738
		688.12	0.03893	688.12	0.04085	688.12	0.02657	688.12	0.03725
		688.7	0.0383	688.7	0.0408	688.7	0.02654	688.7	0.03694
		689.27	0.03791	689.27	0.04103	689.27	0.02664	689.27	0.03697
		689.85	0.0378	689.85	0.04021	689.85	0.02675	689.85	0.03669
		690.42	0.03743	690.42	0.04062	690.42	0.02642	690.42	0.03618
		690.99	0.03712	690.99	0.04	690.99	0.02705	690.99	0.03637
		691.57	0.03696	691.57	0.03917	691.57	0.02675	691.57	0.03623
		692.14	0.03622	692.14	0.03939	692.14	0.0266	692.14	0.03579
		692.72	0.03606	692.72	0.0397	692.72	0.0265	692.72	0.03537
		693.29	0.03582	693.29	0.03979	693.29	0.02649	693.29	0.03498
		693.87	0.03542	693.87	0.03926	693.87	0.02615	693.87	0.03533
		694.44	0.03545	694.44	0.03902	694.44	0.02632	694.44	0.0354
		695.01	0.03568	695.01	0.03872	695.01	0.02677	695.01	0.03495
		695.59	0.03529	695.59	0.03806	695.59	0.02648	695.59	0.03475
		696.16	0.03493	696.16	0.03698	696.16	0.0266	696.16	0.0347
		696.74	0.03484	696.74	0.03716	696.74	0.02615	696.74	0.03489
		697.31	0.0344	697.31	0.03731	697.31	0.02632	697.31	0.03469
		697.88	0.03472	697.88	0.03691	697.88	0.02653	697.88	0.03464
		698.46	0.03443	698.46	0.03715	698.46	0.0264	698.46	0.0338
		699.03	0.03481	699.03	0.03627	699.03	0.02613	699.03	0.03373
		699.6	0.03459	699.6	0.03585	699.6	0.02642	699.6	0.03397
		700.18	0.03418	700.18	0.03664	700.18	0.02633	700.18	0.03327
		700.75	0.03426	700.75	0.03752	700.75	0.02653	700.75	0.03366
		701.32	0.03414	701.32	0.03694	701.32	0.0266	701.32	0.03339
		701.9	0.03427	701.9	0.03661	701.9	0.02662	701.9	0.03294
		702.47	0.03427	702.47	0.03645	702.47	0.02687	702.47	0.03277
		703.05	0.03359	703.05	0.03567	703.05	0.02676	703.05	0.03272
		703.62	0.03324	703.62	0.03582	703.62	0.02638	703.62	0.03251
		704.19	0.03307	704.19	0.03641	704.19	0.0261	704.19	0.03255
		704.77	0.03291	704.77	0.03646	704.77	0.02607	704.77	0.03282
		705.34	0.03275	705.34	0.0363	705.34	0.02608	705.34	0.03298
		705.91	0.03292	705.91	0.03617	705.91	0.02624	705.91	0.03308
		706.49	0.0332	706.49	0.03594	706.49	0.02624	706.49	0.03306
		707.06	0.03387	707.06	0.03574	707.06	0.02605	707.06	0.03282
		707.63	0.03338	707.63	0.03478	707.63	0.02616	707.63	0.03269
		708.2	0.03308	708.2	0.03488	708.2	0.02619	708.2	0.03249
		708.78	0.0331	708.78	0.03523	708.78	0.02619	708.78	0.03235
		709.35	0.03298	709.35	0.03524	709.35	0.02614	709.35	0.0318
		709.92	0.0323	709.92	0.03553	709.92	0.02591	709.92	0.03188
		710.5	0.0322	710.5	0.03538	710.5	0.02627	710.5	0.03198
		711.07	0.03232	711.07	0.03488	711.07	0.02618	711.07	0.03216
		711.64	0.03246	711.64	0.03449	711.64	0.02617	711.64	0.03192
		712.21	0.03233	712.21	0.03414	712.21	0.02556	712.21	0.03211
		712.79	0.03277	712.79	0.034	712.79	0.02549	712.79	0.03193
		713.36	0.03251	713.36	0.03447	713.36	0.02554	713.36	0.03161
		713.93	0.03233	713.93	0.0345	713.93	0.02563	713.93	0.03258
		714.51	0.03208	714.51	0.03363	714.51	0.02581	714.51	0.03189
		715.08	0.03226	715.08	0.03376	715.08	0.02611	715.08	0.03157
		715.65	0.03251	715.65	0.03402	715.65	0.02603	715.65	0.03164
		716.22	0.03229	716.22	0.03341	716.22	0.02634	716.22	0.03168
		716.8	0.03237	716.8	0.03434	716.8	0.02651	716.8	0.03231
		717.37	0.03221	717.37	0.03439	717.37	0.02639	717.37	0.03173
		717.94	0.03245	717.94	0.03405	717.94	0.02644	717.94	0.03191
		718.51	0.03199	718.51	0.03374	718.51	0.02635	718.51	0.03103
		719.09	0.03199	719.09	0.03393	719.09	0.02606	719.09	0.03155
		719.66	0.03205	719.66	0.0339	719.66	0.02618	719.66	0.0316
		720.23	0.03155	720.23	0.03457	720.23	0.02642	720.23	0.03104
		720.8	0.03191	720.8	0.0346	720.8	0.02597	720.8	0.03145
		721.37	0.03199	721.37	0.03521	721.37	0.02605	721.37	0.03139
		721.95	0.03218	721.95	0.03425	721.95	0.0261	721.95	0.03174
		722.52	0.03149	722.52	0.03386	722.52	0.02646	722.52	0.03142
		723.09	0.03196	723.09	0.03369	723.09	0.0264	723.09	0.03183
		723.66	0.03214	723.66	0.0338	723.66	0.026	723.66	0.03152
		724.23	0.03209	724.23	0.03418	724.23	0.02675	724.23	0.03122
		724.81	0.03165	724.81	0.0343	724.81	0.02666	724.81	0.03125
		725.38	0.0319	725.38	0.03436	725.38	0.0264	725.38	0.03179
		725.95	0.03223	725.95	0.03384	725.95	0.02635	725.95	0.03122
		726.52	0.03171	726.52	0.03403	726.52	0.0256	726.52	0.03126
		727.09	0.03174	727.09	0.03389	727.09	0.02518	727.09	0.03102
		727.67	0.03149	727.67	0.03419	727.67	0.02517	727.67	0.03122
		728.24	0.03127	728.24	0.03435	728.24	0.02566	728.24	0.03142
		728.81	0.03159	728.81	0.03428	728.81	0.02563	728.81	0.03177
		729.38	0.03125	729.38	0.03363	729.38	0.02592	729.38	0.03162
		729.95	0.03119	729.95	0.03365	729.95	0.0261	729.95	0.03185
		730.52	0.03136	730.52	0.03387	730.52	0.026	730.52	0.03153
		731.09	0.03137	731.09	0.03419	731.09	0.02618	731.09	0.03178
		731.67	0.0314	731.67	0.03458	731.67	0.02639	731.67	0.03177
		732.24	0.03155	732.24	0.03409	732.24	0.02652	732.24	0.03173
		732.81	0.03154	732.81	0.03414	732.81	0.02647	732.81	0.03088
		733.38	0.03147	733.38	0.03442	733.38	0.02617	733.38	0.03122
		733.95	0.03176	733.95	0.03434	733.95	0.02606	733.95	0.03112
		734.52	0.03141	734.52	0.03459	734.52	0.02635	734.52	0.03117
		735.09	0.03139	735.09	0.03532	735.09	0.02631	735.09	0.03143
		735.67	0.03118	735.67	0.03587	735.67	0.0261	735.67	0.03131
		736.24	0.03132	736.24	0.03501	736.24	0.02602	736.24	0.03174
		736.81	0.03178	736.81	0.03414	736.81	0.02621	736.81	0.0318
		737.38	0.03177	737.38	0.03374	737.38	0.02627	737.38	0.03112
		737.95	0.03196	737.95	0.0344	737.95	0.0266	737.95	0.03157
		738.52	0.03136	738.52	0.03418	738.52	0.02655	738.52	0.03146
		739.09	0.03158	739.09	0.03434	739.09	0.02617	739.09	0.0316
		739.66	0.03129	739.66	0.03373	739.66	0.0263	739.66	0.03126
		740.23	0.03154	740.23	0.03331	740.23	0.02648	740.23	0.03135
		740.8	0.03125	740.8	0.03382	740.8	0.02637	740.8	0.03158
		741.37	0.03086	741.37	0.03415	741.37	0.02647	741.37	0.0318
		741.95	0.03064	741.95	0.0331	741.95	0.02624	741.95	0.03168
		742.52	0.03067	742.52	0.03295	742.52	0.02625	742.52	0.03176
		743.09	0.03119	743.09	0.03283	743.09	0.02571	743.09	0.03208
		743.66	0.03118	743.66	0.03287	743.66	0.0262	743.66	0.03201
		744.23	0.03028	744.23	0.03342	744.23	0.02628	744.23	0.03186
		744.8	0.03009	744.8	0.03385	744.8	0.02599	744.8	0.0312
		745.37	0.03065	745.37	0.03368	745.37	0.0261	745.37	0.03098
		745.94	0.03111	745.94	0.03425	745.94	0.02613	745.94	0.03089
		746.51	0.03107	746.51	0.03367	746.51	0.02624	746.51	0.03107
		747.08	0.03048	747.08	0.03326	747.08	0.02623	747.08	0.03088
		747.65	0.03044	747.65	0.03289	747.65	0.02618	747.65	0.03135
		748.22	0.03038	748.22	0.0328	748.22	0.02589	748.22	0.03116
		748.79	0.03043	748.79	0.03338	748.79	0.02623	748.79	0.03121
		749.36	0.03062	749.36	0.03353	749.36	0.02646	749.36	0.0313
		749.93	0.03093	749.93	0.03321	749.93	0.02626	749.93	0.03154
		750.5	0.03096	750.5	0.03303	750.5	0.02628	750.5	0.03171
		751.07	0.03126	751.07	0.03358	751.07	0.02663	751.07	0.03122
		751.64	0.03117	751.64	0.03365	751.64	0.02662	751.64	0.03106
		752.21	0.03128	752.21	0.03316	752.21	0.02661	752.21	0.03121
		752.78	0.03092	752.78	0.03325	752.78	0.02667	752.78	0.03125
		753.35	0.03042	753.35	0.03329	753.35	0.02639	753.35	0.03118
		753.92	0.03079	753.92	0.03338	753.92	0.02615	753.92	0.03128
		754.49	0.03041	754.49	0.03374	754.49	0.02653	754.49	0.0312
		755.06	0.03051	755.06	0.03286	755.06	0.02645	755.06	0.03077
		755.63	0.031	755.63	0.033	755.63	0.02672	755.63	0.03062
		756.2	0.03059	756.2	0.033	756.2	0.02674	756.2	0.03093
		756.77	0.03044	756.77	0.03334	756.77	0.02666	756.77	0.03135
		757.34	0.03006	757.34	0.03344	757.34	0.02615	757.34	0.03092
		757.91	0.0304	757.91	0.03321	757.91	0.0258	757.91	0.03094
		758.48	0.0302	758.48	0.03317	758.48	0.02588	758.48	0.03161
		759.05	0.03022	759.05	0.03373	759.05	0.02623	759.05	0.03152
		759.62	0.03014	759.62	0.03353	759.62	0.02639	759.62	0.03147
		760.19	0.03047	760.19	0.03374	760.19	0.02643	760.19	0.03176
		760.75	0.02999	760.75	0.03349	760.75	0.02662	760.75	0.03117
		761.32	0.03039	761.32	0.03349	761.32	0.02682	761.32	0.0312
		761.89	0.0304	761.89	0.0332	761.89	0.02639	761.89	0.03106
		762.46	0.0304	762.46	0.03358	762.46	0.02608	762.46	0.03139
		763.03	0.03009	763.03	0.03343	763.03	0.02607	763.03	0.03139
		763.6	0.0307	763.6	0.03287	763.6	0.02646	763.6	0.03112
		764.17	0.0305	764.17	0.03293	764.17	0.02621	764.17	0.03131
		764.74	0.02979	764.74	0.0334	764.74	0.026	764.74	0.03133
		765.31	0.02962	765.31	0.03357	765.31	0.02604	765.31	0.0317
		765.88	0.02958	765.88	0.03398	765.88	0.02635	765.88	0.03193
		766.45	0.03026	766.45	0.03405	766.45	0.02624	766.45	0.03161
		767.01	0.03052	767.01	0.03405	767.01	0.02596	767.01	0.03113
		767.58	0.03058	767.58	0.03353	767.58	0.02615	767.58	0.03106
		768.15	0.03096	768.15	0.03383	768.15	0.02595	768.15	0.03089
		768.72	0.03113	768.72	0.03439	768.72	0.02626	768.72	0.031
		769.29	0.03096	769.29	0.03484	769.29	0.02659	769.29	0.03131
		769.86	0.03014	769.86	0.0344	769.86	0.02635	769.86	0.03158
		770.43	0.03052	770.43	0.0345	770.43	0.02623	770.43	0.03164
		771	0.03028	771	0.03336	771	0.02598	771	0.03189
		771.56	0.03042	771.56	0.03279	771.56	0.0262	771.56	0.03155
		772.13	0.0305	772.13	0.03297	772.13	0.02632	772.13	0.03162
		772.7	0.03063	772.7	0.03335	772.7	0.02665	772.7	0.03166
		773.27	0.02987	773.27	0.03336	773.27	0.02672	773.27	0.0309
		773.84	0.03042	773.84	0.03342	773.84	0.02696	773.84	0.03091
		774.41	0.03041	774.41	0.03234	774.41	0.02639	774.41	0.03087
		774.97	0.03048	774.97	0.03231	774.97	0.02604	774.97	0.03129
		775.54	0.03015	775.54	0.0329	775.54	0.0261	775.54	0.03119
		776.11	0.02993	776.11	0.03393	776.11	0.02593	776.11	0.03159
		776.68	0.02951	776.68	0.03457	776.68	0.02595	776.68	0.03163
		777.25	0.02987	777.25	0.03506	777.25	0.02562	777.25	0.03177
		777.81	0.03023	777.81	0.03423	777.81	0.02599	777.81	0.03176
		778.38	0.0303	778.38	0.03402	778.38	0.02603	778.38	0.03095
		778.95	0.02997	778.95	0.03334	778.95	0.02658	778.95	0.03089
		779.52	0.03025	779.52	0.03288	779.52	0.02648	779.52	0.0317
		780.09	0.03074	780.09	0.0342	780.09	0.02627	780.09	0.03126
		780.65	0.03098	780.65	0.03418	780.65	0.02589	780.65	0.0309
		781.22	0.03081	781.22	0.03398	781.22	0.02625	781.22	0.03091
		781.79	0.03048	781.79	0.03362	781.79	0.02614	781.79	0.03123
		782.36	0.03016	782.36	0.03311	782.36	0.02607	782.36	0.0306
		782.93	0.03015	782.93	0.03294	782.93	0.02596	782.93	0.03071
		783.49	0.03026	783.49	0.03247	783.49	0.02579	783.49	0.03097
		784.06	0.02995	784.06	0.03293	784.06	0.02568	784.06	0.03057
		784.63	0.0298	784.63	0.0332	784.63	0.02543	784.63	0.03019
		785.2	0.02966	785.2	0.03381	785.2	0.02588	785.2	0.03047
		785.76	0.02981	785.76	0.0334	785.76	0.02648	785.76	0.03046
		786.33	0.02966	786.33	0.03311	786.33	0.02635	786.33	0.03103
		786.9	0.02909	786.9	0.03281	786.9	0.0263	786.9	0.03134
		787.46	0.02974	787.46	0.03297	787.46	0.02603	787.46	0.03157
		788.03	0.02988	788.03	0.03272	788.03	0.02593	788.03	0.0312
		788.6	0.02976	788.6	0.03304	788.6	0.02576	788.6	0.03065
		789.17	0.02919	789.17	0.03295	789.17	0.02628	789.17	0.02997
		789.73	0.02944	789.73	0.03257	789.73	0.02632	789.73	0.0307
		790.3	0.02996	790.3	0.0329	790.3	0.0263	790.3	0.03105
		790.87	0.02992	790.87	0.03317	790.87	0.02627	790.87	0.03113
		791.43	0.02995	791.43	0.03347	791.43	0.02633	791.43	0.03108
		792	0.0299	792	0.03344	792	0.02637	792	0.03069
		792.57	0.02957	792.57	0.03343	792.57	0.02673	792.57	0.03108
		793.14	0.02978	793.14	0.03281	793.14	0.02671	793.14	0.03191
		793.7	0.02986	793.7	0.03348	793.7	0.02598	793.7	0.03105
		794.27	0.0296	794.27	0.03363	794.27	0.026	794.27	0.03034
		794.84	0.02938	794.84	0.03383	794.84	0.02597	794.84	0.03043
		795.4	0.02919	795.4	0.03409	795.4	0.02577	795.4	0.03066
		795.97	0.02902	795.97	0.03376	795.97	0.02567	795.97	0.03083
		796.54	0.02915	796.54	0.03387	796.54	0.02564	796.54	0.03118
		797.1	0.02906	797.1	0.03388	797.1	0.02584	797.1	0.03107
		797.67	0.02898	797.67	0.03341	797.67	0.02567	797.67	0.03072
		798.24	0.02984	798.24	0.03265	798.24	0.0257	798.24	0.03079
		798.8	0.02958	798.8	0.03311	798.8	0.02555	798.8	0.03105
		799.37	0.02925	799.37	0.03261	799.37	0.02625	799.37	0.03145
		799.94	0.02933	799.94	0.03237	799.94	0.02533	799.94	0.03126
		800.5	0.02933	800.5	0.03238	800.5	0.02552	800.5	0.03099

## Sheet: Fig. S6a
	Supplementary Figure 6a. TG-FROG map recorded under the same experimental conditions as used for 2DES.
		Wavelength (nm)
	Time (fs)	0	-53.3433	-51.9983	-50.6533	-49.3083	-47.9633	-46.6183	-45.2733	-43.9283	-42.5833	-41.2383	-39.8933	-38.5483	-37.2033	-35.8583	-34.5133	-33.1683	-31.8233	-30.4783	-29.1333	-27.7883	-26.4433	-25.0983	-23.7533	-22.4083	-21.0633	-19.7183	-18.3733	-17.0283	-15.6833	-14.3383	-12.9933	-11.6483	-10.3033	-8.95831	-7.61331	-6.26831	-4.92331	-3.57831	-2.23331	-0.88831	0.45669	1.80169	3.14669	4.49169	5.83669	7.18169	8.52669
		516.327	-0.000368099	-8.20461e-05	-0.000487842	-8.20461e-05	-0.000170745	-0.000266095	-0.000470102	5.54366e-05	-5.7654e-05	0.000317097	7.76112e-05	0.000756155	-0.000456797	-0.000512234	-0.000286053	0.00045458	-0.000255008	-0.000505581	-9.53509e-05	-0.000616454	-0.00117	0.000188484	9.97858e-05	0.000913594	-0.000170745	0.000274965	-0.00056767	-0.000232834	0.000412448	-0.000809374	0.000281618	4.87842e-05	0.000350359	0.000161875	0.000301575	0.000434623	0.00122	0.000192919	0.00136	0.000565453	0.0019	2.8827e-05	0.000687413	0.000756155	-6.43064e-05	0.000549931	0.000210659
		516.496	1.10873e-05	0.000658586	0.000385838	-0.000381403	-8.6481e-05	-0.000401361	-0.000365881	0.000197354	-0.000691848	-0.000782764	-0.00046345	0.000381403	-0.000179614	-9.53509e-05	-0.000512234	0.000565453	-8.86985e-05	0.000447927	0.000272748	-0.000102003	0.000649716	0.000108656	3.76969e-05	-0.000310445	-0.000330402	-0.000421318	-0.000243921	5.7654e-05	0.000179614	-0.00074285	0.00114	0.000372534	0.000299357	-0.000146352	3.10445e-05	5.98715e-05	0.0015	0.000490059	0.000745067	0.00104	0.00135	0.00044571	0.00155	-0.00015744	0.0011	0.000392491	-0.000503364
		516.664	-0.000483407	0.000434623	0.000181832	0.000510016	-0.000658586	-0.000964596	0.000423535	4.87842e-05	-0.000793851	3.54794e-05	0.000186267	0.000248356	3.76969e-05	-0.000736197	0.000192919	-8.86985e-06	-0.000237268	-0.000569888	-0.000534408	0.00014857	-0.000357011	0.000831548	0.00072511	-0.000186267	-0.000246138	-0.00059428	7.76112e-05	0.000578758	0.00013083	-0.000565453	-8.86985e-06	-3.76969e-05	0.000478972	-0.000361446	3.99143e-05	-8.42636e-05	-0.000434623	0.00116	0.00131	-0.000181832	0.0012	0.000592062	0.000818244	0.000388056	0.000383621	0.000399143	0.000237268
		516.833	-9.97858e-05	0.000113091	0.000536626	-0.000886985	-4.43492e-06	0.000729545	-0.00027053	0.000292705	0.000884767	0.000172962	-0.000243921	0.000164092	-0.000472319	5.98715e-05	4.21318e-05	0.000230616	-0.000161875	0.000299357	0.000119743	-0.00016631	4.43492e-06	-0.000523321	7.98286e-05	-0.000705153	0.000325967	-8.6481e-05	0.000771677	0.000235051	-0.000425753	-0.000729545	-0.000168527	0.00111	6.65239e-06	0.00162	-0.000323749	-0.000210659	0.000119743	0.00103	0.00103	0.000842636	0.000665239	0.000694066	0.00121	0.000235051	0.000268313	0.000465667	0.000614237
		517.001	-0.000390273	-0.000150787	-0.000643064	0.000549931	-0.000323749	-0.000108656	0.00059428	-0.000255008	0.000128613	-0.000747285	0.00030601	0.000321532	0.00104	6.87413e-05	-0.000128613	0.000906942	-0.00027053	-6.65239e-05	4.65667e-05	-0.000237268	0.000702935	0.000937986	-2.21746e-05	-5.10016e-05	-3.99143e-05	-3.99143e-05	-0.000547713	5.7654e-05	-0.000292705	0.000372534	0.00099564	7.31762e-05	0.000290488	-0.000487842	0.000993423	0.000168527	-3.76969e-05	0.00058541	0.001	0.00012196	0.000831548	0.000401361	0.00183	0.000729545	-0.000239486	0.000583193	0.000425753
		517.17	-0.00141	-0.000747285	-0.000250573	0.00013083	0.000164092	-0.000374751	-0.000212876	-0.000223964	-0.000669674	-0.00061202	-0.000357011	0	0.00088255	6.87413e-05	6.65239e-05	-0.000765024	-4.43492e-06	-0.000108656	-0.000396926	-0.0001397	0.000190702	0.0011	3.10445e-05	0.000580975	6.65239e-05	6.43064e-05	0.000232834	0.000126395	0.000421318	0.000740632	-9.09159e-05	0.00056767	-0.000113091	-0.000124178	-0.00012196	-0.000204007	0.00012196	0.000702935	0.000851505	0.00114	0.00142	0.00135	0.000696283	0.000268313	0.000889202	0.000545496	0.000113091
		517.338	0.0015	0.000126395	-0.000718458	0.000379186	7.76112e-05	-0.000161875	0.000223964	0.000332619	0.000274965	-0.000184049	-8.86985e-05	-0.000168527	0.000977901	-0.000918029	0.000308227	0.000110873	-0.000179614	0.000408013	-8.86985e-06	-0.000113091	0.000172962	-0.000170745	0.000303792	-0.000303792	0.000423535	2.8827e-05	0.00030601	-0.000842636	0.000880332	6.20889e-05	-0.000299357	0.000525539	-0.000937986	0.000649716	0.000392491	0.000334837	0.000676326	0.00105	0.00102	0.00135	0.00101	0.000844853	0.000851505	0.000470102	0.000698501	0.000718458	0.000534408
		517.507	-1.55222e-05	0.000439057	0.000363664	-0.000749502	-0.000394708	2.8827e-05	-7.53937e-05	-0.000128613	0.000172962	-0.000206224	-0.000822678	0.000341489	0.000532191	0.000379186	-0.000135265	0.000714023	0	3.54794e-05	0.00012196	-0.000414665	0.000334837	0.000221746	9.31334e-05	-0.000177397	-9.97858e-05	0.000722893	-2.43921e-05	3.54794e-05	-0.000636412	-0.000228399	0.000201789	0.000512234	0.000257226	3.32619e-05	0.00074285	0.000334837	-6.87413e-05	0.000991206	0.00114	0.00178	0.00074285	0.000784982	0.000909159	0.000789416	-0.000501146	0.000137483	-4.87842e-05
		517.675	-0.00109	0.000179614	-0.000221746	0.000348142	0.000290488	-0.000343707	-3.54794e-05	0.000328184	-0.000556583	-4.43492e-05	0.000390273	0.000521104	-0.000179614	-0.000126395	-0.000290488	0.000842636	-0.000390273	0.000780547	0.000177397	0.000339272	5.32191e-05	-8.6481e-05	0.000390273	0.000638629	-0.000824896	-0.000159657	0.000259443	-0.0001397	0.000372534	0.000587627	0.000871463	0.000204007	-0.00115	1.99572e-05	0.000618672	0.000831548	0.000379186	0.00129	0.00139	0.0012	0.000860375	0.000964596	0.000337054	0.000299357	-0.000459015	0.000128613	0.000283835
		517.844	-0.000620889	0.000432405	-0.0002794	-0.00017518	0.000574323	-0.000631977	0.000623107	0.000128613	0.000192919	-0.000658586	0.000235051	-0.000334837	0.000709588	-0.000337054	0.000252791	0.00017518	-0.000343707	-0.000119743	0.00139	-0.000474537	5.10016e-05	0.000172962	-0.000629759	0.000348142	-0.000818244	4.21318e-05	-0.000155222	-0.000549931	-0.00027053	8.86985e-06	-0.000660804	0.000332619	0.000614237	0.00087368	0.000656369	0.000600932	0.00072511	0.0011	0.00187	0.000563235	0.000878115	0.00149	0.000292705	0.000106438	0.00045458	0.000283835	0.000319315
		518.012	-9.53509e-05	-0.000168527	-0.000128613	-2.21746e-06	0.000935769	0.00058541	-0.000620889	0.00105	-0.000534408	-0.000381403	-0.0001397	0.000179614	-0.000179614	-0.000221746	0.000589845	0.000308227	-3.32619e-05	0.000212876	0.000549931	-0.000124178	-9.31334e-05	9.53509e-05	-0.000217311	-0.000188484	-0.000286053	-0.000778329	-0.000188484	0.000350359	0.000851505	-0.000572105	0.000447927	-0.000465667	0.00030601	-0.000470102	-0.000587627	0.000379186	0.00085594	0.00106	0.000177397	0.00131	0.00122	0.00106	-0.000141918	0.000221746	0.00122	0.00147	0.00108
		518.181	-0.000286053	0.000556583	-0.000359229	4.65667e-05	-0.000201789	7.76112e-05	-0.000663021	0.00014857	-0.000878115	0.000935769	-0.000589845	-0.000232834	0.000640847	0.000357011	-0.000266095	-0.000235051	-3.10445e-05	0.000119743	0.000467884	-0.000811591	-8.20461e-05	0.000654151	2.21746e-05	-4.87842e-05	-0.000294922	0.000106438	0.000689631	-0.000339272	0.000210659	0.0001397	0.000922464	-0.000381403	0.000368099	0.000536626	0.000915812	0.000773894	-0.000337054	0.00109	0.000663021	0.00148	0.000844853	0.00104	-2.43921e-05	-1.99572e-05	0.000800504	0.00031488	0.000237268
		518.349	-0.000252791	0.0005588	-0.000215094	0.000456797	0.000487842	-0.000388056	0.000769459	0.000177397	-0.000146352	-2.43921e-05	0.000281618	-0.000860375	0.000833766	0.000481189	3.76969e-05	0.000472319	-0.000702935	0.000450145	0.000179614	-0.000625324	-7.53937e-05	-3.99143e-05	-0.00088255	3.32619e-05	4.43492e-05	0.000605367	0.000543278	0.000359229	-0.000126395	0.000135265	7.53937e-05	-0.000547713	-0.000636412	0.000368099	0.000745067	0.000303792	0.000784982	0.000405796	0.000552148	0.000893637	0.00041023	0.00104	0.00029714	0.00102	0.000745067	3.32619e-05	0.000951291
		518.518	0.000394708	-9.75683e-05	0	0.000758372	-7.98286e-05	0.000332619	-9.31334e-05	-8.20461e-05	-0.00031488	0.000317097	-0.00057654	0.000867028	0.000192919	0.000104221	7.09588e-05	0.000150787	-0.000155222	2.8827e-05	0.000780547	-0.000184049	0.00126	0.00027053	3.32619e-05	-0.00041023	0.000663021	-0.000478972	0.000461232	7.53937e-05	-0.000745067	-4.21318e-05	0.000341489	-0.000102003	2.21746e-06	0.000102003	0.000640847	0.000383621	0.000186267	0.00122	0.00163	0.00194	0.000523321	0.000820461	0.000634194	0.000780547	0.00101	0.000363664	0.000718458
		518.686	0.000243921	0.000257226	-0.000357011	-0.00028827	-0.000102003	-0.000332619	-0.000294922	0.000439057	-0.000687413	0.000290488	-0.000204007	0.000587627	0.000909159	-0.000501146	0.000110873	-0.000762807	8.42636e-05	0.000498929	0.000625324	7.76112e-05	0.000155222	-1.33048e-05	0.000226181	-5.54366e-05	-0.000523321	0.000252791	-0.000261661	-5.10016e-05	0.00016631	0.000337054	-0.000303792	0.000215094	-0.000461232	0.000512234	-0.000357011	-0.000113091	-6.87413e-05	0.00131	0.00183	0.000765024	0.00197	0.000104221	0.000552148	0.00133	0.000505581	-0.000215094	0.0004191
		518.855	-0.000922464	-0.000235051	-0.000113091	0.000634194	7.98286e-05	-0.000749502	-0.000332619	0.000376969	0.000376969	0.000465667	-1.33048e-05	0.000186267	-0.000294922	0.000172962	0.000636412	9.75683e-05	0.000332619	0.000345924	-0.000676326	0.000102003	-0.00090029	-0.000412448	-5.98715e-05	-0.000441275	-0.000492277	-0.000212876	0.000237268	-0.000390273	0.000685196	0.00041023	0.000532191	0.00101	4.43492e-06	-0.000434623	0.00101	1.99572e-05	0.000443492	0.000332619	0.001	0.000747285	0.00111	0.00122	0.00029714	0.000110873	1.10873e-05	-0.000450145	0.000452362
		519.023	-0.000352576	-0.000141918	-3.10445e-05	0.000113091	0.000310445	0.000184049	7.09588e-05	7.53937e-05	-0.000447927	0.000248356	-1.77397e-05	0.00056767	0.000598715	0.000689631	-7.53937e-05	0.000217311	0.000536626	0.000119743	-0.000421318	3.10445e-05	0.000317097	0.000192919	-0.000660804	-6.87413e-05	-8.42636e-05	-0.00042797	0.000159657	-0.000893637	0.000153005	0.000638629	0.000656369	0.00015744	0.000600932	8.6481e-05	-0.00013083	0.000969031	0.00146	0.000920247	0.000472319	0.000600932	0.00106	0.00114	1.55222e-05	0.000543278	0.000915812	6.65239e-06	0.000563235
		519.192	0.000312662	-0.000325967	-0.000159657	-0.000390273	-0.000286053	0.000308227	-0.000685196	0.00123	-0.000310445	-4.87842e-05	-0.00118	0.000261661	-4.43492e-06	0.000144135	-0.000851505	0.000379186	0.00113	8.86985e-05	0.000598715	-0.000110873	0.00075172	0.000649716	-0.000197354	0.00141	0.000403578	-0.000115308	0.000412448	-6.65239e-06	0.000170745	-0.000348142	0.000350359	-0.00090029	-0.000206224	-0.000330402	0.000762807	0.00058541	-0.000343707	0.000867028	0.000682978	0.000714023	0.00145	0.000350359	0.00127	0.00146	0.000720675	0.00072511	0.000472319
		519.36	0.000798286	-0.000552148	0.000474537	0.000184049	-2.43921e-05	0.000456797	-0.000651934	-1.10873e-05	0.000212876	0.000308227	0.000263878	0.000317097	-0.000308227	-0.000498929	-0.000343707	-5.54366e-05	0.000809374	0.00029714	0.000984553	-0.00016631	-0.000272748	-0.000237268	-9.75683e-05	-1.77397e-05	0.000146352	-0.000328184	0.000529973	-0.000221746	0.000243921	-0.00013083	0.00113	0.000507799	0.000561018	2.66095e-05	-0.000294922	0.000811591	0.00117	0.00116	0.000321532	0.000906942	0.00148	0.00152	0.000736197	0.000685196	0.000337054	0.000161875	0.0012
		519.529	0.000201789	0.000155222	-5.32191e-05	0.000235051	0.000816026	-0.00060315	-5.7654e-05	0.000844853	-0.000714023	-0.000430188	0.000636412	-0.000146352	0.000827113	-9.97858e-05	-0.000179614	3.99143e-05	-0.000443492	-7.53937e-05	0.000352576	0.000268313	-8.86985e-05	0.000337054	-0.000250573	0.000168527	0.000556583	-0.000461232	0.000456797	-0.000237268	0.000669674	-0.000177397	-0.000729545	-0.000408013	0.000257226	0.000226181	0.000583193	0.000800504	0.00186	0.000490059	0.000354794	0.00166	0.000800504	0.000731762	-0.000181832	0.00108	0.00182	0.0015	0.000986771
		519.697	-0.000206224	-0.000221746	0.000128613	0.000370316	-0.00146	-0.000465667	0.0001397	-0.000172962	-9.75683e-05	0.000354794	-1.99572e-05	0.000150787	0.000474537	-4.43492e-05	0.000583193	-0.001	-5.7654e-05	-0.000687413	-0.00041023	-0.000598715	-1.55222e-05	0.000226181	0.000206224	0.000545496	0.00029714	-9.09159e-05	-0.000607585	2.66095e-05	0.00012196	0.000394708	0.000614237	0.000478972	-0.000299357	0.000647499	-0.000221746	0.00074285	0.000620889	0.00111	0.000811591	2.8827e-05	0.000771677	0.000831548	0.000408013	0.000363664	-0.000257226	-0.000461232	0.000656369
		519.866	0.000534408	0.000383621	-1.10873e-05	-0.00106	0.000199572	0.000536626	-9.31334e-05	-0.000906942	-0.000421318	0.000239486	2.21746e-05	-0.000787199	-0.000969031	-0.000669674	0.000452362	8.42636e-05	-9.09159e-05	-9.31334e-05	0.000348142	-0.000809374	0.00139	-0.000332619	-0.000629759	9.75683e-05	-0.000403578	0.000376969	0.000461232	-0.000179614	-0.000654151	-0.000937986	0.000762807	0.000461232	-0.000217311	1.33048e-05	0.000430188	0.000485624	0.000740632	0.00132	0.00154	0.00136	0.00149	-0.000119743	0.00061202	0.00123	0.000365881	0.00044571	0.000578758
		520.034	-0.000190702	0.000172962	-5.98715e-05	4.65667e-05	0.000226181	-0.000711805	0.00013083	0.000685196	-0.000268313	-9.09159e-05	0.000835983	-7.76112e-05	4.21318e-05	-0.00016631	6.43064e-05	0.000186267	-0.000350359	0.000640847	-8.6481e-05	0.000248356	9.97858e-05	0.000228399	0.000694066	0.000221746	0.000731762	-0.000179614	0.000614237	-0.000301575	0.000168527	0.000430188	-0.000687413	1.33048e-05	0.000361446	0.000263878	0.00109	0.000680761	0.000957944	0.000867028	0.00184	0.00159	0.000969031	0.00146	0.00133	0.0011	0.000984553	-8.86985e-06	0.000738415
		520.202	-0.000682978	-0.000330402	0.000842636	5.10016e-05	-0.000740632	2.8827e-05	-0.000128613	-0.000949074	0.000299357	0.000483407	3.76969e-05	0.000578758	-0.000663021	-0.000541061	3.99143e-05	-0.00046345	-0.000439057	-4.65667e-05	-0.000545496	7.98286e-05	0.000538843	-0.000146352	-0.000616454	-0.000527756	-0.000235051	0.000257226	-0.000106438	0.00044571	-8.86985e-06	-0.000179614	0.000206224	0.000895855	1.77397e-05	0.000268313	-5.32191e-05	0.000696283	0.000678543	0.000645281	0.00156	0.000266095	0.000991206	0.000330402	0.00103	0.000767242	8.20461e-05	0.00108	0.000880332
		520.371	-0.000237268	0.000474537	-0.000257226	-0.000281618	-0.00107	-0.000649716	-0.000292705	0.000334837	0.000403578	-8.6481e-05	0.000177397	0.000432405	9.31334e-05	-0.000181832	-0.00072511	0.000272748	0.000966813	-0.000217311	7.31762e-05	0.000321532	0.000507799	-0.000483407	0.000345924	0.000738415	0.00043684	-0.00042797	-9.97858e-05	0.000177397	-0.000325967	0.000328184	0.000957944	5.7654e-05	-2.21746e-05	-0.000667456	2.43921e-05	-7.98286e-05	0.0013	0.000898072	0.000753937	0.000889202	0.00057654	0.00151	1.10873e-05	-4.87842e-05	0.00143	0.000299357	0.000705153
		520.539	-0.00030601	-0.000583193	0.000649716	0.000266095	0.000598715	0.000232834	-0.000793851	-0.000434623	-0.000408013	-0.000250573	0.000219529	-0.000869245	-0.000534408	3.54794e-05	-0.000727328	0.000217311	-4.43492e-06	0.000816026	-0.000299357	-0.000379186	0.000765024	-0.000155222	-0.000277183	0.000381403	0.000483407	0.000345924	-0.000465667	-0.000170745	0.000432405	1.77397e-05	0.000345924	0.000802721	-0.000350359	0.000261661	1.99572e-05	0.000268313	-0.000235051	0.000984553	0.0018	0.000811591	0.000731762	0.00123	0.000583193	0.000518886	0.000492277	0.000596497	0.000523321
		520.708	0.000135265	-0.000146352	-0.000620889	0.000201789	9.53509e-05	6.43064e-05	0.00017518	-0.000299357	0.000243921	0.000416883	0.000177397	-0.000667456	7.98286e-05	9.09159e-05	-0.000731762	0.000310445	0.000536626	-0.000465667	-7.31762e-05	-0.000339272	-0.000204007	-0.00014857	0.000392491	-0.000241703	0.000317097	0.000124178	0.000408013	0.000299357	0.000323749	-0.00046345	0.000946856	-0.000228399	0.000363664	7.09588e-05	-0.00016631	0.000827113	-0.000824896	0.00103	0.000272748	0.000926899	0.000472319	0.000649716	0.00186	0.00057654	0.00198	0.000181832	0.00043684
		520.876	0.00016631	0.000312662	0.000439057	-0.000290488	-1.10873e-05	-0.00060315	0.000217311	-1.77397e-05	-0.000609802	-0.000272748	-0.000929117	5.7654e-05	0.000186267	-0.000414665	0.000243921	-0.000133048	4.43492e-05	0.000210659	-8.42636e-05	-0.000634194	0.000390273	0.000401361	-0.00060315	0.00044571	-0.000281618	-0.000643064	0.000321532	-0.000248356	0.000587627	0.000403578	-0.000337054	-1.55222e-05	-0.000283835	0.000339272	0.000348142	0.000580975	0.000518886	0.000689631	0.000671891	0.000676326	0.000975683	0.00111	0.000698501	-0.000133048	0.000368099	0.000343707	-0.000204007
		521.045	-0.000343707	0.00133	0.000195137	-8.86985e-05	-0.000654151	-0.000197354	-0.000179614	0.00134	0.00027053	-2.66095e-05	0.000527756	-0.000481189	-0.000769459	0.0005588	-0.000133048	-0.000538843	2.66095e-05	-1.10873e-05	0.000669674	0.0004191	-0.000170745	0.000802721	-0.000514451	0.000308227	0.000656369	-0.000217311	0.000250573	-0.000184049	0.000472319	0.000323749	4.21318e-05	-0.000228399	1.99572e-05	0.000503364	0.000634194	-0.000372534	0.000341489	0.00071624	0.00132	0.000365881	0.00237	0.00115	0.000694066	5.32191e-05	0.000867028	0.000680761	0.000895855
		521.213	0.000115308	-0.000700718	-0.000691848	-0.000334837	0.000184049	0.00014857	-0.000150787	3.76969e-05	-3.76969e-05	0.000117525	-0.000164092	-0.000345924	0.000514451	-0.000283835	0.000235051	0.000266095	0.000283835	0.000492277	-0.000164092	0.000408013	0.00114	-0.000720675	0.000184049	0.000312662	-0.000450145	0.000348142	0.000620889	0.000405796	-0.000452362	-0.000516669	0.00132	-2.43921e-05	-0.000434623	-0.000388056	0.000804939	0.00147	0.000350359	0.000816026	0.000133048	0.00112	0.000920247	0.00149	0.00101	0.00114	0.000405796	0.000541061	0.00102
		521.382	1.99572e-05	0.000895855	-0.00059428	-3.76969e-05	-0.00017518	-0.000124178	-0.00015744	0.000512234	-0.000392491	-0.000829331	0.00105	-0.000474537	-0.000144135	-0.000478972	-0.000532191	-9.09159e-05	-0.000483407	0.000150787	-8.86985e-06	-0.000439057	-0.000179614	-6.65239e-05	0.000303792	-0.000263878	0.000645281	0.000188484	-0.000312662	0.00045458	0.000787199	0.000370316	3.99143e-05	-0.000793851	0.000153005	5.10016e-05	-0.000179614	0.000319315	-7.09588e-05	0.00141	0.00153	0.000951291	0.000319315	0.000920247	0.00138	0.000361446	0.00043684	0.000658586	0.000625324
		521.55	-0.000115308	0.000501146	-0.000443492	-0.000104221	-5.10016e-05	0.000204007	8.6481e-05	-0.000563235	-0.000827113	0.000197354	-0.000787199	-0.000430188	-0.000104221	0.000773894	0.000629759	0.000656369	0.000523321	-0.000694066	0.000472319	-0.000128613	0.000348142	0.00089142	-0.000403578	0.000811591	-0.000310445	2.66095e-05	0.000416883	0.000294922	-0.000527756	0.00014857	0.000432405	-0.00027053	-0.000159657	0.000408013	0.000618672	0.000616454	0.000957944	0.000394708	-0.000212876	0.000780547	0.00125	0.00133	0.00143	8.20461e-05	0.00136	0.000237268	-0.000474537
		521.719	-0.000769459	0.000266095	3.54794e-05	-0.000223964	0.000966813	0.000618672	-0.000556583	0.000931334	0.000146352	0.000161875	-0.000223964	0.000235051	-0.000478972	0.00030601	0.000274965	0.000286053	-0.000359229	0.000325967	-0.000694066	-0.000616454	0.000155222	-0.000552148	-0.000115308	-0.000150787	0.000257226	0.000237268	-0.000731762	-0.000709588	0.000784982	-7.09588e-05	-0.000399143	0.000348142	-1.55222e-05	-0.000747285	0.000674108	0.00188	0.00105	0.000895855	0.000696283	0.00179	0.00126	0.00128	0.00121	0.000230616	0.000651934	-0.000352576	0.00167
		521.887	0.00015744	0.00046345	0.00014857	0.000722893	9.31334e-05	1.55222e-05	-0.00106	0.000343707	-0.000372534	0.000525539	-0.000412448	0.0004191	0.000119743	-0.000319315	8.20461e-05	-0.000374751	-0.000658586	-0.000840418	0.000773894	0.000605367	0.000869245	0.000556583	0.00073398	-0.000605367	0.000490059	-5.10016e-05	0.000281618	-0.000439057	0.000208441	0.000543278	-0.000434623	0.000119743	0.000348142	0.000199572	9.53509e-05	0.000283835	0.00171	0.0012	0.00126	0.00143	0.00103	0.00153	0.000614237	0.00163	0.000141918	-0.000658586	0.000217311
		522.055	-8.6481e-05	-0.000618672	0.000818244	-0.000379186	0.000328184	1.55222e-05	0.000168527	-0.000483407	0.000352576	-0.00046345	0.000705153	0.000474537	-0.000649716	0.000188484	0.000485624	2.66095e-05	0.000669674	0.000687413	0.000933552	-0.000150787	2.21746e-06	0.000552148	-0.00103	-7.98286e-05	0.000133048	0.000472319	0.000190702	0.000192919	8.86985e-06	0.000170745	-0.000210659	-0.000255008	-0.000518886	6.43064e-05	-0.00117	0.000867028	0.000787199	0.000357011	0.00127	0.000778329	0.00188	0.000414665	0.000878115	0.000408013	0.00073398	0.00124	0.000583193
		522.224	-0.000206224	0.000494494	0.00030601	0.000361446	0.00013083	-0.000337054	-0.000317097	-9.75683e-05	-0.000339272	-1.99572e-05	-0.000334837	4.65667e-05	0.000263878	0.000385838	-0.000201789	0.000312662	-8.86985e-06	0.00046345	-0.000192919	-1.77397e-05	-0.00030601	-0.000119743	-5.54366e-05	-0.000215094	-0.000718458	0.00017518	0.00013083	-0.000452362	-0.000345924	0.000541061	0.000583193	0.000913594	0.00104	2.21746e-05	7.31762e-05	0.000993423	0.000223964	0.000964596	0.000951291	0.00166	0.0013	0.00101	0.0015	0.00143	0.000937986	0.000208441	0.000552148
		522.392	-0.000412448	-0.000722893	-0.000312662	-0.0011	0.000274965	-0.000212876	-0.000461232	0.00042797	-0.000423535	-0.000798286	0.000574323	0.000208441	-5.10016e-05	0.000106438	0.000290488	-0.000640847	-0.000290488	0.000308227	-4.65667e-05	-3.10445e-05	-0.000476754	0.000421318	-0.000561018	0.000487842	-0.000179614	0.000487842	0.000215094	-0.00041023	-0.000223964	5.10016e-05	0.000676326	-0.000414665	0.000228399	-0.000430188	0.00133	0.000226181	0.000226181	0.00118	0.00164	0.000651934	0.00153	0.00106	0.000869245	-0.000164092	0.000474537	-0.000135265	0.000918029
		522.561	0.000301575	0.000556583	0.000933552	0.000223964	-0.000671891	0.000374751	0.00117	0.00111	0.000343707	-0.000498929	-0.000949074	8.86985e-06	0.000263878	0.000569888	-0.000720675	0.00085594	0.000383621	-0.000443492	0.00060315	0.000170745	-0.000962379	-0.000321532	-0.000525539	0.000583193	7.31762e-05	0.000720675	-0.000450145	8.42636e-05	0.000616454	0.000243921	-0.000625324	0.00102	-0.000682978	0.000598715	-0.000341489	0.000689631	0.00108	0.000778329	0.00157	0.000452362	0.000627542	0.000492277	0.0015	0.00119	0.00135	0.000847071	7.76112e-05
		522.729	-0.00086481	-6.65239e-06	-1.55222e-05	0.000434623	0.000844853	-0.000605367	-0.000204007	-0.00136	-0.000146352	3.54794e-05	-0.000496712	4.43492e-05	-0.000348142	-0.000804939	-0.000534408	-0.000294922	-5.54366e-05	-0.000319315	-5.32191e-05	-0.000184049	-9.31334e-05	0.000583193	0.000709588	0.000478972	0.000201789	0.000481189	0.000780547	0.000483407	-0.000124178	-1.55222e-05	0.00099564	5.98715e-05	0.000261661	0.000321532	0.00099564	0.00043684	0.000691848	0.00122	0.00134	0.00073398	0.00195	0.000219529	0.00117	0.000405796	0.000416883	0.000146352	0.000769459
		522.898	-0.000629759	-7.76112e-05	-0.00028827	0.000485624	-0.000177397	-0.000348142	-4.43492e-06	0.000516669	-0.00042797	0.000620889	-8.42636e-05	-0.000645281	-0.00111	0.000235051	-0.000137483	0.000259443	0.000527756	-0.000538843	-0.000199572	-0.000456797	-0.000208441	-0.000172962	0.000221746	0.000272748	-0.000895855	0.000660804	-0.000235051	0.000115308	-0.000379186	0.000263878	-0.00041023	-0.000829331	-0.000150787	0.000237268	0.000319315	0.00029714	0.00101	0.00112	0.00102	0.00112	0.00152	0.00030601	0.00138	0.000813809	0.000878115	0.000680761	0.00104
		523.066	-0.000348142	-0.00060315	0.000592062	0.00106	0.000647499	-0.000408013	0.000434623	-0.000357011	-3.10445e-05	-0.000106438	-0.000133048	-6.43064e-05	-0.000359229	0.00104	0.000128613	-0.000339272	-0.000210659	0.00028827	0.000643064	0.000172962	-0.000399143	0.000651934	-0.000332619	-0.000195137	0.000325967	-0.000929117	0.000512234	-0.000483407	0.000188484	-0.000104221	0.000212876	-0.000248356	0.000862593	-0.000241703	0.000208441	0.000696283	0.00108	0.000765024	0.00104	0.00108	0.000394708	0.00171	0.00109	0.000920247	0.000583193	0.000195137	0.000459015
		523.234	-0.000456797	0.000283835	-0.000485624	-0.000195137	-0.000133048	-0.000161875	0.00155	0.000432405	0.000414665	-7.31762e-05	1.10873e-05	0.000408013	0	0.00030601	0.000816026	0.0002794	1.10873e-05	0.000432405	0.000614237	0.000461232	-0.000215094	-0.00045458	-0.000141918	-0.000372534	0.000345924	-0.00030601	-0.000334837	-0.000170745	0.000352576	-0.000687413	1.33048e-05	-8.86985e-06	-0.000669674	3.54794e-05	0.00027053	-0.000328184	0.000274965	0.000791634	0.00167	0.0012	0.000833766	0.00106	0.00108	0.000350359	0.00102	0.000782764	-0.000359229
		523.403	0.000838201	0.000467884	-8.42636e-05	0.000232834	0.000217311	5.32191e-05	0.000880332	3.99143e-05	-0.000137483	0.000159657	0.000532191	-0.000452362	0.000696283	0.000461232	0.000620889	-3.10445e-05	3.99143e-05	8.6481e-05	-0.00114	-0.000177397	7.31762e-05	-0.000184049	1.10873e-05	0.00028827	-3.76969e-05	0.00115	0.000177397	0.000372534	0.000110873	7.09588e-05	0.000483407	8.86985e-05	-0.000328184	0.000388056	-4.65667e-05	0.000529973	-0.000226181	0.00112	0.00133	0.00101	0.00111	0.00138	0.000909159	0.00085594	-0.000170745	0.000926899	0.000858158
		523.571	-0.000700718	0.000106438	0.00101	-0.000117525	-0.000745067	-0.000312662	9.97858e-05	0.000255008	0.000115308	-0.000676326	5.7654e-05	0.000687413	0.000459015	-0.000301575	0.00102	-0.000133048	0.000521104	0.000512234	-7.98286e-05	-0.000334837	-0.000303792	0.000259443	0.000106438	-0.00041023	0.000201789	0.00016631	0.000434623	-0.000232834	0.000844853	-3.10445e-05	0.000186267	0.000399143	0.000618672	-0.000658586	0.000507799	1.10873e-05	0.00116	0.00056767	0.000403578	0.00158	0.00133	0.000589845	0.00173	0.000487842	0.00056767	0.000303792	0.000687413
		523.74	0.000663021	-5.7654e-05	9.97858e-05	0.000643064	0.000190702	0.000261661	-0.000215094	-3.99143e-05	-0.000547713	-0.000334837	9.75683e-05	-0.000268313	2.66095e-05	-0.00016631	0.000450145	-0.000248356	-0.000498929	4.43492e-05	0.000478972	0.000671891	0.000186267	0.00111	-0.000343707	0.000425753	0.000312662	-0.000549931	0.000363664	0.000301575	0.000137483	-0.000802721	0.000308227	0.00109	-0.000128613	0.000361446	2.43921e-05	-0.000277183	0.000485624	0.000977901	0.000319315	0.00147	0.001	0.00134	0.000501146	0.000955726	0.00125	0.000844853	0.000969031
		523.908	0.000731762	-0.000321532	0.000146352	0.000274965	0.000168527	0	7.98286e-05	-0.000658586	-0.000376969	0.000658586	0.000223964	0.000133048	-0.00108	-3.10445e-05	-0.000534408	0.00046345	0.000423535	-0.000135265	0.000824896	-0.000168527	0.000317097	-0.000492277	0.000450145	-0.000104221	-0.000738415	-0.000137483	-0.000627542	0.000179614	-0.000117525	9.97858e-05	-0.000113091	-5.32191e-05	-0.000274965	0.000587627	0.000565453	-9.53509e-05	0.000574323	0.000487842	0.00174	0.00113	0.000904725	0.000851505	0.00105	0.000456797	0.00102	0.000569888	0.00057654
		524.076	0.000787199	-0.00031488	0.000991206	0.000195137	0.000401361	0.000600932	0.000241703	0.00126	-0.000441275	-3.76969e-05	-0.000913594	0.00101	0.00031488	-0.000124178	0.000332619	0.000614237	-0.000578758	-0.000385838	-0.00043684	0.000188484	-0.000248356	0.000685196	0.000319315	0.000416883	0.000898072	0.000155222	-0.000623107	-0.00104	0.000310445	0.000390273	0.000860375	8.42636e-05	-0.00102	-0.000150787	0.000605367	-0.000135265	0.000399143	0.0017	0.000545496	0.00111	0.00109	0.00177	0.000534408	0.00169	0.000616454	0.00101	0.000711805
		524.245	-0.000627542	-8.86985e-05	-0.000104221	-0.000221746	0.000266095	-0.000370316	-0.00041023	0.000133048	-5.32191e-05	-4.65667e-05	-0.000323749	7.31762e-05	-0.000188484	-0.000115308	-0.000481189	-0.000574323	0.000365881	0.000104221	-0.000226181	0.000494494	-0.000474537	7.76112e-05	-0.000600932	-0.000678543	-0.000465667	0.000643064	0.000711805	-0.000368099	-0.000370316	0.000811591	0.00131	9.97858e-05	0.00057654	-2.21746e-06	0.00042797	0.000727328	0.00178	0.000694066	0.00185	0.00236	0.000778329	0.000682978	0.000993423	0.00135	0.0005588	9.53509e-05	0.000403578
		524.413	-0.00031488	-0.000133048	-0.000255008	-0.000115308	0.000986771	-0.0011	-0.000381403	-0.000177397	0.000115308	-0.000549931	-0.000485624	0.00041023	0.000875898	0.00087368	-8.86985e-06	0.000396926	0.000636412	-0.000184049	0.00031488	-0.000144135	-8.20461e-05	0.000470102	0.000598715	-0.000161875	-0.000102003	0.000277183	0.000239486	-0.000545496	-0.000230616	-0.00106	-0.000317097	-2.21746e-06	-0.000332619	0.000638629	2.66095e-05	-0.000124178	0.000337054	0.00118	0.00144	0.00245	0.000997858	0.00166	0.000649716	0.000711805	0.00165	0.000159657	0.00061202
		524.582	0.000600932	0.000549931	-0.000798286	-1.10873e-05	-0.00146	-4.65667e-05	-0.000235051	0.000474537	0.000179614	0.000399143	0.00125	0.000272748	0.000414665	1.77397e-05	3.99143e-05	0.000561018	-0.000381403	0.000325967	0.000323749	0.0002794	-0.000589845	0.000179614	4.65667e-05	-0.000678543	0.000172962	2.43921e-05	9.75683e-05	0.00057654	-0.000292705	-0.000243921	-0.000268313	0.000159657	6.65239e-06	-0.000226181	0.000379186	0.000933552	-0.000230616	0.000308227	0.000587627	0.000494494	0.000776112	0.0016	7.09588e-05	0.000574323	0.000749502	0.00139	0.00088255
		524.75	-0.000769459	0.000370316	0.000747285	0.000341489	-0.00102	-2.43921e-05	-0.000181832	-0.000667456	-0.000337054	-0.00059428	-0.000146352	-0.000259443	0.000106438	0.000461232	-0.000201789	-0.000627542	0.000472319	0.000547713	-0.000159657	-0.000252791	0.0001397	0.000534408	0.00071624	-2.8827e-05	0.00056767	-0.000133048	0.0002794	0.000124178	0.00156	-0.00015744	0.000332619	0.000246138	4.65667e-05	6.20889e-05	0.000186267	-0.000223964	0.000177397	0.0012	0.00186	0.00107	0.00174	0.0011	0.00176	0.000949074	0.000984553	0.000833766	0.000501146
		524.918	-0.000277183	0.000405796	6.65239e-06	-0.000261661	0.000443492	-0.000505581	0.000241703	-0.000215094	0.000102003	-0.000434623	-0.00014857	0.000274965	-7.09588e-05	0.000150787	0.000135265	0.000565453	-5.54366e-05	0.000319315	-0.000321532	0.000255008	-0.000201789	-7.31762e-05	-0.000153005	-0.000237268	0.000325967	0.00016631	-0.000312662	-0.000334837	-1.10873e-05	-0.000749502	0.000281618	0.0005588	-0.000518886	-0.000503364	0.000257226	0.000955726	-0.000651934	0.000729545	0.000561018	0.00158	0.000682978	0.000401361	0.00116	0.000660804	0.00123	0.000982336	1.55222e-05
		525.087	0.000135265	0.000195137	0.000625324	-0.000714023	-0.000541061	0.000392491	-0.000357011	0.000853723	-0.000104221	4.43492e-06	0.000361446	0.000255008	0.000137483	-0.000853723	0.000172962	0.00028827	-6.20889e-05	0.000330402	-9.09159e-05	-3.76969e-05	-0.00016631	-0.00060315	0.000133048	-0.000164092	-0.000669674	0.000714023	0.00059428	-9.31334e-05	-0.000325967	8.42636e-05	-0.000184049	0.000514451	0.000383621	-0.000186267	0.000618672	0.00157	0.000629759	0.000510016	0.000450145	0.00102	0.00168	0.00139	0.000598715	0.0016	0.00222	0.00116	0.00060315
		525.255	0.00105	0.000561018	-0.000376969	-0.000323749	-0.000228399	-0.000357011	0.00031488	0.000798286	0.000441275	-3.32619e-05	-0.000141918	0.000596497	0.00045458	-0.000598715	0.000607585	-0.00028827	0.000128613	3.54794e-05	-0.00088255	0.000776112	0.000933552	0.000365881	-0.000150787	0.000476754	2.21746e-06	0.000498929	-0.000702935	0.000589845	0.000168527	0.00073398	0.00104	-1.99572e-05	0.00115	0.00099564	0.000323749	0.000953509	0.000310445	0.00126	0.00126	0.00135	0.00135	0.00128	0.00144	0.00128	0.00149	0.00086481	0.000199572
		525.424	-0.000374751	0.000206224	-0.00057654	0.000261661	-0.000113091	0.00057654	0.000640847	0.000199572	-0.000197354	0.000481189	3.32619e-05	-1.77397e-05	0	0.000339272	0.000412448	0.000421318	0.000146352	-0.000394708	0.0011	-0.000523321	0.000303792	-0.000390273	0.000467884	0.000767242	0.000596497	0.000208441	-0.000521104	0.000192919	-0.000110873	-8.6481e-05	0.000199572	0.00147	0.000104221	0.000609802	0.000102003	0.00027053	0.00108	0.00153	0.000924682	0.0011	0.00154	0.00156	0.00151	0.000563235	0.00171	0.000365881	0.000718458
		525.592	-0.000629759	0.000110873	-0.000255008	-0.000953509	-0.000447927	0.000365881	0.000727328	-0.000268313	-0.000190702	-0.000456797	0.000102003	0.000541061	-0.00013083	0.000241703	-0.00109	0.000141918	0.000525539	-1.55222e-05	0.000762807	-0.000255008	8.86985e-06	-0.000299357	0.000507799	0.000215094	-4.43492e-05	-0.000141918	-9.31334e-05	3.32619e-05	-0.000749502	-0.000164092	0.000350359	-0.000219529	-0.000248356	0.000117525	0.00102	0.000858158	0.000660804	0.000565453	0.00192	0.002	0.00199	0.000549931	0.000765024	0.00016631	0.00149	0.000849288	0.000385838
		525.76	0.000869245	0.000332619	0.000281618	-0.000108656	1.33048e-05	-0.000607585	-0.000840418	-0.000565453	-6.43064e-05	-0.000842636	-0.000137483	0.000277183	-0.000631977	0.000598715	-6.87413e-05	9.75683e-05	-0.000643064	0.000966813	-0.000578758	-0.000330402	-8.86985e-06	-0.000215094	-0.000447927	0.000909159	0.000796069	0.000186267	0.000441275	-0.000824896	0.000572105	0.000290488	-9.53509e-05	0.00104	0.00072511	-0.000257226	0.000647499	0.000527756	0.000337054	0.00166	0.00201	0.000886985	0.00143	0.00229	0.000951291	0.00103	0.00199	0.000875898	0.000760589
		525.929	-0.000833766	0.000135265	-0.000430188	5.98715e-05	7.76112e-05	0.000949074	-2.43921e-05	-0.000137483	-0.000527756	0.000283835	0.00031488	0.000332619	0.000248356	0.000636412	-2.8827e-05	0.000215094	0.000494494	2.66095e-05	0.000345924	0.000798286	-0.000807156	-0.000414665	-3.99143e-05	-0.00129	7.98286e-05	0.0001397	-0.000113091	0.000767242	-0.000439057	-0.000237268	0.000159657	0.00027053	8.6481e-05	6.65239e-06	0.000461232	0.000529973	0.00149	0.000813809	0.00133	0.00168	0.00159	0.000507799	0.00108	0.000802721	0.00125	0.000926899	0.00111
		526.097	0.000691848	-0.000263878	-0.000117525	-6.65239e-06	-0.000408013	0.000115308	6.65239e-06	0.000263878	-0.000574323	0.00041023	-0.000266095	0.000281618	0.000569888	-0.000153005	-0.000472319	-0.000379186	0.00013083	-0.000124178	-0.0001397	0.000525539	-0.000441275	-0.000126395	0.000181832	0.000370316	-0.000636412	0.000250573	-0.000682978	-0.000350359	0.000365881	8.42636e-05	0.000578758	0.000168527	0.000521104	-0.000192919	0.000465667	0.000849288	0.00071624	0.000880332	0.000758372	0.00169	0.000960161	0.00104	0.000738415	0.00128	0.00189	-0.000694066	0.000494494
		526.265	0.000421318	0.000394708	-0.00041023	-0.000137483	-0.000232834	0.000789416	5.98715e-05	-0.000711805	0.000190702	-0.000507799	6.65239e-05	-0.00028827	0.000226181	0.000337054	0.000456797	0.000263878	-0.000647499	0.000383621	0.000277183	-0.00016631	0.00107	0.000627542	-0.000982336	0.000844853	0.000292705	-0.00017518	-0.000496712	-0.000184049	-0.000541061	-0.000317097	0.000255008	0.00014857	0.00124	0.000709588	0.000922464	0.000478972	-3.76969e-05	0.000620889	0.00152	0.00133	0.0012	0.00136	0.00123	0.000534408	0.00125	0.00204	0.00129
		526.434	7.98286e-05	0.000283835	-0.00107	0.000115308	-0.000361446	-0.000155222	0	0.00029714	0.000640847	0.000390273	-0.000357011	-0.00129	0.000126395	-5.98715e-05	-0.00057654	0.000321532	0.000645281	0.000643064	0.000164092	-8.6481e-05	-0.000325967	0.000325967	-0.000450145	0	-0.000168527	-0.000161875	-8.86985e-06	-0.000321532	-0.000361446	-0.000248356	0.00044571	-0.000119743	0.0001397	-0.000543278	-0.000237268	-1.77397e-05	0.000456797	0.00136	0.00172	0.00118	0.00106	0.00196	0.000964596	0.000217311	0.00125	0.00139	0.000443492
		526.602	0.000643064	0.0001397	2.21746e-06	-0.000674108	-0.000372534	-0.000164092	-3.99143e-05	-0.00029714	-0.000425753	-0.000124178	-0.000334837	-3.76969e-05	0.00115	-0.000325967	-0.000332619	0.000310445	3.76969e-05	0.000365881	-0.000352576	0.000204007	-0.000106438	0.000348142	-0.000512234	0.000780547	0.00029714	-0.000498929	-0.000352576	-0.00106	0.000793851	0.000290488	0.000363664	0.000629759	0.000108656	1.33048e-05	0.000665239	0.00125	0.00112	0.0012	0.00108	0.000696283	0.0018	0.000962379	0.00177	0.00225	0.00114	0.00131	0.00102
		526.77	-6.65239e-06	-1.77397e-05	0.000532191	0.000727328	-0.000392491	-0.000243921	0.00058541	-0.000232834	0.000102003	0.000383621	-0.00109	0.000598715	-0.000186267	0.000241703	0.000439057	-5.10016e-05	0.000383621	-0.000465667	-0.000283835	0.00117	9.09159e-05	9.97858e-05	4.43492e-05	0.000235051	0.000561018	3.10445e-05	0.000631977	0.000241703	-0.000102003	-0.000518886	0.000957944	0.00046345	0.000988988	-5.7654e-05	0.000569888	0.000918029	0.00086481	0.00109	0.00116	0.00127	0.00229	0.00128	0.00173	9.75683e-05	0.000778329	0.000858158	0.00128
		526.939	8.86985e-05	0.000514451	-0.000192919	0.000263878	0.00046345	-0.000294922	-4.87842e-05	0.00116	-0.000294922	0.000241703	-0.000261661	0.000195137	-0.000399143	0.000898072	-0.000239486	0.000212876	-0.00072511	-0.000359229	-0.000478972	-0.000498929	0.000108656	4.65667e-05	-0.000350359	0.000388056	4.43492e-06	0.000898072	0.000294922	0.000266095	0.000461232	0.000827113	-3.54794e-05	-0.00128	-9.31334e-05	0.000727328	-0.000106438	0.000649716	0.000671891	9.09159e-05	0.00108	0.002	0.00191	0.00174	0.00179	0.00060315	0.00176	0.000875898	0.000824896
		527.107	-0.00029714	-0.000709588	-0.000587627	0.000361446	-0.000647499	0.000290488	0.000150787	-0.000470102	0.000137483	-0.000210659	0.0002794	0.000345924	-0.000365881	-0.000108656	8.6481e-05	0.000556583	-4.21318e-05	0.000228399	0.000827113	0.000146352	-3.10445e-05	-0.000474537	7.98286e-05	0.00056767	-0.000842636	8.6481e-05	0.000294922	-1.99572e-05	0.000330402	0.000401361	-0.000274965	-0.000108656	0.000554366	-0.000106438	0.000507799	0.000953509	0.00042797	0.00173	0.000831548	0.00184	0.00229	0.0011	0.0012	0.000944639	0.000922464	0.000656369	0.00148
		527.276	-0.000931334	0.000505581	-0.000804939	0.000430188	-0.00016631	-0.00012196	-5.7654e-05	0.000330402	-0.000680761	-0.000487842	-0.000765024	0.000920247	-0.000255008	7.98286e-05	-0.000232834	0.000204007	-0.000416883	-0.000232834	0.000689631	0.00105	0.00045458	-0.000467884	-0.000277183	0.000110873	-0.000811591	0.000124178	0.000450145	-0.000929117	-0.000381403	-0.000490059	0.000778329	0.000687413	0.000155222	0.0013	0.000512234	0.000498929	0.00115	0.00111	0.000549931	0.000807156	0.00102	0.00129	0.00167	0.00152	0.0018	0.00086481	-0.000226181
		527.444	0.000432405	-0.00061202	-9.09159e-05	3.32619e-05	-5.54366e-05	0.000543278	-0.00012196	-0.000408013	0.000425753	-0.000605367	0.00013083	0.000228399	0.000598715	0.000425753	5.54366e-05	0.000627542	-0.000303792	-9.75683e-05	8.6481e-05	-0.000911377	-0.000388056	-0.000172962	0.000250573	0.000146352	0.000146352	-0.000325967	-4.65667e-05	-0.000547713	0.00044571	-0.000381403	0.00075172	0.000671891	0.000388056	-6.43064e-05	0.00029714	0.000685196	0.000694066	0.0011	0.00117	0.00247	0.00188	0.0019	0.00186	0.000674108	0.00135	0.00145	0.00159
		527.612	0.000239486	-0.00013083	-0.000906942	0.000481189	0.000667456	-0.000875898	-0.000385838	-0.000363664	-0.000392491	9.31334e-05	-0.000656369	0.000299357	-0.000266095	0.000408013	0.000523321	0.00085594	-0.000450145	0.000450145	-0.000328184	-0.00012196	0.00114	0.000618672	-0.000880332	-7.76112e-05	5.10016e-05	0.000485624	-0.000146352	0.000443492	-0.000600932	-7.09588e-05	0.0004191	0.000352576	0.000226181	0.000991206	0.000168527	0.000405796	0.000875898	0.00163	0.00151	0.00152	0.00189	0.00173	0.00143	0.0011	0.00168	0.00131	0.00153
		527.781	-0.000607585	0.000170745	-0.000243921	0.000277183	0.00108	0.000197354	-0.000363664	0.000647499	-6.87413e-05	-0.00149	-0.000401361	0.000552148	-0.000625324	0.000634194	3.54794e-05	7.31762e-05	0.000804939	-0.000388056	0.000294922	0.000439057	-0.000767242	0.0002794	0.000188484	-0.000290488	-0.00031488	0.000804939	0.000376969	0.00013083	0.000388056	0.000348142	0.000798286	0.00046345	0.00058541	0.000937986	0.0011	0.000747285	0.000470102	0.00131	0.00169	0.00171	0.00153	0.00279	0.000898072	0.00186	0.00165	0.000589845	0.000816026
		527.949	-1.77397e-05	0.000674108	-0.000501146	0.000765024	-0.000328184	0.000110873	0.000383621	0.000215094	-0.000760589	0.000272748	-0.00087368	-0.000474537	0.000769459	1.10873e-05	-0.000682978	-0.000237268	-0.000321532	0.000215094	-0.000323749	-9.31334e-05	0.000150787	0.000467884	-0.000802721	0.000527756	-2.21746e-05	0.000252791	0.000889202	0.000312662	-0.000330402	0.000226181	0.000909159	0.000738415	0.00045458	0.000252791	0.000228399	0.00143	0.000822678	0.00113	0.00101	0.00108	0.00179	0.00206	0.00153	0.00104	0.00156	0.00127	0.00129
		528.117	0.000184049	0.000128613	0.000172962	0.000146352	0.000374751	-0.000405796	-0.000332619	5.98715e-05	-0.000274965	0.000110873	0.000161875	-3.99143e-05	-0.000494494	0.000343707	-0.000188484	3.54794e-05	0.000206224	-7.53937e-05	0.000177397	-9.31334e-05	0.000771677	-0.0001397	-0.000208441	-9.31334e-05	0.000348142	0.000416883	-0.000718458	-0.000206224	0.000350359	-0.000765024	0.000851505	1.77397e-05	-0.000201789	-6.87413e-05	0.000505581	0.000505581	0.000616454	0.00125	0.00124	0.0023	0.0021	0.00276	0.00203	0.000993423	0.0016	0.00114	5.54366e-05
		528.286	-0.000507799	6.87413e-05	0.000447927	-0.000416883	0.00030601	0.000447927	-0.00014857	0.00031488	0.000317097	1.33048e-05	-0.000631977	0.00042797	0.000483407	0.000379186	-0.00099564	-0.000106438	0.000243921	-0.000181832	0.000370316	1.99572e-05	-0.00044571	0.00014857	1.55222e-05	0.000392491	-0.000705153	-3.99143e-05	0.000549931	-0.000248356	-0.00029714	0.000822678	-0.000299357	0.00118	0.000372534	9.75683e-05	0.000738415	5.32191e-05	0.000583193	0.00143	0.000984553	0.00113	0.00142	0.00131	0.000898072	0.00202	0.000986771	0.00149	0.00151
		528.454	-0.000935769	-0.000337054	-0.000505581	0.000263878	0.000569888	-5.7654e-05	-0.000450145	0.000534408	0.000485624	8.86985e-06	-0.000791634	-0.000241703	0.000237268	0.000266095	0.000110873	-0.000212876	-3.10445e-05	-9.53509e-05	-0.000215094	0.000135265	2.21746e-06	-0.00014857	-0.000146352	0.000283835	-9.09159e-05	0.000343707	-0.000117525	-0.000352576	0.000266095	-0.000800504	-0.000452362	0.000918029	0.000669674	0.000141918	0.00061202	0.00107	0.000172962	0.00128	0.0022	0.00116	0.00177	0.00101	0.00143	0.000769459	0.00136	0.000223964	0.000867028
		528.622	0.000696283	0.00126	0.000274965	-0.000496712	-0.000634194	-0.000341489	0.00045458	0.00162	-0.00111	-0.000337054	-0.000534408	0.000536626	0.000159657	-8.20461e-05	0.000164092	-0.000321532	0.000168527	-0.0013	0.00041023	-0.000117525	-0.000235051	0.000472319	-0.00014857	0.000252791	-0.000640847	0.000505581	-0.000587627	-0.000137483	0.000678543	7.31762e-05	0.000363664	0.000561018	0.0012	0.000341489	0.000239486	0.00105	0.00115	0.000860375	0.000820461	0.00141	0.00221	0.00196	0.00138	0.00138	0.000942421	0.00168	0.000512234
		528.791	-0.0012	0.000705153	0.000523321	0.000510016	-0.000365881	-5.54366e-05	0.0001397	0.000323749	0.000266095	-0.000731762	-7.31762e-05	0.0002794	0.000223964	-0.000563235	3.54794e-05	0.000569888	0.000283835	0.000104221	-0.0001397	0.000902507	6.65239e-05	0.000614237	4.87842e-05	-0.000277183	-0.000472319	-0.000543278	-8.42636e-05	0.00030601	0.000527756	-0.000691848	-8.6481e-05	-0.000552148	7.53937e-05	0.000425753	0.00117	0.000796069	0.00075172	0.00138	0.00072511	0.00131	0.00122	0.00205	0.00213	0.00133	0.00169	0.00099564	0.000760589
		528.959	-2.66095e-05	-0.000791634	-0.000937986	4.65667e-05	0.000556583	2.21746e-06	0.000281618	-0.000179614	-0.00103	0.000543278	-8.42636e-05	4.87842e-05	1.33048e-05	0.00108	-0.000412448	8.86985e-05	0.000651934	0.000345924	0.000257226	0.000206224	-0.00030601	-0.000472319	8.42636e-05	-0.000698501	0.00061202	0.000804939	0.00060315	9.31334e-05	0.000685196	-0.000177397	4.65667e-05	0.000580975	0.000536626	3.76969e-05	0.000396926	0.000933552	0.000906942	0.00144	0.00122	0.00115	0.00174	0.00234	0.00193	0.000986771	0.000835983	0.000793851	0.00158
		529.127	-0.000780547	-0.000108656	-0.000283835	7.31762e-05	-0.000605367	0.000529973	0.000656369	-0.000618672	-0.000574323	0.000161875	0.00016631	0.000255008	0.000248356	0.00123	0.000762807	0.000565453	0.000230616	-0.000534408	0.000396926	0.000392491	-0.000303792	0.000137483	-1.77397e-05	0.000563235	0.000598715	0.000343707	0.00029714	0.000368099	0.00102	0.000372534	3.76969e-05	0.000946856	0.000126395	3.10445e-05	0.0015	0.000816026	0.000971248	0.000773894	0.0022	0.00115	0.0027	0.00167	0.00155	0.00131	0.000793851	0.00152	0.00090029
		529.296	0.000321532	-3.76969e-05	0.000319315	-0.000170745	-0.000181832	9.09159e-05	-9.97858e-05	0.000796069	-0.000261661	-0.000753937	-0.00042797	0.000971248	0.000110873	-0.000461232	-8.86985e-06	0.000394708	0.00129	0.000301575	0.000376969	-0.000359229	-0.000580975	0.000858158	-0.000388056	0.00109	-0.000414665	0.000660804	-0.000478972	-0.00059428	-1.55222e-05	-0.000310445	-0.000223964	0.000505581	-0.000565453	0.000246138	0.000949074	0.0011	0.0005588	0.00158	0.0012	0.00176	0.00142	0.00228	0.0011	0.00217	0.00104	0.00142	0.000443492
		529.464	-8.42636e-05	-0.000197354	-0.000119743	-0.000117525	-0.000955726	4.65667e-05	0.000137483	-0.000117525	0.000348142	-0.000104221	-9.53509e-05	0.000252791	0.000503364	0.000769459	-0.000374751	-0.00102	-0.000405796	-0.000235051	-0.000170745	0.000618672	-0.000840418	-0.000208441	0.000312662	-0.000266095	-0.000447927	0.000898072	0.000128613	0.000771677	0.000991206	9.97858e-05	0.000235051	4.65667e-05	0.000988988	0.000605367	0.000893637	0.000350359	0.000596497	0.00192	0.000955726	0.00151	0.00232	0.00126	0.00174	0.00149	0.00203	0.00102	0.000922464
		529.632	0.000197354	-0.000911377	0.0004191	-0.000266095	0.000529973	0.000117525	0.000374751	5.54366e-05	-0.000711805	-0.000294922	0.000164092	7.53937e-05	0.000102003	0.000388056	0.000274965	0.000842636	0.000605367	0.000421318	0.000159657	-0.000816026	0.000459015	-0.000363664	-5.32191e-05	0.00088255	-9.75683e-05	-0.000317097	0.000168527	0.000656369	0.000268313	-0.000443492	-3.99143e-05	0.0002794	-0.000514451	0.00107	0.000867028	0.00114	0.00168	0.000339272	0.00192	0.00238	0.00183	0.00193	0.00233	0.00147	0.0026	0.00238	0.000474537
		529.8	0.00115	-0.000818244	-0.000441275	0.0001397	-0.000370316	5.7654e-05	0.000303792	-0.000186267	-0.000199572	-0.000547713	0.000878115	-0.000778329	1.10873e-05	7.98286e-05	0.000259443	0.000767242	-0.000170745	0.00029714	0.000822678	0.000325967	9.31334e-05	0.000339272	-0.000341489	-0.000669674	3.54794e-05	-8.86985e-06	0.000385838	-0.000456797	-0.000239486	0.00056767	0.000598715	-0.000277183	0.000702935	0.001	0.000212876	0.000503364	0.00129	0.00157	0.000853723	0.00118	0.00188	0.00151	0.00159	0.00176	0.00181	0.00102	0.00134
		529.969	-0.000769459	0.00102	-2.66095e-05	-9.31334e-05	0.00109	-0.000955726	0.000694066	2.21746e-05	0.000294922	0.000483407	0.000645281	-0.000392491	-5.10016e-05	4.43492e-06	-0.000878115	0.000430188	0.000146352	5.7654e-05	-0.000614237	-0.000210659	-0.000660804	0.0002794	0.000714023	0.000141918	-0.000106438	0.000243921	0.000607585	-0.000536626	-0.000383621	0.000485624	-0.000328184	-0.000199572	0.000421318	0.000862593	0.000201789	0.000915812	0.000401361	0.00121	0.00194	0.00216	0.0023	0.00194	0.00187	0.0029	0.00153	0.00148	0.00168
		530.137	-0.00013083	-0.000986771	3.32619e-05	-0.000146352	-0.00103	0.000348142	0.00016631	0.000643064	-0.000884767	0.00014857	0.000423535	0.000343707	-0.000895855	-0.000625324	-1.33048e-05	0.000614237	-0.000212876	0.000345924	-0.000800504	0.000119743	0.000117525	0.000241703	-6.43064e-05	0.00028827	0.000461232	0.000181832	0.0002794	-0.00103	0.000396926	5.54366e-05	0.000328184	0.000507799	-0.000993423	-0.000339272	0.00075172	0.000671891	0.00143	0.000478972	0.0014	0.00137	0.00226	0.00221	0.0019	0.00157	0.00159	0.00144	0.00119
		530.305	0.000159657	0.000835983	-1.99572e-05	-0.000241703	-0.000113091	-0.00133	0.000115308	8.6481e-05	-0.000614237	0.000492277	4.43492e-06	0.00043684	0.00128	-0.000135265	5.10016e-05	-0.000392491	-0.000223964	-0.000514451	1.99572e-05	0.0002794	0.000498929	0.000518886	0.000172962	0.000793851	-1.55222e-05	-6.43064e-05	0.000740632	0.000800504	-9.53509e-05	0.000722893	5.98715e-05	0.00137	0.000534408	0.000498929	0.000623107	0.000283835	0.000858158	0.00151	0.00182	0.00231	0.00157	0.00199	0.00115	0.00165	0.00177	0.00188	0.00189
		530.474	-0.000141918	-0.000589845	0.000228399	-0.00114	0.000627542	0.000325967	-0.000219529	0.00129	0.000487842	7.31762e-05	-0.000592062	-0.000146352	-0.000651934	-0.000636412	-0.000104221	-1.10873e-05	-0.000483407	-0.000104221	-0.000600932	0.000334837	-0.000250573	0.000281618	-0.000248356	-0.000226181	-0.0001397	-0.000467884	-0.000521104	-0.000186267	0.000860375	-0.000822678	0.000117525	0.000658586	6.65239e-05	-0.000126395	0.000348142	-0.000405796	0.00194	0.000521104	0.00155	0.00152	0.00144	0.00172	0.00228	0.00159	0.00177	0.00223	0.00085594
		530.642	0.000255008	0.000363664	0.000104221	0.000698501	-0.000374751	-0.000248356	0.000512234	1.77397e-05	0.000330402	0.000507799	-0.000605367	-5.7654e-05	-0.000545496	0.000106438	0.000784982	-0.000186267	-0.000257226	0.000332619	9.53509e-05	0.000321532	0.000150787	-0.000146352	-0.000357011	2.21746e-05	0.000909159	0.000911377	0.000345924	-1.99572e-05	0.00017518	0.000161875	1.55222e-05	0.000392491	0.000199572	9.53509e-05	0.00112	0.000572105	0.000561018	0.000596497	0.00133	0.000804939	0.00242	0.00314	0.00222	0.00224	0.00201	0.00141	0.00185
		530.81	-0.000494494	-0.000317097	-0.00101	-0.000330402	1.77397e-05	-0.000441275	-0.000510016	0.000483407	0.000243921	0.000589845	0.00125	-0.000791634	3.54794e-05	-0.000144135	-0.000153005	0.00125	0.000385838	0.000164092	-0.000303792	7.98286e-05	0.000481189	-1.77397e-05	-0.000252791	0.00012196	0.00027053	0.000255008	0.000869245	-3.54794e-05	0.000507799	-0.00013083	0.000525539	0.000718458	7.31762e-05	0.00089142	0.000514451	0.000955726	0.000654151	0.00148	0.00174	0.00165	0.00269	0.00226	0.00167	0.00255	0.0021	0.00158	0.000955726
		530.979	-0.000674108	0.00085594	0.000609802	0.000141918	-0.000221746	-0.000259443	-0.000161875	0.000552148	0.000498929	-0.000547713	0.000257226	-0.000953509	-0.000104221	0.000543278	0.000408013	0.000822678	-3.54794e-05	0.00059428	-0.00126	0.000246138	-0.000153005	-0.000246138	-0.000605367	0.000483407	-0.00017518	0.000210659	0.000494494	-0.000456797	-0.000310445	-5.54366e-05	0.00017518	0.000117525	0.00132	0.00102	0.000944639	0.000281618	0.00101	0.00154	0.00161	0.00116	0.00182	0.00254	0.00307	0.00164	0.00118	0.00251	0.000802721
		531.147	-0.000261661	0.000363664	-0.000277183	-0.000432405	0.000867028	0.00045458	-4.43492e-05	-0.00133	-0.000543278	0.000714023	-0.000467884	0.000678543	0.00105	5.10016e-05	-0.000190702	0.000465667	-9.09159e-05	0.000223964	0.000523321	-0.000940204	-0.000113091	-0.000283835	-0.000702935	-0.000281618	0.000392491	-0.000345924	0.000722893	0.000625324	0.000274965	0.000330402	0.00207	0.00045458	0.00119	0.000184049	0.000711805	0.000425753	0.000137483	0.00184	0.00233	0.0015	0.00153	0.00218	0.00215	0.00183	0.00339	0.00128	0.00187
		531.315	-0.000432405	-6.43064e-05	-0.000376969	-0.000973466	-0.000379186	-0.000425753	0.000510016	-2.8827e-05	-0.000332619	-5.98715e-05	0.000277183	-5.54366e-05	-1.33048e-05	-1.77397e-05	0.000190702	-0.000906942	-0.000459015	2.21746e-06	-0.000490059	-0.000232834	0.00028827	-0.000383621	8.86985e-06	-0.000241703	-1.33048e-05	-0.000155222	0.000620889	0.000414665	-0.000459015	-0.000660804	0.00126	5.10016e-05	0.000494494	0.000337054	0.000784982	0.000381403	-8.20461e-05	0.00203	0.00232	0.00176	0.00227	0.00206	0.00209	0.00184	0.000893637	0.00215	0.000126395
		531.483	0.000321532	-9.53509e-05	-0.000379186	5.54366e-05	-9.97858e-05	0.00107	-0.000394708	-0.00123	-1.99572e-05	0.000263878	-0.000153005	0.000578758	0.000199572	0.000607585	0.000909159	6.65239e-06	-0.00041023	0.00044571	-0.000383621	-0.000583193	0.000824896	0.000569888	0.00042797	0.000135265	0.000272748	-0.000441275	-0.000516669	-0.000667456	0.000773894	0.000745067	0.000414665	0.00106	0.000226181	0.000523321	0.00104	0.000835983	0.000379186	0.000494494	0.00141	0.00238	0.00173	0.00242	0.00211	0.0025	0.002	0.00131	0.0022
		531.652	0.000124178	0.000700718	-0.000390273	7.98286e-05	-0.000339272	0.000155222	0.000201789	0.000354794	0.00013083	5.7654e-05	0.000556583	-0.000478972	3.76969e-05	-0.000505581	-0.000257226	-0.000128613	7.98286e-05	-0.000529973	0.00085594	0.000179614	-0.00061202	-9.53509e-05	-0.000268313	0.000853723	-0.000838201	-7.53937e-05	-0.000219529	-3.32619e-05	0.000392491	0.00107	0.00118	0.000133048	0.000226181	0.000665239	0.00101	0.00127	0.000549931	0.00257	0.00239	0.0023	0.00294	0.00184	0.00245	0.00356	0.00198	0.00122	0.00158
		531.82	-0.000188484	-0.000128613	-0.000124178	-0.000161875	-2.21746e-06	-9.97858e-05	0.000516669	0.000512234	-0.00029714	0.00041023	-0.000702935	-0.000124178	0.000671891	-9.53509e-05	0.000159657	6.65239e-05	2.21746e-06	0.000330402	-0.000308227	-0.000354794	-0.000973466	0.000128613	-8.6481e-05	-2.8827e-05	0.000492277	0.000949074	5.98715e-05	0.000199572	0.000691848	-0.000541061	-1.33048e-05	0.00030601	0.000649716	0.000756155	0.000835983	0.00089142	0.00125	0.000609802	0.00164	0.00258	0.0022	0.0033	0.00173	0.00123	0.00173	0.000991206	0.000767242
		531.988	2.66095e-05	0.00071624	-0.000365881	-0.000403578	0.000368099	-0.000164092	-4.43492e-06	-0.00085594	0.00046345	7.76112e-05	0.000179614	-0.00106	0.000596497	0.000104221	0.000206224	0.000631977	0.000168527	0.000556583	0.000969031	0.000456797	0.000363664	0.0004191	0.000230616	0.000239486	0.000232834	0.00112	1.10873e-05	0.000636412	0.000246138	-0.000312662	0.000246138	-2.66095e-05	0.00105	0.000177397	0.00101	0.00138	0.000217311	0.00112	0.00208	0.00205	0.00241	0.00238	0.0025	0.00288	0.00225	0.00232	0.00118
		532.156	-2.21746e-05	0.000155222	0.00044571	-0.000492277	-0.00089142	0.000115308	-0.000680761	-0.0011	0.000223964	0.000740632	0.000758372	0.000503364	0.000141918	-0.000172962	-0.000206224	-0.000705153	0.000146352	-0.000534408	4.43492e-05	-0.000940204	0.00016631	2.43921e-05	0.00028827	-8.20461e-05	0.000164092	-0.000467884	-0.000527756	-0.000179614	0.000177397	-0.000308227	-0.000474537	0.00105	0.00108	0.000909159	0.00045458	0.000909159	0.0021	0.000918029	0.000988988	0.00222	0.0024	0.0022	0.00299	0.00247	0.00207	0.00183	0.00103
		532.325	-0.000960161	0.000614237	-0.000660804	0.000274965	0.000800504	0.00046345	0.000339272	2.21746e-05	0.000649716	0.000638629	-0.000241703	-0.000204007	0.000627542	9.31334e-05	5.54366e-05	2.21746e-06	0.000492277	0.000527756	-0.000341489	-1.10873e-05	0.000303792	-0.000651934	-0.000294922	-0.000263878	-0.000536626	0.00059428	-0.000170745	0.000902507	0.000592062	0.00117	0.000510016	0.000680761	0.000374751	0.000317097	0.00177	0.000587627	0.00102	0.00146	0.00196	0.0028	0.00158	0.00211	0.00285	0.00184	0.00275	0.00192	0.00146
		532.493	0.00015744	-0.000184049	-0.000589845	-0.00115	-0.000252791	-0.000381403	-0.000966813	0.000312662	-0.000423535	1.10873e-05	0.000627542	-0.000197354	-6.87413e-05	0.000177397	-0.000376969	-0.000332619	0.00012196	-0.000505581	0.000361446	-0.000408013	4.43492e-06	0.000631977	-0.000343707	0.000201789	0.000239486	-0.000769459	0.00123	0.000583193	0.000168527	-0.00058541	-0.000179614	0.0002794	-0.000172962	0.000208441	0.000929117	0.000561018	0.000722893	0.00167	0.0021	0.00221	0.00251	0.00289	0.00307	0.00262	0.00218	0.00118	0.00161
		532.661	0.00089142	7.98286e-05	0.000496712	2.8827e-05	5.32191e-05	0.00108	-4.87842e-05	0.000434623	0.000237268	0.000525539	-0.000518886	0.000290488	-3.32619e-05	5.32191e-05	-2.21746e-06	0.000680761	-0.00042797	0.000541061	0.00105	-0.000239486	-0.000192919	0.000849288	-0.000237268	0.00104	0.000924682	0.000867028	7.09588e-05	-0.000518886	0.000758372	-7.53937e-05	-0.00074285	7.31762e-05	0.00060315	0.000800504	0.000658586	0.000414665	0.00188	0.00188	0.00211	0.00196	0.00296	0.00294	0.00162	0.0025	0.004	0.002	0.00168
		532.83	-0.00112	0.000348142	0.00136	-0.000838201	-0.000164092	-0.000470102	-0.000589845	0.000467884	0.000155222	-0.000243921	-0.000503364	0.00058541	0.000425753	0.000197354	-5.10016e-05	0.000572105	0.000784982	0.000689631	4.87842e-05	-0.000195137	0.000144135	0.000299357	-0.000379186	0.000181832	-0.000261661	0.000658586	0.000756155	0.00056767	0.000261661	0.000248356	0.000498929	0.000851505	0.000811591	0.000811591	0.00116	0.00133	0.000357011	0.00172	0.00286	0.002	0.00332	0.00298	0.00436	0.00306	0.00184	0.00254	0.00168
		532.998	-0.000155222	-9.31334e-05	-0.000423535	0.000820461	0.00107	0.000412448	0.000272748	-0.00013083	-0.000310445	0.000250573	-0.000749502	0.000450145	0.000991206	-5.98715e-05	1.55222e-05	-1.10873e-05	0.000350359	-9.31334e-05	-0.000337054	-0.000332619	-9.97858e-05	-0.000168527	-0.000552148	-0.000124178	0.000381403	0.000354794	0.000740632	0.000507799	1.33048e-05	0.000128613	0.00125	0.000172962	0.000556583	0.00101	0.000993423	0.000348142	0.00147	0.00145	0.00263	0.00324	0.00228	0.00432	0.00271	0.00351	0.00328	0.002	0.0026
		533.166	-0.00074285	0.000592062	0.000527756	-0.000541061	-0.000773894	-0.000660804	0.000332619	-0.000472319	1.77397e-05	-7.31762e-05	0.000115308	0.000117525	-0.0001397	7.53937e-05	0.000521104	0.00044571	-0.000308227	0.000241703	-9.09159e-05	-0.000687413	0.000902507	-0.000188484	9.31334e-05	-0.000529973	-0.00087368	0.000501146	-0.000483407	0.000268313	-0.000153005	0.000487842	-0.000605367	0.000767242	0.000596497	0.000835983	0.000875898	0.00145	0.00152	0.0014	0.00141	0.00229	0.0026	0.00336	0.00304	0.00276	0.00318	0.00293	0.00169
		533.334	0.000784982	-7.98286e-05	-0.00111	-8.6481e-05	-4.87842e-05	0.000388056	0.000824896	-2.21746e-05	-0.000184049	-4.43492e-05	-0.000115308	-2.21746e-05	8.86985e-05	-0.000321532	0.00115	0.000494494	0.000452362	0.00112	-0.000110873	0.000376969	-0.000705153	0.000192919	-0.000172962	0.00119	-0.000153005	-0.00013083	-2.21746e-05	-9.97858e-05	0.000321532	-0.000543278	0.000802721	0.000352576	0.00087368	0.000951291	0.00104	0.00144	0.00149	0.00133	0.00103	0.00213	0.00298	0.00387	0.00276	0.00262	0.00329	0.00177	0.00144
		533.503	-4.43492e-06	0.000321532	-7.09588e-05	-0.000317097	-0.000478972	-0.000629759	-0.000430188	-0.000600932	0.000159657	0.00129	0.000206224	0.000421318	2.43921e-05	0.000483407	-0.000186267	-0.000255008	-0.000368099	-9.09159e-05	0.000161875	-0.000359229	-0.000434623	-0.000654151	-0.000161875	-0.000325967	-0.000172962	-0.000237268	0.000343707	0.00135	0.000534408	0.00102	-3.32619e-05	0.000439057	0.000875898	0.00059428	-4.43492e-06	0.00115	0.000802721	0.000729545	0.00284	0.00181	0.00275	0.00257	0.003	0.00246	0.00294	0.00245	0.00216
		533.671	-0.000669674	0.00029714	-0.00087368	-0.000616454	0.000778329	4.43492e-06	3.32619e-05	0.000210659	-3.10445e-05	0.000423535	0.000541061	-0.000718458	0.000102003	-0.000640847	0.000321532	-0.000399143	0.000773894	-0.000274965	0.000583193	1.99572e-05	0.000141918	0.000840418	-1.33048e-05	-3.54794e-05	-8.86985e-06	0.000481189	0.000447927	0.000651934	0.000913594	0.000423535	0.000292705	-7.53937e-05	0.000425753	0.000401361	0.000126395	0.00137	0.00236	0.00235	0.00164	0.00215	0.0037	0.00393	0.00365	0.00234	0.0024	0.00289	0.00213
		533.839	0.000893637	-0.00027053	-0.00029714	0.000778329	-0.000330402	0.000226181	-0.000538843	0.000150787	-0.000607585	-0.000791634	-0.000485624	0.000388056	-7.98286e-05	-0.000694066	-0.000875898	0.000405796	-0.000179614	0.00061202	-0.000159657	-0.00041023	0.000181832	0.000235051	-2.21746e-06	0.00101	0.000348142	-0.000102003	-0.0004191	-0.000518886	0.000150787	0.000691848	0.000405796	0.000769459	0.000357011	-0.000263878	0.000793851	0.00112	0.000478972	0.00157	0.00271	0.00171	0.00211	0.00418	0.00294	0.00363	0.0034	0.00304	0.00153
		534.007	-0.00129	-0.000485624	-5.32191e-05	-0.000510016	-0.00014857	-0.000108656	-8.86985e-06	0.000119743	0.000620889	-0.000674108	0.00013083	-1.33048e-05	0.00058541	-0.000150787	6.65239e-06	0.000128613	0.000736197	-0.000115308	6.65239e-06	0.00089142	0.000113091	0.000217311	-0.000840418	-0.000620889	-0.00074285	0.000798286	0.000334837	0.000638629	-4.21318e-05	0.000277183	0.000600932	0.000660804	0.000383621	0.00127	0.000869245	0.00070737	0.00134	0.0027	0.00313	0.00236	0.00355	0.0033	0.00399	0.00328	0.00279	0.00335	0.00163
		534.175	0.000665239	-0.000201789	-0.000423535	-5.32191e-05	0.000235051	0.000674108	0.000587627	0.00061202	-0.0001397	9.53509e-05	-0.000649716	0.00086481	0.000237268	-0.000549931	0.000676326	-0.00046345	0.00056767	0.000829331	0.000800504	-0.00111	-0.000483407	0.00059428	0.000687413	0.000629759	0.000534408	0.000328184	0.000889202	5.10016e-05	0.000849288	0.000778329	0.00109	0.000651934	-0.00013083	0.00102	0.000237268	0.00181	0.000889202	0.00127	0.00189	0.00299	0.00292	0.00384	0.00414	0.00354	0.00439	0.00334	0.00278
		534.344	0.000226181	-0.00013083	0.000301575	-0.00045458	-0.000401361	3.76969e-05	2.43921e-05	-0.000181832	0.000117525	-0.00071624	0.000159657	0.000259443	0.000359229	0.00125	-0.000135265	0.000651934	0.000396926	-7.76112e-05	6.65239e-06	0.000589845	0.0002794	0.00106	-0.000228399	-0.00015744	0.000625324	0.000252791	0.00114	-7.76112e-05	0.000343707	0.000816026	0.000354794	0.00109	0.000124178	0.000776112	0.00106	0.0015	0.00172	0.00237	0.0028	0.00282	0.00431	0.00441	0.00486	0.00327	0.00371	0.0028	0.00266
		534.512	-0.000507799	0.000574323	-0.00087368	-0.000334837	0.000392491	-0.000485624	-0.000308227	-9.75683e-05	0.000259443	0.000208441	-0.000301575	-0.000243921	0.000164092	7.76112e-05	0.000390273	0.000860375	-3.99143e-05	3.76969e-05	-0.000443492	-8.86985e-06	0.000352576	0.000195137	-5.54366e-05	0.000676326	-0.000268313	-6.20889e-05	0.000368099	0.000534408	0.00070737	0.000239486	0.000359229	9.75683e-05	-0.0002794	0.000973466	0.000696283	0.000911377	0.0024	0.00159	0.00134	0.00345	0.00255	0.00346	0.00433	0.00304	0.00372	0.00253	0.00162
		534.68	0.000170745	0.00014857	-0.000272748	-0.000370316	7.53937e-05	-0.000115308	0.000563235	0.000192919	-0.000565453	-0.000441275	-0.000323749	0.000793851	-0.000150787	-2.43921e-05	-0.000392491	4.87842e-05	-0.00012196	-5.54366e-05	-0.000381403	-7.76112e-05	-0.000321532	0.000476754	0.000263878	0.000168527	3.54794e-05	0.00030601	0.000243921	-6.87413e-05	0.000401361	0.000580975	0.000838201	0.000773894	0.000869245	0.000776112	0.00193	0.000718458	0.00177	0.00205	0.00267	0.00297	0.00343	0.00384	0.00253	0.00326	0.00344	0.00222	0.00215
		534.848	-0.000663021	0.000514451	-0.000494494	-0.00013083	-0.000536626	0.00012196	-0.00016631	-0.000432405	0.00134	-0.000569888	-3.76969e-05	-0.000359229	0.000172962	-0.000299357	8.86985e-05	-0.000565453	0.000796069	0.000168527	-0.00070737	-0.000698501	6.87413e-05	0.000915812	0.000474537	-0.000946856	-0.000412448	0.000108656	-0.000507799	0.000906942	0.000459015	0.000104221	-0.000170745	0.00042797	0.00106	0.00113	0.00108	0.00173	0.00145	0.00249	0.00276	0.0026	0.00383	0.00508	0.004	0.00384	0.00312	0.00366	0.00144
		535.017	0.000399143	-0.000665239	0.000133048	-0.000177397	-0.00013083	-0.00071624	0.000246138	0.000108656	-0.000532191	3.76969e-05	0.000802721	0.000104221	-0.00133	-0.000379186	-0.000159657	0.000388056	-3.54794e-05	-0.000487842	-0.000104221	0.000760589	0.000470102	-0.000736197	0.00043684	0.000627542	6.65239e-05	0.000190702	0.000543278	0.000197354	-5.54366e-05	0.000281618	0.000412448	0.000423535	0.000798286	0.00115	0.00119	0.00131	0.00145	0.00224	0.00214	0.00294	0.00362	0.00433	0.00325	0.00351	0.00442	0.00213	0.00259
		535.185	4.65667e-05	-0.00014857	0.000787199	0.000505581	0.000924682	0.000414665	-0.000403578	-1.10873e-05	-0.000221746	7.09588e-05	5.32191e-05	0.000232834	0.00056767	-0.000640847	0.000303792	0.000150787	-0.000161875	-0.000474537	0.00108	-0.00088255	0.00138	0.000583193	-0.00118	-0.00119	0.000467884	0.000124178	0.000589845	0.000922464	0.000292705	0.00123	0.000698501	0.000197354	0.00145	0.000257226	0.00090029	0.00172	0.0018	0.00242	0.00274	0.00323	0.0039	0.00416	0.00434	0.00411	0.00351	0.00331	0.00281
		535.353	-5.54366e-05	-0.000503364	0.00014857	-0.000396926	0.000161875	-0.000170745	2.66095e-05	0.000323749	0.000496712	0.000239486	0.000243921	-0.000170745	0.000658586	0.000789416	0.000461232	-0.000600932	-0.00099564	-9.09159e-05	0.000141918	-0.000545496	-0.000226181	-0.000694066	-0.000290488	0.000736197	0.000239486	-0.000572105	-2.66095e-05	0.00145	0.00029714	-0.000195137	0.000969031	0.00113	0.000780547	0.00116	0.000654151	0.00223	0.0026	0.00298	0.00257	0.00442	0.00371	0.00384	0.00415	0.0044	0.00374	0.00293	0.00208
		535.521	-0.000144135	0.000150787	2.43921e-05	-0.000401361	0.00089142	8.6481e-05	0.000133048	0.000986771	-0.000598715	0.00041023	8.86985e-06	-0.00029714	0.000281618	0.000383621	0.000904725	5.32191e-05	-0.00141	-0.000421318	0.000698501	-0.000714023	-0.000212876	-0.000776112	0.000312662	7.53937e-05	0.000255008	0.000536626	0.000634194	0.000150787	3.54794e-05	0.000926899	0.000106438	0.000507799	0.00108	0.00059428	0.000771677	0.00142	0.00124	0.00224	0.00203	0.00282	0.00464	0.00443	0.00423	0.00329	0.00346	0.00394	0.00286
		535.689	-0.000177397	-0.000709588	-0.00042797	-0.00058541	0.00058541	0.000221746	1.33048e-05	-0.000414665	-0.000503364	-0.000223964	-0.000323749	-0.000924682	0.000512234	-0.00028827	0.000228399	-0.000689631	5.7654e-05	0.000607585	0.000146352	1.33048e-05	0.00015744	-0.000325967	-4.43492e-06	-0.000221746	-9.53509e-05	-0.000328184	3.54794e-05	-0.000215094	0.000512234	0.000720675	0.000405796	0.000248356	0.000709588	0.00137	0.00126	0.000966813	0.00162	0.00199	0.00349	0.00372	0.00399	0.0054	0.00457	0.00459	0.0033	0.00279	0.00242
		535.858	0.000235051	-0.000401361	0.000714023	2.66095e-05	0.000135265	-0.000390273	9.09159e-05	0.000490059	-0.000150787	0.000215094	-0.00017518	-0.000372534	0.000330402	-0.000219529	0.00109	-0.000394708	-0.00017518	-0.000172962	0.000569888	-4.65667e-05	0.000691848	6.43064e-05	-0.000354794	0.000960161	-0.000155222	0.000206224	0.000195137	-0.000348142	0.000680761	0.00086481	0.000483407	0.000953509	0.000942421	0.000669674	0.000312662	0.00176	0.00193	0.00242	0.00338	0.00367	0.00446	0.00536	0.00518	0.00439	0.00477	0.00242	0.00232
		536.026	-0.000261661	0.000459015	-0.000660804	0.000281618	0.000538843	0.000290488	0.000529973	0.000217311	-0.000330402	0.000627542	0.000108656	0.000849288	-9.75683e-05	-0.000388056	0.000374751	0.000835983	0.000503364	0.000317097	-6.65239e-05	-0.000330402	-0.00074285	0.000547713	-0.000350359	5.10016e-05	-0.000631977	-0.000456797	0.000676326	-0.000452362	-0.000631977	0.00031488	0.00124	0.000447927	0.00086481	0.00134	0.00149	0.00154	0.0012	0.00259	0.00357	0.0037	0.00547	0.00518	0.00475	0.0047	0.00375	0.0038	0.00239
		536.194	-0.000292705	2.21746e-06	-0.000206224	-0.00197	0.000618672	-0.000616454	-0.000161875	0.000219529	-0.000363664	-0.000250573	-0.000128613	-0.000172962	-0.000578758	0.000498929	5.7654e-05	-0.0001397	0.00027053	0.00056767	-2.43921e-05	-0.000115308	7.31762e-05	-0.000350359	-9.31334e-05	0.00061202	0.00131	0.000153005	0.00126	0.000498929	0.00042797	4.21318e-05	0.00114	0.00089142	0.00104	0.00128	0.00117	0.00243	0.00234	0.0018	0.00355	0.00391	0.00494	0.00502	0.00641	0.00475	0.00516	0.00343	0.00332
		536.362	-0.000239486	0.000359229	-0.000718458	0.00027053	0.000740632	4.65667e-05	0.000119743	0.000294922	-0.000465667	0.000341489	0.00029714	0.000802721	0.000727328	2.21746e-05	0.000113091	-0.000510016	-0.000525539	-0.000514451	0.00031488	-0.000405796	1.77397e-05	-0.000374751	0.000181832	0.000394708	3.10445e-05	-7.98286e-05	0.000150787	-3.76969e-05	0.000618672	0.00126	0.0013	0.000816026	0.000700718	0.00145	0.00151	0.00198	0.00223	0.00367	0.00439	0.00413	0.00517	0.00492	0.00574	0.00595	0.00423	0.00436	0.00231
		536.53	0.000199572	-3.54794e-05	-0.000153005	-4.65667e-05	-1.33048e-05	0.000563235	-0.000108656	0.000818244	-0.00104	-0.000383621	0.000223964	0.000292705	-0.000204007	-0.000403578	0.000627542	0.000521104	-0.00112	0.00090029	-0.000456797	1.55222e-05	4.65667e-05	-0.000133048	0.000392491	0.00118	0.000312662	-0.000385838	-0.000144135	-0.000425753	0.000461232	0.000765024	0.000549931	0.000496712	0.000179614	0.0012	0.00185	0.00159	0.00303	0.0035	0.00388	0.00529	0.00595	0.00572	0.00548	0.00491	0.0054	0.00446	0.00318
		536.699	-0.000190702	0.00056767	-0.000106438	0.000516669	-0.000780547	0.000853723	0.000383621	0.000893637	-0.000113091	-0.000255008	0.000257226	-0.000481189	-0.000671891	-0.000940204	-0.000512234	0.000370316	-0.000303792	0.000104221	6.65239e-06	0.000649716	-0.000543278	9.75683e-05	-0.000379186	0.000332619	0.000210659	0.000714023	0.000875898	0.000842636	0.000991206	-0.000159657	0.000696283	0.00119	0.000778329	0.00198	0.00166	0.00158	0.00214	0.00236	0.00376	0.00395	0.00527	0.00534	0.00579	0.00555	0.00351	0.00389	0.00363
		536.867	2.66095e-05	-0.000955726	-0.000325967	-1.99572e-05	9.31334e-05	0.000161875	-0.00102	-4.43492e-06	-0.000241703	0.000263878	8.86985e-06	-0.000749502	-0.000423535	-0.00016631	-0.000372534	-0.000186267	0.000813809	4.43492e-06	0.000731762	-0.000106438	0.000177397	-0.000782764	-0.000350359	0.000840418	0.000552148	-0.000164092	0.00086481	-0.00059428	0.000543278	0.0005588	0.000128613	0.00135	0.000711805	0.00117	0.00212	0.00146	0.002	0.00344	0.00452	0.00417	0.00586	0.00518	0.00596	0.00522	0.0047	0.00443	0.00395
		537.035	0.000181832	5.7654e-05	0.000408013	-0.000272748	0.000135265	-0.000459015	-0.000904725	0.000119743	-0.00114	0.00087368	0.000159657	0.00104	0.000199572	0.000847071	0.000510016	0.000525539	-0.000257226	-0.000108656	-0.000572105	-0.000620889	1.10873e-05	-0.000616454	0.000368099	-0.000308227	-0.000188484	0.0001397	-0.000226181	0.00103	7.53937e-05	0.000177397	0.00162	0.000277183	0.00174	0.00172	0.00141	0.00163	0.0014	0.00301	0.00352	0.00496	0.00629	0.00597	0.00575	0.00494	0.00526	0.00363	0.00243
		537.203	0.000330402	-0.000343707	0.000170745	-8.42636e-05	-0.000124178	0.000370316	0.000310445	-0.000330402	-9.31334e-05	0.00042797	-0.000669674	0.000235051	0.000208441	-0.000172962	-0.000820461	-0.000144135	0.000328184	0.00111	0.000629759	6.87413e-05	0.00073398	0.000778329	0.000192919	0.000106438	0.000246138	0.000119743	0.000186267	0.000332619	-5.54366e-05	0.000858158	0.000680761	0.000680761	0.000527756	0.00118	0.00315	0.00222	0.00315	0.00383	0.00415	0.00501	0.0047	0.0046	0.00596	0.00647	0.00528	0.00379	0.00281
		537.371	0.000512234	9.31334e-05	0.000376969	0.000514451	0.00059428	-0.000141918	0.000210659	-0.000237268	-0.00109	-0.000512234	-6.65239e-06	0.000521104	0.000631977	-0.000536626	-0.00028827	0.000343707	5.32191e-05	-0.000274965	-0.000274965	0.000115308	0.000636412	-0.000600932	0.000381403	0.000115308	-0.00041023	0.000343707	0.000501146	0.00128	0.000629759	-8.86985e-05	0.00127	0.00133	0.00104	0.00223	0.00163	0.00254	0.00257	0.0035	0.0033	0.00572	0.00518	0.00662	0.00589	0.00574	0.00554	0.00448	0.00263
		537.54	-0.000332619	-0.000971248	-0.000574323	-0.000137483	-0.000197354	0.000334837	0.000226181	-3.32619e-05	-0.000569888	-0.000102003	5.7654e-05	-0.000705153	0.000204007	-0.000113091	0.000286053	0.000104221	-0.000126395	-1.33048e-05	-0.000106438	-0.000226181	6.43064e-05	0.000660804	-2.21746e-06	0.000818244	0.000955726	0.00031488	-0.000221746	0.000485624	0.000578758	0.000578758	0.000909159	0.00136	0.000889202	0.000811591	0.00141	0.00262	0.00277	0.00303	0.00504	0.00457	0.0055	0.00608	0.00645	0.00595	0.0047	0.00414	0.00306
		537.708	0.000614237	9.75683e-05	-0.00013083	-3.76969e-05	0.000370316	0.000172962	0.000172962	-0.001	0.000578758	-3.99143e-05	-0.000308227	-0.000851505	-0.000197354	-0.000596497	2.43921e-05	0.0001397	-9.53509e-05	0.000186267	0.000266095	-3.54794e-05	-0.000206224	1.10873e-05	0.000281618	0.000789416	-0.000153005	-0.000441275	0.000283835	-0.000108656	0.00166	0.000268313	0.000895855	0.0011	0.00121	0.000802721	0.00154	0.00225	0.00192	0.00366	0.0038	0.00457	0.0067	0.00612	0.00763	0.00562	0.00608	0.00457	0.00284
		537.876	0.000408013	0.000208441	0.00118	0.000399143	-0.000268313	-0.000915812	0.000669674	0.000691848	-0.00044571	0.0002794	-2.21746e-05	0.000252791	0.000494494	0.000115308	3.99143e-05	0.000682978	0.000596497	-0.000529973	-0.00016631	-0.000272748	7.76112e-05	1.77397e-05	0.000272748	-4.43492e-06	-0.000536626	0.0011	4.87842e-05	0.000518886	0.000596497	0.000980118	0.000689631	0.000769459	0.00145	0.00177	0.00212	0.00285	0.00283	0.00347	0.00348	0.00525	0.00631	0.00663	0.00573	0.00579	0.00535	0.00398	0.00271
		538.044	-0.00071624	5.32191e-05	-0.000323749	-8.42636e-05	0.000456797	0.000343707	-0.000204007	0.000106438	0.000292705	-0.00015744	-0.00060315	0.000738415	-0.000592062	-0.000485624	0.000372534	0.000818244	-0.000975683	0.000363664	7.09588e-05	-0.000228399	0.00041023	-0.000425753	0.000654151	-0.000392491	0.000259443	-0.000241703	0.000937986	-0.000201789	-3.54794e-05	0.00163	0.000820461	0.00108	0.000782764	0.000984553	0.00235	0.002	0.00244	0.00368	0.00465	0.00483	0.00659	0.00708	0.00613	0.00468	0.00562	0.0056	0.00304
		538.212	0.000255008	-0.00013083	0.000359229	-0.000536626	-2.66095e-05	-0.000452362	-0.000190702	-0.000510016	-0.000339272	-0.0002794	0.000292705	0.000529973	0.000824896	0.000918029	-0.000383621	-0.000354794	-0.000164092	0.000408013	5.7654e-05	0.000510016	-9.75683e-05	-0.000459015	0.000104221	0.000809374	-0.000281618	0.000161875	0.000694066	0.000711805	7.09588e-05	0.000951291	0.00102	0.00146	0.000997858	0.00159	0.00139	0.00216	0.00337	0.00396	0.00431	0.00602	0.00622	0.00595	0.0064	0.00617	0.00568	0.00452	0.00309
		538.38	0.000286053	0.00142	-0.00017518	-0.00016631	-5.32191e-05	0.00104	0.000465667	0.000432405	1.33048e-05	-5.32191e-05	0.000108656	-0.000381403	-0.00041023	-5.98715e-05	8.42636e-05	-0.000323749	-0.000383621	-0.000312662	0.000403578	6.65239e-05	-0.00027053	0.000268313	-0.00029714	-0.000401361	4.43492e-06	0.00016631	0.00017518	-0.00012196	0.00041023	0.00139	0.000274965	0.000631977	0.00117	0.000816026	0.00202	0.00166	0.00357	0.0034	0.00522	0.00454	0.00574	0.00687	0.00758	0.00596	0.00551	0.00524	0.00291
		538.549	-0.000372534	-0.000893637	0.000561018	-6.87413e-05	0.000252791	-5.54366e-05	0.000299357	-0.000226181	-0.00147	-0.000186267	3.76969e-05	0.000778329	0.000153005	0.000607585	7.31762e-05	0.000170745	-0.000215094	3.10445e-05	0.000153005	-0.0011	-7.31762e-05	0.000816026	-0.000490059	-0.000261661	-0.000609802	-0.000195137	-0.000472319	0.000412448	0.000718458	0.000354794	0.000776112	0.00102	0.00223	0.00119	0.00172	0.00206	0.00355	0.00411	0.00465	0.00571	0.00622	0.00724	0.00832	0.00519	0.00678	0.00435	0.00433
		538.717	-0.00060315	0.000215094	4.65667e-05	0.000822678	-0.000532191	-0.000153005	5.7654e-05	0.000339272	-0.000252791	0.000299357	0.00013083	-0.000405796	0.000113091	-8.86985e-06	0.000201789	-0.000197354	0.000682978	-8.42636e-05	0.000496712	0.000294922	0.000212876	-1.99572e-05	-0.000117525	0.000802721	0.00046345	0.000399143	0.00043684	0.000310445	0.000787199	0.000223964	0.000348142	0.00113	0.00162	0.00146	0.00105	0.00238	0.00293	0.00411	0.00491	0.00538	0.00716	0.00745	0.00606	0.00701	0.00526	0.00519	0.00337
		538.885	0.000294922	0.000598715	0.000408013	-1.99572e-05	-0.000432405	-0.000241703	-0.000334837	0.000654151	0.000394708	-0.000827113	-0.000556583	0.0011	-0.000272748	0.000232834	-0.000310445	-0.000487842	0.000204007	0.00106	0.000640847	0.000476754	0.000239486	0.000452362	-0.000600932	-0.000248356	-3.54794e-05	-0.000538843	0.00029714	0.000722893	-1.77397e-05	0.000649716	0.00168	0.00142	0.000798286	0.00216	0.0023	0.00206	0.00283	0.00385	0.00498	0.00627	0.00732	0.00818	0.00735	0.00622	0.00574	0.00472	0.00376
		539.053	5.98715e-05	-0.000325967	-0.000237268	-0.000155222	0.000106438	-0.000235051	0.000210659	-0.000217311	0.000809374	0.000441275	0.00031488	-0.000212876	5.54366e-05	0.000514451	-0.000842636	-9.53509e-05	1.33048e-05	0.000217311	0.000949074	-0.000286053	0.000150787	-2.66095e-05	0.000598715	9.09159e-05	-7.76112e-05	0.000696283	-0.000286053	0.00107	0.00061202	0.00105	0.000676326	0.000944639	0.00158	0.00292	0.00227	0.00269	0.0033	0.00395	0.0057	0.00691	0.00833	0.00828	0.00783	0.00579	0.00654	0.00544	0.00292
		539.221	-0.000507799	0.000281618	0.000359229	5.10016e-05	-0.000383621	0.000232834	0.000201789	-5.7654e-05	-0.000292705	0.000226181	0.000376969	-3.99143e-05	-0.000217311	0.000405796	-0.00117	0.000396926	-0.000964596	0.0001397	-0.000651934	0.00014857	0.000388056	-7.76112e-05	-2.21746e-05	0.000634194	-0.000374751	0.00133	0.000510016	0.000988988	3.99143e-05	0.000401361	0.00114	0.00124	0.00179	0.00132	0.002	0.00311	0.00342	0.00498	0.00549	0.00584	0.00697	0.00923	0.00783	0.00731	0.00657	0.00556	0.00359
		539.389	0.000403578	-0.000104221	-0.000711805	0.000133048	-0.000150787	0.000580975	-0.000312662	0.000711805	0.000394708	-0.000636412	0.000192919	-0.00086481	0.00014857	-0.000281618	0.000694066	-0.000807156	0.000472319	0.000474537	0.000840418	-0.000412448	0.000793851	0.000982336	0.000414665	0.00117	0.000423535	0.000339272	-5.98715e-05	9.09159e-05	0.000911377	0.000281618	0.00166	0.000977901	0.00156	0.00212	0.00199	0.00215	0.00256	0.00468	0.00641	0.0061	0.00712	0.0086	0.00819	0.0077	0.00801	0.00493	0.0039
		539.557	-0.000124178	-6.20889e-05	-0.000549931	-0.000383621	0.000791634	-0.001	0.000164092	-0.000259443	-0.000456797	-0.000937986	0.000263878	-0.000538843	-0.000252791	-0.000545496	-0.000518886	-0.000574323	-0.000450145	0.000381403	0.000113091	0.000580975	-3.10445e-05	0.000840418	-0.000408013	0.00012196	-7.76112e-05	0.000450145	-0.000137483	0.000745067	0.000368099	0.00109	0.000647499	0.000434623	0.00131	0.00149	0.00217	0.00351	0.00492	0.00425	0.00614	0.00743	0.00729	0.00932	0.00758	0.00675	0.00672	0.00541	0.00329
		539.726	-0.000345924	-0.000514451	-0.000310445	0.000294922	-0.000516669	-0.000113091	7.76112e-05	-0.000392491	-0.000266095	0.000217311	0.000332619	5.54366e-05	-0.000350359	-0.000215094	-0.000895855	0.00056767	-0.000516669	-0.000337054	4.65667e-05	-9.97858e-05	-0.000543278	0.000580975	0.000334837	0.000691848	0.000651934	-0.000241703	0.000257226	0.000665239	0.00128	0.000503364	0.00132	0.00231	0.000940204	0.00233	0.00347	0.00275	0.00389	0.00432	0.00644	0.00745	0.00762	0.00871	0.00798	0.00893	0.00754	0.00659	0.00389
		539.894	-0.000250573	-3.54794e-05	0.000638629	0.000274965	0.000161875	-8.20461e-05	-0.000290488	0.000414665	-0.00071624	-0.000722893	-0.000383621	-0.000363664	0.000172962	-0.000516669	-5.54366e-05	0.000170745	0.000290488	0.000210659	0.000348142	-0.000159657	0.000705153	1.55222e-05	0.000909159	0.000390273	0.000654151	0.00016631	0.000536626	-6.65239e-05	0.000860375	0.000827113	0.00126	0.00169	0.00186	0.0017	0.00264	0.00329	0.00269	0.00533	0.00598	0.00733	0.00862	0.00945	0.0093	0.0074	0.00675	0.00653	0.00322
		540.062	0.000529973	0.000702935	0.00029714	-0.000250573	0.000631977	-0.000889202	0.00031488	0.000323749	0.00012196	0.00014857	0.000922464	-0.000572105	0.000654151	0.00075172	-0.000538843	-0.000208441	-5.10016e-05	0.000439057	3.54794e-05	-1.33048e-05	0.000399143	0.000257226	0.000727328	-2.66095e-05	-0.00102	0.000281618	0.000257226	0.000813809	0.0011	0.00103	0.000922464	0.00201	0.00215	0.00279	0.00264	0.00312	0.00395	0.00531	0.00643	0.00831	0.0102	0.01001	0.01008	0.00889	0.00783	0.00617	0.00399
		540.23	0.000487842	-0.000332619	-0.000434623	5.54366e-05	0.000168527	8.42636e-05	0.000425753	1.55222e-05	-0.000321532	-1.33048e-05	-0.000476754	-0.000359229	-0.000434623	0.000654151	0.00016631	0.00109	-0.000217311	0.000292705	6.20889e-05	-1.55222e-05	1.55222e-05	-0.000718458	0.000208441	0.000867028	0.00207	0.000674108	8.20461e-05	-0.000319315	0.00142	0.00134	0.00123	0.000878115	0.00205	0.00256	0.00249	0.0038	0.00506	0.00563	0.00746	0.00806	0.0094	0.01132	0.00964	0.00851	0.00847	0.00651	0.00491
		540.398	-0.000450145	0.000416883	0.000394708	-0.000323749	-0.000503364	-0.000561018	-0.000119743	0.000144135	-0.000769459	0.000476754	0.000439057	-0.000374751	0.000197354	-0.000507799	7.98286e-05	-0.0004191	-0.000243921	-0.000232834	5.7654e-05	0.000126395	6.20889e-05	-0.000301575	0.000450145	-0.000345924	-0.000204007	0.00060315	0.000760589	0.000969031	0.000543278	0.000516669	0.00104	0.00192	0.00156	0.0032	0.00307	0.00414	0.00399	0.00617	0.008	0.00882	0.01124	0.01127	0.01143	0.00899	0.00879	0.00718	0.00535
		540.566	0.000110873	-0.000357011	0.000197354	-0.000423535	-9.31334e-05	8.42636e-05	-0.000886985	-0.000381403	-0.000383621	0.000465667	-0.000906942	-0.000385838	0.000215094	0.0004191	-0.000228399	-0.000470102	0.000578758	0.000215094	0.000667456	8.6481e-05	0.000235051	0.000654151	0.000368099	0.000572105	-0.000620889	-3.32619e-05	0.000623107	-0.000239486	0.00136	0.000867028	0.00145	0.00103	0.00216	0.00321	0.00314	0.00402	0.00506	0.0062	0.00853	0.00912	0.01073	0.01162	0.01117	0.00996	0.00863	0.00693	0.00563
		540.734	-0.000379186	0.000106438	0.000248356	8.86985e-05	-0.000204007	0.000893637	7.98286e-05	2.8827e-05	0.000583193	-0.000281618	0.000949074	3.32619e-05	-2.21746e-06	-0.00109	-0.000447927	0.000337054	-0.000155222	-0.000893637	1.55222e-05	-0.00016631	-4.43492e-05	0.000518886	-0.00042797	0.00115	9.53509e-05	-0.000181832	0.000898072	4.65667e-05	0.00134	0.000776112	0.00193	0.00189	0.00174	0.00333	0.0026	0.00338	0.00451	0.00635	0.00783	0.00868	0.00997	0.01134	0.01024	0.00877	0.00813	0.00733	0.00585
		540.903	0.00016631	0.000408013	-0.000678543	-0.000343707	0.00134	0.000161875	-0.000583193	-0.000115308	-0.000119743	-0.00116	0.000596497	0.000430188	0.00030601	-0.000281618	-0.000323749	9.75683e-05	-4.87842e-05	-6.43064e-05	0.000319315	-0.000385838	-0.000421318	0.00123	-0.000884767	-0.00112	0.000325967	-0.000250573	0.000383621	0.000441275	0.00118	0.00144	0.00102	0.00156	0.000922464	0.00324	0.00338	0.00437	0.00408	0.00504	0.00651	0.00753	0.01084	0.0101	0.01101	0.00792	0.00836	0.00645	0.00523
		541.071	-0.000272748	0.000354794	-3.10445e-05	-0.000184049	0.000614237	-0.000108656	-0.000561018	1.99572e-05	-0.000443492	-0.000303792	0.000408013	-0.00058541	-0.000155222	0.000281618	7.98286e-05	-6.65239e-05	-0.000328184	-1.33048e-05	-0.000450145	0.00015744	-0.000219529	-0.000232834	0.000609802	0.00125	0.000904725	0.000328184	1.77397e-05	9.31334e-05	0.00116	0.00012196	0.0012	0.00164	0.00186	0.00343	0.00305	0.00444	0.00393	0.00568	0.00768	0.00861	0.01052	0.01197	0.01155	0.01064	0.00857	0.00692	0.00454
		541.239	0.000106438	-0.00027053	0.000153005	0.000248356	0.000514451	3.32619e-05	-0.00057654	0.000849288	-0.000161875	7.31762e-05	0.000563235	0.000667456	-0.000423535	0.000277183	0.000918029	0.000847071	-0.000816026	-0.000268313	-0.000223964	-0.000328184	2.8827e-05	0.00134	2.66095e-05	0.000257226	-1.77397e-05	0.000514451	0.000578758	0.000838201	-0.000164092	0.00154	0.0021	0.00141	0.00161	0.00285	0.00345	0.00429	0.00457	0.00643	0.00896	0.0099	0.01097	0.01107	0.01095	0.0098	0.00844	0.00744	0.00513
		541.407	0.000292705	-0.00031488	-0.000328184	-9.31334e-05	0.000525539	-0.000141918	0.000248356	-0.000372534	0.000192919	0.000110873	0.000587627	-0.000569888	5.7654e-05	-3.54794e-05	-3.32619e-05	-0.000261661	0.000388056	0.000261661	-0.000223964	0.000600932	0.000640847	-0.000434623	-0.000924682	0.000676326	0.000235051	0.000765024	0.000332619	0.000614237	0.00171	0.00107	0.00131	0.00183	0.00125	0.00207	0.0041	0.0045	0.00498	0.00599	0.00708	0.00873	0.01094	0.01298	0.01222	0.0101	0.00975	0.00643	0.00548
		541.575	-0.00042797	0.000177397	0.000456797	2.8827e-05	-0.000341489	-0.000179614	-0.000798286	-0.000299357	0.000286053	0.000312662	8.6481e-05	-0.00030601	0.000219529	-0.000197354	0.00031488	0.000485624	0.000361446	-0.000461232	0.000159657	-0.000720675	0.000102003	0.000339272	0.000587627	-0.000467884	-0.00030601	0.000115308	0.00151	0.000110873	0.00137	0.000518886	0.00070737	0.00135	0.0023	0.00273	0.00358	0.00345	0.00528	0.00605	0.00904	0.00996	0.0105	0.01304	0.01272	0.0095	0.00958	0.00805	0.00472
		541.743	0.000292705	2.66095e-05	-0.000263878	-0.000561018	0.000818244	-0.000689631	-0.00099564	0.000232834	0.000141918	-0.000323749	-0.000155222	-0.00015744	0.000709588	-0.000408013	0.00116	0.000966813	0.000645281	9.09159e-05	-0.000372534	-0.000126395	0.000312662	-4.43492e-06	0.000210659	-0.000237268	-9.53509e-05	0.000405796	0.00142	0.000421318	0.000614237	0.00123	0.00229	0.00151	0.00226	0.00266	0.00363	0.004	0.00572	0.00568	0.00889	0.00939	0.01136	0.01279	0.01279	0.00988	0.01018	0.00761	0.0059
		541.911	0.000350359	0.000432405	0.000144135	0.000172962	-0.000658586	0.000128613	0.000290488	-0.000390273	-0.000753937	-0.00013083	0.000871463	-0.000804939	0.000443492	0.000108656	-0.000219529	-0.000219529	0.000161875	-0.000299357	0.000496712	0.000607585	0.000181832	-0.000319315	-0.000252791	-0.000159657	0.00114	0.000230616	0.000481189	-0.000219529	0.00192	0.00185	0.00195	0.00235	0.00222	0.00314	0.00257	0.00409	0.00542	0.00667	0.00776	0.00948	0.01193	0.01267	0.01244	0.01088	0.01007	0.0081	0.0062
		542.079	0.000771677	-0.000168527	0.00116	-0.000108656	0.000727328	-0.000204007	5.7654e-05	0.00061202	0.000492277	0.00029714	-0.000164092	0.000645281	-9.09159e-05	-0.000141918	0.000731762	0.000153005	0.000261661	0.00012196	-0.000370316	0.000835983	-6.65239e-06	0.000503364	0.000625324	0.000263878	-0.000405796	0.000982336	0.0017	0.000800504	-6.20889e-05	0.00148	0.00181	0.00166	0.00219	0.00319	0.00375	0.00427	0.00487	0.00664	0.00912	0.01116	0.01226	0.01364	0.01284	0.01181	0.01002	0.00816	0.00612
		542.247	0.000208441	-3.76969e-05	-0.000208441	-0.000898072	-0.00059428	-0.000184049	-0.000283835	-0.000492277	-0.000441275	0.000660804	0.000328184	-0.000310445	0.000771677	-0.000450145	2.66095e-05	-5.54366e-05	9.97858e-05	-0.000538843	-0.000294922	0.000153005	0.000255008	0.000153005	0.000687413	0.000412448	0.000656369	0.000403578	0.000301575	0.000481189	0.000667456	0.000625324	0.00124	0.00106	0.00225	0.003	0.00401	0.00597	0.00591	0.00706	0.00914	0.01049	0.01203	0.01327	0.01266	0.01241	0.01087	0.00849	0.00496
		542.415	-0.00128	-0.000696283	-0.000230616	-0.00014857	5.32191e-05	-0.000381403	-0.0002794	0.000518886	0.000634194	0.000184049	-0.000268313	0.000232834	0.000219529	0.000762807	0.000439057	-0.000106438	0.000498929	0.000647499	0.000308227	-0.000179614	0.000372534	0.000286053	-0.00141	0.000534408	-5.32191e-05	0.000833766	2.21746e-05	0.00121	0.00156	0.00146	0.00225	0.00145	0.00163	0.00292	0.0031	0.0047	0.00538	0.00671	0.00928	0.01001	0.01157	0.0136	0.01245	0.01083	0.00932	0.00773	0.00569
		542.584	0.000385838	-0.000565453	8.86985e-06	-1.99572e-05	0.000368099	-0.000561018	-0.000745067	0.00028827	0.000272748	-0.000261661	0.000106438	-0.000434623	0.000521104	-9.97858e-05	-7.09588e-05	0.000161875	0.000401361	-0.000283835	-9.53509e-05	0.000368099	-0.000144135	0.00138	0.000363664	0.000589845	-0.000102003	0.000172962	0.00193	0.0002794	0.000658586	0.00136	0.00147	0.00258	0.00187	0.0029	0.00321	0.00438	0.00606	0.00704	0.00906	0.01066	0.01234	0.01375	0.01319	0.0111	0.0116	0.00822	0.00644
		542.752	0.000618672	0.000627542	0.000164092	-0.000718458	0.000133048	-0.000627542	7.76112e-05	0.0004191	0.00030601	0.00123	0.00015744	-6.65239e-06	0.000898072	0.000283835	0.000490059	0.000623107	0.000365881	9.31334e-05	0.000170745	-0.000106438	0.00074285	-5.32191e-05	-0.00042797	0.000133048	0.000541061	-0.000447927	0.000399143	0.00017518	0.00141	0.000800504	0.00253	0.00188	0.00332	0.00294	0.00295	0.00514	0.00699	0.00783	0.0094	0.01193	0.01376	0.01526	0.01456	0.01205	0.0108	0.00907	0.00651
		542.92	-0.000552148	0.000824896	-0.000434623	7.09588e-05	-0.00013083	-5.98715e-05	-0.000195137	-0.000485624	-0.000201789	-0.000133048	9.97858e-05	0.000643064	-0.000915812	0.000257226	-0.000534408	-0.000379186	-0.000223964	-1.10873e-05	0.00012196	0.000627542	-0.00030601	0.000153005	0.000439057	0.000392491	-4.43492e-05	2.43921e-05	0.000929117	0.00089142	0.000623107	0.000689631	0.00179	0.00222	0.00282	0.00316	0.00405	0.00518	0.00621	0.00763	0.0102	0.01309	0.01356	0.01521	0.01538	0.01295	0.01256	0.0085	0.00639
		543.088	-0.00102	-2.8827e-05	-0.000159657	0.0001397	-0.000813809	3.32619e-05	0.000172962	0.000179614	-8.86985e-06	-0.000290488	-0.000485624	-0.000381403	-0.000663021	0.000459015	-0.000629759	-5.54366e-05	0.00045458	0.0004191	0.000197354	-0.000532191	-0.000274965	0.000425753	-5.7654e-05	0.000150787	0.000807156	0.000503364	0.00127	0.000319315	0.000237268	0.000924682	0.00201	0.00139	0.00194	0.0043	0.00281	0.00522	0.00713	0.00828	0.01088	0.01198	0.01436	0.01588	0.01462	0.01161	0.0118	0.0089	0.00673
		543.256	1.77397e-05	0.000452362	0.000146352	5.10016e-05	-0.000184049	0.000496712	0.000481189	-0.000328184	0.000135265	0.000283835	-8.20461e-05	-0.000190702	0.000740632	-8.42636e-05	0.000343707	-0.000252791	0.000727328	0.000350359	-0.000204007	-5.7654e-05	0.000195137	0.000381403	0.000494494	0.000527756	-0.000228399	-0.000177397	0.000538843	0.00149	1.10873e-05	0.00113	0.00141	0.00154	0.00297	0.00353	0.00383	0.00602	0.00713	0.0084	0.00991	0.01291	0.01455	0.01614	0.01514	0.01346	0.01128	0.00798	0.00626
		543.424	-9.31334e-05	-0.000649716	-0.000239486	0.000388056	-0.000636412	-3.32619e-05	-0.000124178	0.000299357	-0.000527756	-0.000102003	0.000350359	-0.000587627	-0.000195137	-0.000337054	0.000964596	-0.000266095	-0.000181832	0.000731762	0.000702935	0.000669674	-0.000210659	-9.75683e-05	0.00155	0.000931334	0.000561018	-0.000554366	0.0012	0.000709588	0.000820461	0.0019	0.00195	0.00165	0.00211	0.00408	0.00497	0.00533	0.0063	0.00724	0.01068	0.01222	0.01467	0.01528	0.01497	0.01201	0.01256	0.00927	0.0063
		543.592	5.10016e-05	0.000940204	-0.000179614	-0.00125	0.000383621	0.000359229	0.00135	0.000543278	-0.000106438	-0.000126395	0.000867028	0.000840418	-0.000303792	-0.0002794	-0.000638629	-0.000172962	7.76112e-05	0.000399143	0.000299357	-7.31762e-05	0.000119743	0.000496712	-0.000423535	0.000720675	0.000330402	0.00116	-0.000241703	0.00137	0.00167	0.000902507	0.00218	0.00164	0.00238	0.00366	0.00366	0.00578	0.0065	0.00911	0.01074	0.01159	0.01432	0.01701	0.01616	0.01405	0.01257	0.00964	0.00643
		543.76	0.000361446	8.6481e-05	-0.000425753	0.000246138	0.000705153	0.000376969	-0.000490059	0.000137483	-4.43492e-06	-0.000259443	-0.000128613	-0.000332619	0.000667456	0.000102003	-0.000184049	0.000929117	0.000569888	-0.000348142	0.000762807	0.000598715	-0.000676326	0.000299357	0.000235051	-0.000144135	0.000250573	-0.000186267	0.00099564	0.000403578	0.00145	0.00126	0.00176	0.00171	0.00163	0.0043	0.00461	0.00522	0.00659	0.00956	0.0137	0.01448	0.01681	0.01864	0.01762	0.0153	0.01401	0.00994	0.00659
		543.928	-0.000782764	-0.000452362	0.000281618	0.000170745	-0.000516669	-0.000767242	-0.000736197	0.000170745	0.000192919	-0.000501146	-7.98286e-05	0.000851505	-0.000204007	-0.000339272	0.000547713	-0.000510016	0.0001397	-0.000374751	0.000188484	-0.000299357	0.00108	-0.000432405	-0.000321532	0.000223964	0.000312662	0.000714023	-0.000339272	0.000853723	0.00167	0.00158	0.00179	0.00163	0.0036	0.00354	0.00569	0.00603	0.00736	0.00865	0.01245	0.01558	0.01838	0.0198	0.01816	0.01595	0.01334	0.01224	0.00708
		544.096	0.00057654	0.000634194	0.000281618	0.000237268	0.00143	-0.000638629	0.00143	0.000241703	-0.000651934	3.10445e-05	0.000461232	7.31762e-05	8.86985e-05	-2.43921e-05	-0.000467884	0.000337054	0.000804939	0.000829331	4.43492e-05	-0.000527756	7.76112e-05	-0.00031488	-0.000536626	0.000248356	0.000691848	0.00013083	0.000986771	0.000133048	0.000350359	0.00211	0.0021	0.00257	0.00302	0.00412	0.004	0.00571	0.00775	0.00963	0.01193	0.01463	0.01765	0.01866	0.01712	0.01573	0.01393	0.01167	0.00773
		544.264	0.000217311	-0.000510016	-0.000323749	-0.000354794	-0.000470102	-0.000738415	-0.00044571	0.000472319	-0.000172962	0.000765024	0.000563235	0.000833766	0.0013	0.000261661	-0.000141918	0.000536626	0.000237268	0.000465667	-0.000286053	0.000563235	4.43492e-06	-8.6481e-05	0.000694066	0.000521104	0.000918029	0.00106	0.000702935	0.00134	0.00219	0.00031488	0.00131	0.00214	0.00309	0.00379	0.00492	0.00601	0.00722	0.00941	0.01384	0.01452	0.01695	0.01976	0.01751	0.01525	0.01595	0.01065	0.0072
		544.432	7.98286e-05	0.000248356	0.000219529	-0.000649716	-0.000212876	0.000177397	-0.000762807	-0.000450145	0.000119743	-0.000461232	-0.000108656	-0.000780547	0.000272748	-0.000243921	0.000246138	-0.000667456	1.99572e-05	0.000106438	-3.10445e-05	0.000745067	4.43492e-05	0.000348142	2.66095e-05	-0.00044571	0.000552148	0.000485624	0.0012	0.000408013	0.00116	0.0014	0.00172	0.00247	0.00293	0.00364	0.00428	0.00524	0.00709	0.00956	0.01293	0.01409	0.01716	0.01978	0.01788	0.01591	0.01335	0.01164	0.00788
		544.6	1.99572e-05	-0.000403578	-0.000308227	-0.000201789	-0.000141918	-0.000758372	-0.000461232	0.000645281	-0.000217311	-0.00028827	-4.21318e-05	-0.000361446	0.000381403	0.0001397	-4.87842e-05	-0.000780547	5.98715e-05	-0.000379186	0.00128	-6.20889e-05	0.000476754	0.00087368	0.000758372	0.00155	0.00124	0.000301575	0.000310445	0.00107	0.00207	0.0013	0.0028	0.00201	0.0027	0.00467	0.00527	0.00664	0.00745	0.00986	0.01324	0.01514	0.01742	0.0195	0.01836	0.01627	0.01494	0.01009	0.0081
		544.768	0.000128613	-0.000330402	0.000787199	-0.000217311	0.00059428	-0.000452362	-0.00041023	0.000476754	-0.000651934	-2.21746e-06	0.000643064	-0.00015744	8.6481e-05	0.000778329	-0.000483407	0.000563235	0.000159657	-0.000281618	-0.000501146	0.000357011	-0.00122	-0.000223964	-0.000164092	0.000574323	-0.000490059	0.00136	0.00127	0.000802721	0.000924682	0.0019	0.00221	0.0023	0.00425	0.00579	0.00638	0.00737	0.01003	0.01095	0.01509	0.01635	0.01928	0.0218	0.02121	0.0165	0.01605	0.0115	0.00841
		544.937	0.0011	0.000117525	8.20461e-05	0.000217311	0.000357011	0.000368099	-6.65239e-06	0.000740632	0.00017518	-0.000605367	0.000609802	7.31762e-05	-6.43064e-05	-0.000323749	0.000441275	-0.000432405	0.00046345	0.000476754	-0.000343707	-0.00127	-1.55222e-05	0.000523321	-0.000144135	3.54794e-05	0.00028827	0.00138	0.000904725	0.000942421	0.00208	0.00173	0.00262	0.00307	0.0026	0.00501	0.00552	0.00683	0.00924	0.01052	0.01499	0.01762	0.01971	0.02244	0.02145	0.01833	0.01721	0.01294	0.00868
		545.105	-0.000922464	-7.98286e-05	-0.00107	0.000383621	-7.53937e-05	-7.98286e-05	0.000401361	0.000210659	-0.00013083	-0.000800504	-0.00012196	3.54794e-05	-0.000113091	0.000330402	-5.7654e-05	0.000368099	0.00073398	0.000423535	-3.54794e-05	-3.76969e-05	-0.000259443	0.000694066	0.000529973	0.000745067	0.000554366	0.000651934	0.000727328	0.00131	0.00161	0.0023	0.00212	0.0034	0.00312	0.00457	0.00514	0.00798	0.00987	0.01259	0.0156	0.02017	0.02212	0.0242	0.02161	0.01832	0.01773	0.01322	0.00957
		545.273	0.000483407	-0.000521104	-0.000159657	-0.000255008	3.32619e-05	-0.000294922	0.000243921	0.000286053	-9.97858e-05	0.000472319	0.000685196	0.000385838	-0.000583193	0.000505581	0.000494494	0.000421318	-0.000600932	0.000638629	0.000241703	-0.000308227	-0.000226181	6.87413e-05	-2.66095e-05	-0.001	0.000818244	0.000237268	0.000439057	0.000813809	7.31762e-05	0.0014	0.00311	0.00238	0.00244	0.00553	0.00615	0.00789	0.00916	0.01251	0.01721	0.01843	0.02322	0.02511	0.02258	0.02106	0.01884	0.01365	0.00838
		545.441	-0.000536626	-0.000481189	-0.000272748	-0.000636412	0.000337054	-0.000563235	-0.00101	-0.000135265	-0.000749502	0.000580975	-0.000239486	-0.00087368	0.000875898	-0.000257226	0.000623107	2.43921e-05	0.00029714	0.000308227	-0.000113091	-6.43064e-05	0.000348142	0.000776112	0.000259443	0.000547713	-0.00015744	0.00012196	0.00118	0.000918029	0.00142	0.00106	0.00114	0.0017	0.00402	0.00473	0.00595	0.00705	0.00922	0.0125	0.01626	0.01919	0.02207	0.02494	0.02335	0.01974	0.01839	0.01381	0.00938
		545.609	-0.000292705	0.000525539	-0.00075172	0.000226181	5.10016e-05	0.000842636	0.000292705	-0.000310445	0.000507799	0.000337054	0.000102003	-0.000390273	2.8827e-05	6.87413e-05	0.000718458	1.33048e-05	-0.000434623	-0.000372534	-0.000523321	-0.000758372	-0.000186267	3.99143e-05	-0.000150787	-0.000221746	-0.000150787	0.000718458	0.00113	0.00114	0.00151	0.00183	0.00289	0.00305	0.00312	0.0044	0.00608	0.0074	0.0094	0.01144	0.01627	0.01964	0.02251	0.02473	0.02245	0.01999	0.0188	0.0146	0.01059
		545.777	0.000192919	0.00117	1.55222e-05	0.000310445	0.000206224	-0.000685196	-0.000124178	0.0002794	-0.0011	-0.000587627	-0.000541061	9.31334e-05	-2.8827e-05	0.000403578	-0.000323749	-0.000168527	5.98715e-05	0.000345924	0.000895855	0.000137483	0.000195137	2.21746e-05	-0.000323749	0.000319315	0.000108656	0.00124	0.00088255	0.00106	0.00179	0.0017	0.00326	0.002	0.00447	0.00474	0.00661	0.00857	0.00955	0.01143	0.01651	0.01968	0.02272	0.02609	0.02319	0.02009	0.01889	0.01535	0.00912
		545.945	-0.000230616	-0.000303792	0.000106438	-0.000243921	-0.000430188	0.000549931	-0.000492277	0.000401361	-0.000370316	-0.000126395	-0.000334837	-0.000840418	0.000831548	0.000343707	0.000918029	0.000170745	-4.21318e-05	-1.55222e-05	-0.000452362	-0.000780547	0.000443492	8.42636e-05	-2.21746e-06	0.000124178	0.000802721	0.000691848	8.6481e-05	0.000467884	0.00145	0.00184	0.00336	0.00409	0.00372	0.00581	0.00608	0.00822	0.01011	0.01332	0.01629	0.01974	0.023	0.02482	0.02317	0.02086	0.01934	0.01462	0.00994
		546.113	-0.000529973	-9.09159e-05	3.32619e-05	-0.000647499	2.66095e-05	0.000525539	0.000470102	0.000385838	-2.8827e-05	0.000281618	0.000230616	0.000272748	-0.000798286	0.000478972	0.0002794	0.000434623	0.000199572	-0.000807156	0.00075172	-8.42636e-05	0.000252791	0.000401361	-0.000294922	-0.000663021	0.000408013	0.000631977	0.000966813	0.000955726	0.00184	0.00208	0.00309	0.00319	0.00395	0.0049	0.00653	0.00887	0.01061	0.01307	0.01824	0.02068	0.02469	0.0273	0.02544	0.02227	0.02031	0.01525	0.01036
		546.281	0.000257226	4.21318e-05	-0.00173	0.000361446	0.000414665	-0.000388056	-0.000552148	-0.000368099	0.000323749	-0.000341489	0.000334837	0.000552148	0.000481189	0.000137483	-0.000263878	-0.000481189	-9.53509e-05	-0.000541061	0.000973466	-0.000376969	0.000172962	0.000161875	0.000643064	0.000239486	0.000159657	0.00118	0.00118	0.00159	0.00181	0.00216	0.00245	0.00408	0.00407	0.00617	0.00561	0.00854	0.01011	0.01339	0.01754	0.02135	0.02355	0.02575	0.02553	0.02111	0.0199	0.01436	0.00989
		546.449	-0.00045458	9.53509e-05	-0.000128613	-0.000321532	-0.000977901	-0.000598715	-0.000325967	0.00126	-0.000248356	0.00016631	-0.000705153	0.00013083	0.000146352	0.000483407	0.00057654	-0.000325967	0.000361446	-3.76969e-05	0.000172962	0.000510016	-0.000514451	-0.000317097	-0.000201789	-0.000492277	0.000246138	0.000168527	0.000146352	0.00133	0.00165	0.000940204	0.00244	0.00302	0.00306	0.00598	0.00698	0.00895	0.01029	0.0135	0.01797	0.02094	0.02419	0.02702	0.02549	0.01979	0.01969	0.01484	0.00983
		546.617	-0.000623107	0.00074285	0.000250573	-0.000935769	-0.000266095	-7.31762e-05	-1.10873e-05	-0.000616454	7.53937e-05	0.000290488	0.000372534	0.000667456	0.000474537	-0.000592062	0.000161875	-0.000179614	0.000133048	-0.000884767	-3.99143e-05	0.000186267	-0.000228399	0.000492277	0.000600932	0.000862593	0.000685196	0.000510016	0.00222	0.00187	0.0011	0.00168	0.00241	0.00341	0.00396	0.00555	0.00564	0.00915	0.01121	0.01338	0.01857	0.02186	0.02466	0.02785	0.0245	0.02149	0.01891	0.01535	0.00948
		546.785	0.000352576	0.000443492	-0.000472319	-0.000434623	-0.000170745	2.66095e-05	-0.000150787	-0.000325967	-2.8827e-05	0.000345924	-0.000124178	0.000738415	-0.000412448	-6.87413e-05	1.55222e-05	-0.000237268	0.00074285	0.000549931	-0.000467884	0.000381403	-7.53937e-05	0.00123	0.000228399	-0.000450145	0.000658586	0.00090029	0.000636412	0.00111	0.000780547	0.00256	0.00228	0.00293	0.00259	0.00614	0.00766	0.00905	0.0105	0.01365	0.01836	0.02236	0.0264	0.02847	0.0246	0.02128	0.0196	0.0143	0.01007
		546.953	0.000341489	0.000616454	-0.00124	0.000600932	-0.000443492	0.000255008	-0.000481189	-0.000494494	-0.000317097	2.21746e-06	-0.000813809	0.000357011	0.000286053	-0.000210659	0.000820461	0.000523321	0.000354794	0.00102	0.000476754	-0.000800504	-0.000498929	-9.75683e-05	-0.00017518	-0.00109	0.000108656	0.00012196	0.000736197	0.00132	0.00173	0.00189	0.00246	0.00289	0.00392	0.00514	0.00567	0.00902	0.01131	0.01446	0.01888	0.02087	0.02548	0.02767	0.02651	0.02091	0.02026	0.01499	0.00972
		547.121	-0.00029714	8.86985e-05	0.000155222	-0.000308227	0.000514451	0.00124	0.000190702	0.000634194	-0.000115308	0.000487842	-0.000430188	-0.000665239	0.000350359	-0.000647499	-0.00028827	6.87413e-05	-3.99143e-05	0.000277183	-6.87413e-05	0.000299357	0.0005588	-0.000124178	0.000663021	0.000126395	0.000478972	0.000889202	0.0012	0.00149	0.00174	0.00193	0.00318	0.00273	0.00401	0.00601	0.00665	0.0094	0.01241	0.01424	0.01944	0.02202	0.02639	0.0296	0.0259	0.0215	0.02033	0.01486	0.00981
		547.289	-0.000529973	-0.000920247	9.09159e-05	0.000605367	-0.000104221	-2.21746e-05	2.8827e-05	-4.43492e-06	-0.00012196	0.000170745	0.000299357	-0.00027053	0.0001397	0.000383621	0.000321532	-0.000119743	-0.000215094	-0.000711805	-3.32619e-05	-0.0004191	0.000403578	-0.00060315	-0.000266095	-0.000598715	0.000913594	0.000536626	0.00143	0.00119	0.00126	0.00177	0.00276	0.00349	0.00443	0.00623	0.00683	0.00923	0.01144	0.01521	0.02111	0.02313	0.02764	0.03123	0.0266	0.02397	0.02115	0.01726	0.01112
		547.457	0.000536626	0.000206224	0.000955726	0.000811591	-0.000352576	-4.87842e-05	-0.000467884	0.000691848	-0.000689631	-0.000102003	-0.000110873	-0.000339272	0.000239486	-0.000663021	0.000204007	0.000476754	0.00041023	4.43492e-05	0.000485624	-0.000416883	-0.000762807	-5.32191e-05	0.000853723	0.000949074	0.000301575	0.000525539	0.000871463	0.00168	0.00179	0.00231	0.00332	0.00428	0.00412	0.00584	0.0076	0.0103	0.0123	0.017	0.02065	0.02439	0.02853	0.0316	0.02698	0.02388	0.02217	0.01688	0.0097
		547.625	2.43921e-05	0.000215094	0.000246138	-0.00043684	0.000501146	-0.000345924	0.000496712	-4.43492e-06	-0.000268313	-0.000195137	-0.000137483	0.000498929	5.7654e-05	0.000126395	-0.000159657	-6.43064e-05	0.000188484	-0.000106438	0.000257226	-5.98715e-05	-0.000294922	-0.000629759	-0.000702935	0.000569888	0.000543278	0.00116	0.000904725	0.00156	0.00141	0.00239	0.00348	0.0033	0.00433	0.00719	0.00715	0.00991	0.01226	0.01578	0.02088	0.02446	0.02801	0.03082	0.02675	0.02438	0.02203	0.01659	0.0102
		547.793	-0.000252791	0.00107	-0.000501146	0.00057654	-0.000177397	1.33048e-05	-0.000798286	-7.98286e-05	-4.21318e-05	-0.000616454	-0.000791634	-0.000197354	0.00103	-0.000212876	0.000363664	0.000494494	0.000115308	0.000931334	2.21746e-05	7.76112e-05	-0.000412448	0.000106438	0.000450145	-0.000303792	0.00061202	0.000696283	0.000408013	0.00188	0.00243	0.00247	0.00355	0.00233	0.00422	0.00625	0.00707	0.00975	0.01238	0.01521	0.0206	0.02311	0.02864	0.03076	0.02726	0.02301	0.02118	0.01543	0.01064
		547.961	0.000536626	-0.000212876	-0.000736197	0.00059428	-0.000476754	-0.000237268	0.000514451	0.000401361	-0.00075172	-0.000241703	0.00015744	-0.000334837	-0.000301575	0.000334837	4.87842e-05	1.10873e-05	-0.00030601	-0.000640847	0.000474537	0.000829331	0.00059428	0.000698501	-0.000263878	0.000625324	0.000853723	0.000740632	0.00136	0.00114	0.00138	0.00273	0.0032	0.0041	0.00417	0.00641	0.00728	0.01012	0.01222	0.01591	0.0215	0.02545	0.0306	0.03287	0.02882	0.024	0.02384	0.01654	0.01207
		548.129	-0.000223964	0.000153005	-9.97858e-05	0.000108656	0.000569888	-0.000494494	-0.000228399	5.10016e-05	9.53509e-05	-0.000201789	-0.000556583	8.20461e-05	0.000332619	4.43492e-06	0.000844853	-4.43492e-06	-9.75683e-05	0.000647499	0.000838201	-0.000348142	0.000221746	-0.000518886	0.000141918	0.000184049	0.00119	0.000937986	0.00123	0.00174	0.00209	0.00208	0.00301	0.0038	0.00498	0.00702	0.00743	0.01012	0.01287	0.01681	0.02345	0.02653	0.03156	0.03482	0.03038	0.02539	0.0233	0.01712	0.01164
		548.297	9.53509e-05	8.86985e-06	-0.000283835	-0.000467884	-0.000301575	-0.00041023	-7.76112e-05	-0.000510016	-0.000401361	-0.00104	0.000321532	0.00105	-5.10016e-05	-0.0002794	-0.000184049	-0.00101	0.000527756	-0.000370316	-0.000769459	-0.000379186	0.000204007	2.21746e-06	-0.000370316	0.000651934	0.000898072	0.000470102	0.00153	0.00141	0.00224	0.00339	0.00379	0.00349	0.00449	0.00828	0.00769	0.01189	0.01515	0.01761	0.02415	0.02806	0.03312	0.03627	0.03222	0.0275	0.02606	0.01937	0.01276
		548.465	-0.000538843	-0.0004191	0	-0.000738415	-0.000199572	-0.00043684	-0.000374751	-7.09588e-05	0.000769459	0.00108	-0.000574323	-0.000913594	0.000104221	0.000255008	-0.000678543	0.000108656	-0.00013083	0.000370316	0.000161875	0.00116	0.000379186	0.000383621	8.86985e-05	-0.000623107	0.00119	0.000924682	0.00070737	0.0014	0.00205	0.00252	0.00315	0.00441	0.00589	0.0074	0.00917	0.01353	0.01565	0.01919	0.02611	0.02976	0.03547	0.03824	0.03577	0.03103	0.0284	0.02186	0.01415
		548.633	0.000906942	7.98286e-05	0.00129	0.000237268	0.000292705	0.000237268	-0.000660804	0.000381403	0.000115308	0.000589845	0.000982336	-0.000337054	0.000696283	0.000529973	0.000161875	0.000394708	0.00027053	0.000150787	-0.000381403	-0.000181832	-0.000527756	0.000523321	-4.21318e-05	0.00103	-0.000144135	0.000860375	0.00132	0.00172	0.00275	0.00326	0.00355	0.00448	0.00497	0.00883	0.00954	0.01264	0.01544	0.02129	0.02746	0.03329	0.03876	0.04191	0.03887	0.03341	0.03171	0.02251	0.01576
		548.801	0.00043684	0.000538843	0.00106	0.000518886	-0.000235051	6.87413e-05	-0.00044571	-0.000390273	-0.000190702	-0.00057654	-0.00012196	-5.7654e-05	0.000241703	0.000408013	3.10445e-05	5.32191e-05	-0.000348142	-0.000416883	0.000665239	-0.000301575	0.00111	4.21318e-05	0.000718458	-4.65667e-05	0.00104	0.000773894	0.00165	0.00171	0.00205	0.0024	0.00347	0.00424	0.00547	0.00799	0.00932	0.01292	0.01615	0.02032	0.02668	0.03305	0.03836	0.03982	0.03716	0.03238	0.03066	0.02208	0.0147
		548.969	-0.000416883	-0.000221746	-0.000909159	0.000201789	6.87413e-05	-4.43492e-05	-0.000150787	-0.000620889	-2.66095e-05	-0.00104	0.000126395	0.000886985	-5.98715e-05	-0.000294922	-0.000312662	0.000108656	-0.000589845	0.00117	0.000654151	8.86985e-06	0.000146352	0.00016631	2.66095e-05	-0.000354794	0.00106	0.000964596	0.00122	0.0025	0.00182	0.00366	0.00314	0.00406	0.00643	0.00667	0.00965	0.01194	0.01455	0.01969	0.02541	0.0301	0.03702	0.04031	0.03597	0.03129	0.02746	0.02129	0.01567
		549.137	-0.000729545	3.10445e-05	-0.000357011	-0.00118	0.00104	0.000536626	0.0001397	0.000286053	1.99572e-05	0.000798286	0.000638629	0.000396926	0.000186267	0.000745067	0.000523321	0.000829331	9.75683e-05	0.000485624	-0.000104221	-1.55222e-05	0.000543278	0.000363664	-0.000328184	-2.43921e-05	8.86985e-06	0.00123	0.00123	0.00191	0.00266	0.00263	0.0041	0.00364	0.00558	0.0074	0.00844	0.0123	0.01547	0.01925	0.02631	0.0306	0.03613	0.03847	0.0351	0.03022	0.02867	0.02109	0.01491
		549.305	4.87842e-05	-0.00045458	4.65667e-05	-0.000321532	8.86985e-05	-0.000325967	5.7654e-05	0.000365881	3.76969e-05	-0.000481189	1.33048e-05	0.000414665	-0.000153005	-0.000343707	0.000348142	-0.000104221	-0.000798286	0.000408013	0.000301575	-0.000257226	-8.86985e-06	0.000620889	0.000208441	0.000920247	0.000337054	-9.53509e-05	0.00059428	0.00147	0.00255	0.00263	0.00386	0.00441	0.00515	0.00746	0.0099	0.0126	0.01515	0.02023	0.0258	0.02849	0.0364	0.03961	0.03382	0.0297	0.02776	0.02118	0.01459
		549.473	0.000671891	0.000181832	0.000474537	-0.000106438	0.000261661	-2.43921e-05	0.00015744	0.000323749	0.000172962	-0.00086481	0.000969031	-0.000186267	0.000354794	0.000527756	3.32619e-05	-0.00103	0.000108656	0.000441275	0.000552148	7.31762e-05	0.000263878	-9.97858e-05	-0.000239486	0.000727328	-5.54366e-05	0.000895855	0.00146	0.00197	0.00239	0.00382	0.00369	0.00327	0.00547	0.00818	0.0095	0.01352	0.01494	0.02077	0.02898	0.03296	0.04017	0.04137	0.03671	0.03264	0.029	0.02163	0.01416
		549.641	0.000370316	7.76112e-05	-0.000128613	0.000596497	-0.000246138	0.000232834	4.21318e-05	0.00135	0.000527756	0.000425753	0.000201789	0.000108656	0.00105	-0.000217311	-0.000266095	0.000505581	-8.6481e-05	0.000161875	0.000472319	0.000616454	4.65667e-05	0.000753937	0.000416883	-0.000434623	-2.43921e-05	0.00101	0.000718458	0.00286	0.00207	0.00226	0.00404	0.00416	0.0053	0.00802	0.00912	0.01388	0.01613	0.02347	0.02938	0.03469	0.04312	0.04493	0.03879	0.03508	0.03234	0.02268	0.01631
		549.809	-0.000290488	-2.66095e-05	0.000330402	-0.000164092	0.000541061	-0.000332619	-0.000385838	0.000330402	-0.000749502	0.000430188	0.0005588	0.000587627	-5.98715e-05	0.000884767	0.00106	0.000128613	7.98286e-05	-0.000328184	0.000456797	-9.09159e-05	-0.000660804	0.00075172	0.00043684	0.000485624	0.000902507	0.000986771	0.00139	0.00161	0.000949074	0.00252	0.00332	0.00398	0.00596	0.00903	0.01135	0.01393	0.01715	0.02134	0.02961	0.03517	0.04154	0.04566	0.04116	0.03481	0.03265	0.02295	0.01558
		549.977	0.000252791	0.000578758	-0.000645281	0.000294922	-0.000765024	-0.000623107	3.99143e-05	-8.20461e-05	0.000170745	-7.53937e-05	0.000536626	0.000487842	6.65239e-05	-7.09588e-05	0.000853723	0.000110873	-0.000290488	0.000239486	7.53937e-05	0.000388056	-0.000490059	0.000401361	9.09159e-05	0.000851505	0.001	3.54794e-05	0.00122	0.00243	0.00267	0.00277	0.00393	0.00478	0.00461	0.00856	0.01069	0.01332	0.01603	0.02227	0.02981	0.03424	0.03935	0.04418	0.03931	0.03361	0.03104	0.02203	0.01545
		550.145	0.000186267	-0.000474537	0.000598715	0.000569888	0.000396926	-4.43492e-05	0.000767242	0.000880332	-0.000215094	-0.000656369	0.00059428	0.00015744	0.000645281	0.000851505	0.000206224	8.20461e-05	0.000208441	-0.000144135	-0.000447927	-0.000625324	-0.00046345	0.000496712	0.000126395	0.000113091	0.000656369	0.00109	0.00109	0.00138	0.00162	0.00284	0.00396	0.00464	0.00646	0.00863	0.01001	0.01391	0.01695	0.02302	0.03014	0.03485	0.04142	0.04566	0.03838	0.03559	0.03087	0.0228	0.01593
		550.313	0.000600932	-0.000286053	0.000682978	-2.43921e-05	-0.00012196	0.000467884	-0.000208441	-0.00029714	0.000691848	-0.000159657	0.000691848	-0.000155222	0.000412448	0.000918029	3.10445e-05	-0.000430188	0.00075172	-0.000168527	-0.000199572	0.000933552	0.00108	-1.10873e-05	0.000616454	0.000461232	0.000663021	0.00187	0.00102	0.00162	0.00346	0.00309	0.00394	0.00467	0.0065	0.0095	0.01131	0.01473	0.01806	0.02439	0.03082	0.03653	0.04193	0.04603	0.04027	0.03478	0.03024	0.02301	0.01446
		550.481	0.000323749	-0.000161875	-0.0001397	-0.00012196	-4.87842e-05	0.000396926	0.000328184	-8.42636e-05	-2.21746e-06	0.000365881	0.000170745	1.99572e-05	-7.09588e-05	-0.000512234	0.00124	-0.000598715	-0.000217311	0.000807156	-0.000512234	0.00013083	0.000290488	6.43064e-05	0.000485624	0.000512234	0.000802721	0.000784982	0.00125	0.00122	0.00256	0.0034	0.00449	0.00367	0.00545	0.00918	0.01109	0.015	0.01961	0.02459	0.03244	0.0385	0.04451	0.04713	0.04224	0.03649	0.03187	0.02373	0.01546
		550.648	-0.000552148	-3.32619e-05	0.000609802	-2.21746e-05	0.000691848	-0.000667456	2.8827e-05	0.000443492	0.000108656	-0.00029714	-6.43064e-05	0.000902507	1.33048e-05	0.000804939	9.97858e-05	0.000705153	-0.000323749	0.000261661	-6.87413e-05	-0.000301575	-0.000405796	-0.000447927	0.000104221	-0.00041023	0.000669674	0.00204	0.00149	0.00155	0.00211	0.00293	0.00369	0.005	0.00602	0.00894	0.01161	0.01498	0.01944	0.02542	0.03356	0.03867	0.04603	0.04973	0.04369	0.0388	0.03288	0.02402	0.01693
		550.816	0.000374751	-0.000858158	-0.000128613	-4.43492e-06	3.54794e-05	-0.000767242	-0.000164092	0.000255008	-0.000339272	-0.000514451	0.00107	9.09159e-05	0.000266095	-0.000212876	0.000851505	0.00101	0.000893637	-0.000461232	0.000456797	0.000250573	-4.43492e-06	5.10016e-05	0.000501146	-0.000501146	0.000660804	-0.000694066	0.000966813	0.00152	0.00254	0.00374	0.00396	0.00431	0.00631	0.00852	0.01027	0.01564	0.01853	0.02597	0.03581	0.04017	0.04777	0.05075	0.04615	0.03924	0.03555	0.02608	0.01807
		550.984	0.000286053	0.000536626	0.000170745	-0.000110873	0.000223964	0.00103	-0.000110873	0.000261661	-0.000450145	-0.000549931	0.000359229	-0.000574323	0.000616454	0.000170745	-0.00016631	-0.000223964	0.00031488	0.00085594	-0.00016631	-0.000598715	-0.00041023	1.10873e-05	-0.000155222	1.33048e-05	0.00107	0.000534408	0.000918029	0.00194	0.0024	0.00272	0.0041	0.00348	0.00634	0.0088	0.01111	0.01495	0.01994	0.02474	0.03352	0.03831	0.04771	0.05035	0.04293	0.03969	0.03581	0.0245	0.01739
		551.152	0.000399143	0.000421318	-2.21746e-06	-0.000201789	0.000110873	-0.000423535	6.65239e-06	0.000889202	0.000831548	-0.000153005	0.000310445	0.000443492	0.00044571	9.09159e-05	0.000572105	5.32191e-05	-0.00043684	0.0004191	9.53509e-05	-0.000636412	0.00012196	0.00106	-0.000565453	0.000572105	0.000529973	0.000312662	0.00119	0.0021	0.00211	0.00352	0.00376	0.00359	0.00726	0.00904	0.01087	0.01499	0.01822	0.02466	0.03284	0.0374	0.04558	0.04769	0.04246	0.0365	0.03272	0.02422	0.0169
		551.32	0.000498929	1.33048e-05	0.000694066	2.43921e-05	0.000281618	0.000654151	0.000274965	-9.97858e-05	-0.000669674	-9.97858e-05	0.000102003	-0.000388056	-0.000368099	-0.000201789	8.86985e-06	-0.000363664	-0.000361446	-0.00102	0.000456797	-0.000408013	8.42636e-05	-0.000345924	-9.09159e-05	-0.000381403	0.000784982	0.00136	0.00168	0.00183	0.00203	0.00298	0.00414	0.00452	0.0053	0.00873	0.0114	0.01675	0.0187	0.0247	0.03279	0.03771	0.04434	0.04844	0.04172	0.03569	0.03287	0.0231	0.01627
		551.488	-0.000161875	-0.000425753	0.000310445	-2.43921e-05	0.000339272	0.000432405	-0.000496712	-2.21746e-05	-0.0001397	0.000556583	-1.10873e-05	-0.000230616	-0.000241703	6.65239e-05	-3.10445e-05	0.000609802	-0.000379186	0.000248356	-0.000237268	0.000414665	0.000529973	0.000190702	0.000345924	0.00117	0.0013	0.000600932	0.00179	0.00182	0.00177	0.00394	0.00429	0.00456	0.00728	0.00881	0.01173	0.01593	0.01926	0.02525	0.03598	0.03788	0.04706	0.0495	0.04192	0.03653	0.03289	0.02269	0.01756
		551.656	0.000204007	0.000323749	0.000137483	0.000884767	4.65667e-05	0.000370316	-0.000126395	0.000283835	0.00041023	0.000762807	0.000714023	-1.10873e-05	-0.000529973	-0.000643064	0.000186267	0.000676326	0.00108	-0.000208441	0.000960161	-0.000339272	-0.00127	0.000414665	0.000259443	-1.99572e-05	-0.000230616	0.00125	0.001	0.00244	0.00243	0.00257	0.00511	0.00444	0.00623	0.00849	0.01158	0.01548	0.01868	0.02651	0.03518	0.04046	0.04772	0.04922	0.04424	0.03811	0.03421	0.02318	0.01703
		551.824	-0.000292705	-2.43921e-05	-0.000452362	-6.43064e-05	0.000758372	-0.000308227	-6.43064e-05	0.000403578	0.000481189	0.000991206	0.00013083	0.000459015	0.000390273	3.10445e-05	0.000969031	5.54366e-05	-0.000514451	-0.000230616	-0.000201789	-0.000507799	-0.000252791	0.00014857	-0.000135265	0.000658586	0.00115	0.000133048	0.00208	0.00192	0.00291	0.00369	0.00352	0.00455	0.00746	0.00925	0.01211	0.01693	0.02221	0.02802	0.03823	0.04159	0.05099	0.05344	0.0465	0.04005	0.0365	0.02532	0.01818
		551.992	5.10016e-05	-1.33048e-05	-8.42636e-05	0.000682978	-0.000332619	9.31334e-05	-0.000363664	-0.00041023	-0.0001397	0.000578758	-0.000345924	-6.65239e-06	0.000268313	-0.000676326	-0.000465667	0.000124178	-0.000769459	-0.000487842	0.000365881	2.21746e-06	5.10016e-05	0.000654151	0.000835983	0.00124	0.00175	0.000638629	0.00128	0.00204	0.00283	0.00351	0.00507	0.00482	0.00826	0.01006	0.01306	0.01884	0.02299	0.03144	0.04193	0.04825	0.05655	0.05869	0.05091	0.04423	0.03891	0.02841	0.01927
		552.16	-0.0005588	-9.75683e-05	-0.000487842	-0.00015744	-2.21746e-05	0.000339272	0.000394708	0.000137483	-9.09159e-05	-0.000554366	0.000470102	-0.000510016	0.000702935	-0.00014857	0.000208441	0.000756155	-0.000534408	0.0013	0.000816026	-0.000390273	0.000767242	-0.000177397	-0.000341489	0.00016631	9.09159e-05	0.00135	0.00158	0.00228	0.00225	0.00396	0.00385	0.00511	0.00692	0.01118	0.01248	0.01882	0.02297	0.03108	0.04295	0.04995	0.05987	0.06326	0.05609	0.04709	0.04152	0.02974	0.02127
		552.328	-0.000161875	0.000341489	0.000760589	0.000266095	-0.000150787	0.00070737	-4.87842e-05	0.000516669	-0.000325967	0.000459015	-4.43492e-05	0.000312662	2.43921e-05	0.000749502	0.00029714	-0.000678543	0.000614237	4.43492e-06	0.000969031	2.43921e-05	-6.65239e-06	0.000580975	-0.000133048	-0.000525539	0.000547713	0.000665239	0.00156	0.00233	0.00316	0.00358	0.00419	0.00538	0.00888	0.0098	0.01216	0.01915	0.02274	0.03196	0.04328	0.04907	0.06078	0.06477	0.05602	0.05001	0.045	0.03091	0.02273
		552.496	0.000694066	0.000842636	3.32619e-05	-5.54366e-05	0.000370316	-0.000181832	0.000330402	0.000474537	0.000181832	-0.000651934	-0.000902507	0.000505581	0.000319315	0.000682978	-0.000818244	0.000119743	0.000223964	0.000164092	2.21746e-05	0.000740632	1.55222e-05	-0.000226181	0.000232834	0.000782764	0.000197354	0.00174	0.0019	0.00275	0.0027	0.00333	0.00504	0.00445	0.0087	0.01041	0.01329	0.01977	0.02364	0.0339	0.04447	0.05142	0.06225	0.06693	0.05736	0.05052	0.04486	0.03209	0.02318
		552.664	-6.20889e-05	-4.65667e-05	-0.000638629	-0.000831548	0.000332619	0.000771677	-0.000592062	-0.000798286	4.43492e-05	1.33048e-05	5.7654e-05	0.000228399	0.000503364	4.65667e-05	0.00014857	0.000543278	0.000323749	0.00059428	0.00090029	3.10445e-05	-0.0012	-0.000252791	0.000647499	-3.54794e-05	0.000226181	0.000920247	0.00173	0.000957944	0.00237	0.00313	0.00454	0.00529	0.00719	0.01043	0.01414	0.01853	0.02354	0.03365	0.04482	0.04942	0.06206	0.06244	0.05589	0.0499	0.0442	0.03085	0.02221
		552.832	-9.31334e-05	-0.00104	-6.87413e-05	-0.000219529	0.000722893	0.000217311	-0.000487842	0.000317097	-0.000396926	-0.000228399	0.000352576	2.21746e-05	0.000760589	0.000658586	-0.000421318	0.000853723	0.000501146	3.10445e-05	0.00070737	0.000414665	5.10016e-05	0.000235051	-1.10873e-05	0.00017518	7.98286e-05	0.000997858	0.00126	0.00241	0.00316	0.00399	0.0037	0.00402	0.00645	0.00935	0.01266	0.01702	0.0226	0.03153	0.04286	0.04831	0.05991	0.06335	0.05555	0.04733	0.04005	0.0303	0.02121
		552.999	-0.000195137	-9.09159e-05	-0.000784982	2.21746e-06	0.000352576	0.000512234	-0.000889202	-0.000758372	0.000401361	0.000210659	-8.86985e-06	0.000534408	4.65667e-05	-0.000807156	0.000929117	0.000104221	-0.000215094	-0.000228399	0.000731762	0.000128613	-5.98715e-05	0.000376969	-0.000922464	0.000210659	0.001	0.00134	0.00175	0.00211	0.00332	0.00344	0.00476	0.00537	0.00825	0.00998	0.01333	0.01848	0.02373	0.03222	0.04303	0.04753	0.05863	0.06109	0.05237	0.04596	0.04013	0.02824	0.01967
		553.167	0.00073398	-0.000618672	-0.000266095	-0.000403578	-0.000736197	-6.87413e-05	-0.000383621	0.000439057	0.000414665	1.99572e-05	-0.000274965	0.00118	0.000396926	8.86985e-06	-0.0001397	0.000432405	-0.000168527	-0.000141918	0.000461232	0.000374751	9.75683e-05	5.32191e-05	0.000822678	0.0004191	0.000141918	0.00107	0.00118	0.00281	0.00235	0.00367	0.00494	0.00483	0.00801	0.01236	0.01496	0.01928	0.02535	0.03396	0.04388	0.05058	0.06074	0.06304	0.05467	0.0466	0.04077	0.02873	0.02023
		553.335	0.000321532	0.000434623	0.000124178	0.00102	0.000904725	0.000702935	0.000197354	-0.00027053	-0.000645281	-0.000219529	-1.99572e-05	-0.000729545	0.000345924	-0.000510016	-0.000308227	6.65239e-05	-0.000993423	0.000396926	0.000199572	0.000257226	-3.99143e-05	-0.000381403	-0.000257226	0.000776112	0.000762807	0.00155	0.00181	0.00179	0.00358	0.00444	0.00555	0.00474	0.00733	0.01004	0.01379	0.01929	0.02451	0.03438	0.04518	0.05095	0.06322	0.06614	0.05698	0.05014	0.04271	0.03114	0.02213
		553.503	0.00012196	-0.00105	0.000798286	-0.000257226	-0.000255008	-0.000470102	-0.000328184	0.000357011	4.43492e-06	-0.000875898	-0.000399143	-4.87842e-05	0.000128613	0.000257226	0.000842636	0.000529973	0.000128613	-0.000283835	0.000161875	0.000108656	-0.00029714	0.000654151	0.000880332	0.00105	0.0011	-0.000241703	0.00163	0.00226	0.00313	0.00386	0.00508	0.00606	0.0086	0.01091	0.01414	0.01975	0.02527	0.03464	0.04725	0.0539	0.06328	0.06655	0.0596	0.05042	0.04429	0.03161	0.02125
		553.671	0.00057654	0.000696283	3.99143e-05	-0.000248356	1.77397e-05	0.000456797	0.000319315	0.000408013	0.0005588	-0.000370316	-0.000248356	0.000230616	0.00106	0.000485624	-0.000689631	-0.000252791	-0.000671891	7.53937e-05	-0.000450145	-0.000357011	0.000150787	-0.000745067	-6.65239e-05	-0.000272748	-8.86985e-06	0.000645281	0.00113	0.00201	0.00275	0.00364	0.00527	0.00563	0.00792	0.0118	0.01464	0.02137	0.02714	0.03645	0.04936	0.05786	0.0689	0.0711	0.06132	0.05119	0.04466	0.03306	0.0224
		553.839	-0.000534408	-0.000126395	0.000303792	0	-0.000811591	0.000450145	0.000252791	0.000210659	-0.00105	0.000394708	0.000303792	0.000243921	0.00139	-6.87413e-05	0.000381403	0.000274965	0.000906942	-0.000660804	0.000784982	-0.00045458	0.000472319	0.000350359	2.21746e-05	0.000343707	0.00102	0.000232834	0.000676326	0.00299	0.00342	0.00447	0.00566	0.00596	0.00922	0.01157	0.01588	0.0221	0.02799	0.03883	0.0512	0.05928	0.07218	0.07406	0.0633	0.05605	0.04629	0.03229	0.02227
		554.007	-8.42636e-05	-0.000208441	0.00118	-0.000243921	0.00139	0.000392491	-0.000159657	0.000459015	2.21746e-06	0.001	9.97858e-05	2.21746e-05	-0.000580975	-0.000379186	5.32191e-05	0.000412448	1.99572e-05	7.98286e-05	7.53937e-05	-3.76969e-05	-0.000246138	0.0012	0.00072511	-0.000807156	0.00123	0.00141	0.00118	0.00257	0.00418	0.00449	0.00498	0.00551	0.00895	0.01085	0.01504	0.02268	0.02793	0.03908	0.05237	0.05918	0.07123	0.0729	0.06327	0.05477	0.04651	0.03219	0.02173
		554.175	-0.000339272	0.000206224	0.000370316	0.000605367	0.000230616	-0.000368099	0.00013083	-0.000966813	-0.000505581	-0.000372534	0.000259443	0.000274965	0.000416883	0.000226181	0.000401361	0.00058541	0.000875898	-0.00085594	-9.09159e-05	-0.000829331	-5.10016e-05	-0.000822678	0.000177397	0.000565453	0.000354794	0.00114	0.00213	0.00189	0.00305	0.00426	0.00567	0.00534	0.00848	0.01138	0.01442	0.02235	0.02653	0.03739	0.05019	0.05885	0.07168	0.07192	0.06259	0.05477	0.04589	0.03262	0.0228
		554.343	0.000658586	5.7654e-05	-7.09588e-05	0.000221746	0.000312662	-1.10873e-05	-0.00127	0.000654151	0.000465667	-0.000802721	0.000199572	0.000281618	-0.000381403	-0.000117525	0.000137483	-5.7654e-05	-0.000913594	-0.000208441	0.00114	0.000308227	0.00045458	0.000745067	0.000396926	0.000789416	0.000587627	0.000729545	0.00145	0.00347	0.00337	0.00416	0.00476	0.00634	0.00839	0.01107	0.01497	0.02282	0.02671	0.03809	0.05144	0.05974	0.07441	0.07496	0.06459	0.05697	0.0506	0.03465	0.02494
		554.51	0.000886985	0.000135265	0.000365881	0.000308227	0.00115	-0.00042797	0.000133048	-9.97858e-05	-0.000357011	0.000383621	-0.000405796	0.000170745	0.000993423	-0.000529973	0.000871463	0.000261661	0.000113091	-0.000266095	-0.00029714	-0.000962379	-0.000137483	-0.000228399	1.99572e-05	-5.98715e-05	0.000108656	0.00237	0.00197	0.00235	0.00293	0.00517	0.00449	0.00509	0.00887	0.01017	0.01578	0.02247	0.02869	0.04139	0.05222	0.061	0.07717	0.07997	0.0681	0.06121	0.05262	0.03689	0.02673
		554.678	0.00071624	0.000379186	0.000780547	0.000201789	0.000401361	0.000862593	0.000283835	0.000201789	0.001	-7.31762e-05	-0.000405796	-0.000722893	0.000248356	0.000640847	8.42636e-05	0.000237268	0.000385838	0.00135	0.00042797	0.000268313	-0.000547713	-0.00027053	-0.000190702	0.000155222	0.00136	0.00179	0.0018	0.00277	0.00223	0.00459	0.00476	0.006	0.00809	0.0124	0.01761	0.02402	0.02994	0.04433	0.0578	0.06557	0.08317	0.08552	0.07328	0.06392	0.05595	0.03873	0.02778
		554.846	-0.000439057	8.6481e-05	-0.00012196	-0.000385838	-0.000629759	1.33048e-05	9.53509e-05	-0.000514451	-0.000210659	0.000385838	-0.000616454	0.0005588	0.00074285	0.000793851	0.000459015	3.54794e-05	-0.000208441	-0.000274965	0.000501146	-0.000365881	-0.000629759	0.000565453	0.000918029	0.000432405	0.000505581	0.00113	0.00152	0.00306	0.00361	0.00521	0.00474	0.00679	0.01008	0.01379	0.01846	0.02657	0.03341	0.04907	0.06458	0.07354	0.09068	0.09178	0.07861	0.07068	0.0582	0.03968	0.02981
		555.014	4.21318e-05	0.000580975	0.000370316	-2.8827e-05	0.000492277	-0.000350359	0.000490059	-1.77397e-05	0.00015744	0.00124	9.09159e-05	0.000250573	0.000350359	0.000292705	0.00141	7.98286e-05	-0.000545496	-3.54794e-05	0.000179614	1.77397e-05	-6.87413e-05	-0.000317097	0.000286053	0.000565453	0.00112	0.00189	0.00162	0.00332	0.00415	0.0046	0.00604	0.00751	0.01107	0.01458	0.01998	0.02905	0.03747	0.05292	0.06818	0.07952	0.09621	0.09638	0.08328	0.07175	0.06201	0.04165	0.02971
		555.182	5.54366e-05	3.10445e-05	0.000250573	-0.000589845	0.000223964	-0.00101	-8.86985e-05	0.00153	-5.54366e-05	0.000494494	0.000250573	0.000773894	0.000514451	2.66095e-05	0.000665239	0.000598715	0.000441275	0.00013083	0.000547713	-0.000124178	-0.000494494	0.000443492	0.000294922	-0.000656369	0.000929117	0.00175	0.00198	0.00391	0.00464	0.00461	0.00641	0.00652	0.01061	0.01531	0.01923	0.03022	0.03786	0.05413	0.07092	0.08017	0.09778	0.09866	0.08408	0.07282	0.06194	0.0422	0.02991
		555.35	0.000467884	0.00041023	0.00056767	0.000563235	-0.000459015	0.000376969	0.00134	0.000408013	0.001	-0.00108	0.000219529	-0.000104221	0.000918029	-0.000631977	0.000128613	0.000192919	0.000749502	7.76112e-05	-0.000350359	-0.00090029	7.76112e-05	-5.98715e-05	0.000394708	0.000170745	0.00106	0.00188	0.00238	0.00387	0.00409	0.00557	0.00554	0.0074	0.01036	0.01401	0.01968	0.02808	0.03728	0.05228	0.07077	0.07915	0.09628	0.09761	0.08427	0.07262	0.0613	0.04397	0.03067
		555.518	0.000532191	0.000385838	-4.21318e-05	-0.000248356	0.000643064	0.000740632	0.000230616	0.000223964	7.09588e-05	0.000317097	-0.000312662	0.000399143	7.76112e-05	0.00103	0.000658586	-0.000226181	-0.000308227	-0.0001397	0.00139	-0.000164092	-0.000208441	0.000210659	0.00116	0.000441275	0.00029714	0.0017	0.00263	0.00312	0.00302	0.00432	0.00433	0.00649	0.0102	0.01393	0.01997	0.02834	0.03537	0.04972	0.06613	0.07482	0.09014	0.09381	0.08222	0.07168	0.05987	0.04262	0.03063
		555.686	0.000352576	-0.000534408	-0.000170745	-0.000170745	0.000204007	0.000399143	0.000345924	-0.000237268	-0.000219529	0.000252791	-4.87842e-05	0.000656369	-0.0002794	0.000219529	0.000268313	0.000529973	0.000257226	0.000408013	-4.65667e-05	-0.000206224	0.000266095	8.6481e-05	0.000210659	-0.00043684	0.000858158	0.00202	0.00184	0.0025	0.00467	0.00557	0.00679	0.00724	0.01078	0.01494	0.02123	0.03089	0.03948	0.05222	0.0687	0.08034	0.09717	0.0985	0.08558	0.07434	0.0627	0.046	0.03052
		555.853	-0.000310445	0.000831548	-0.000401361	0.00045458	-0.000485624	0.000321532	-0.000281618	-0.000629759	0.000310445	0.000104221	0.000450145	0.000822678	0.00102	0.000702935	0.00135	0.000337054	-0.000459015	-0.000478972	-0.000102003	-0.000370316	9.53509e-05	0.000583193	0.000192919	0.000647499	0.00235	0.00157	0.00277	0.00332	0.00446	0.00492	0.005	0.00704	0.00978	0.01444	0.02118	0.02972	0.03902	0.05303	0.06987	0.08347	0.09812	0.10033	0.08592	0.07496	0.06327	0.0452	0.03124
		556.021	2.43921e-05	-0.000215094	0.000913594	-8.86985e-05	0.000215094	0.000607585	-0.000687413	0.00089142	0.000423535	0.000115308	-5.32191e-05	0.000964596	-0.000168527	8.42636e-05	-0.00015744	-1.99572e-05	0.000181832	-0.000259443	0.000749502	0.000487842	0.000277183	0.000250573	0.00027053	0.000507799	0.00043684	0.00151	0.00155	0.00321	0.00339	0.00534	0.00518	0.00645	0.00838	0.01193	0.01858	0.02724	0.03466	0.0494	0.06609	0.07706	0.09319	0.09706	0.08582	0.07426	0.06365	0.04609	0.03059
		556.189	-0.000605367	-0.000416883	0.000172962	0.000199572	0.0002794	-0.000110873	0.000354794	0.000135265	7.09588e-05	0.000432405	0.000700718	-0.000223964	0.000188484	0.000496712	1.10873e-05	-0.000192919	-0.00014857	3.54794e-05	0.000394708	0.000179614	-0.00121	-0.000629759	0.00116	-0.000237268	0.000155222	0.00174	0.00209	0.00323	0.00386	0.00501	0.00439	0.00696	0.00886	0.01166	0.01683	0.02443	0.03231	0.04759	0.06312	0.07725	0.09144	0.09635	0.08569	0.07505	0.06422	0.04741	0.03238
		556.357	-0.00015744	0.000629759	0.000172962	-0.000875898	-0.000634194	-0.000439057	0.00017518	-0.000263878	0.000334837	0.000252791	0.000106438	0.000487842	0.000195137	0.000851505	0.000529973	-0.000514451	0.000133048	-0.000494494	-0.00030601	-1.77397e-05	0.000188484	-0.00017518	0.00135	0.000223964	0.00169	0.00166	0.00212	0.00255	0.00395	0.00501	0.00536	0.00567	0.00866	0.01185	0.01671	0.02542	0.03322	0.04725	0.06256	0.075	0.09291	0.09673	0.08496	0.07583	0.06358	0.04565	0.0325
		556.525	0.000312662	0.00029714	-0.000201789	-0.0005588	0.000126395	0.000150787	0.000223964	-0.000274965	-0.000146352	3.54794e-05	0.000765024	0.000272748	-0.000246138	-1.55222e-05	0.000252791	0.000470102	0.000800504	0.000325967	0.000949074	0.000649716	-0.000478972	0.00043684	0.000192919	-0.000521104	0.000835983	0.00169	0.00224	0.00262	0.00383	0.00468	0.00627	0.0063	0.0091	0.01148	0.01683	0.02717	0.03255	0.04699	0.06329	0.07497	0.09324	0.09521	0.08366	0.07301	0.0617	0.04466	0.03161
		556.693	-0.000108656	5.98715e-05	-0.000301575	9.31334e-05	-0.00013083	0.000935769	0.000858158	0.000323749	0.000199572	0.000383621	6.20889e-05	9.53509e-05	-0.000749502	0.000818244	0.00138	-0.000498929	8.6481e-05	-0.000104221	-0.000514451	-0.000135265	-0.000512234	-0.00061202	0.000257226	0.000443492	0.00101	0.00108	0.00236	0.00351	0.00398	0.00482	0.005	0.00624	0.0091	0.01288	0.01823	0.02688	0.03476	0.04959	0.06704	0.08048	0.09605	0.09796	0.08604	0.07558	0.06141	0.04414	0.03026
		556.86	0.000172962	-3.99143e-05	4.43492e-06	0.00028827	0.000425753	0.000312662	-0.00089142	0.000787199	0.000747285	-1.10873e-05	-0.000618672	-0.000246138	0.000401361	0.00118	0.000374751	0.000745067	0.000106438	4.43492e-05	-0.000614237	-0.000170745	0.000529973	-0.000465667	0.000820461	0.000365881	0.000252791	0.00132	0.00209	0.00235	0.00479	0.0051	0.00528	0.00674	0.01113	0.01294	0.02059	0.02895	0.03979	0.05462	0.07011	0.08697	0.1026	0.10318	0.09175	0.07809	0.06186	0.04619	0.02998
		557.028	-0.000388056	0.00123	0.001	7.76112e-05	0.000141918	0.000600932	9.75683e-05	-0.000651934	-0.000110873	9.53509e-05	5.98715e-05	0.000549931	0.00141	0.001	0.000563235	0.00028827	0.000286053	-9.53509e-05	0.00044571	0.000317097	-0.000212876	-0.000108656	6.87413e-05	3.99143e-05	0.000392491	0.0017	0.00306	0.00324	0.00469	0.00578	0.00594	0.00877	0.01018	0.01485	0.02192	0.03168	0.04169	0.05782	0.07637	0.0917	0.10964	0.10903	0.09661	0.08281	0.06597	0.04745	0.03266
		557.196	0.000700718	-0.000556583	-0.00041023	-0.000447927	4.87842e-05	0.00030601	0.000128613	0.000432405	-0.000126395	0.000818244	0.000212876	0.000126395	0.00116	0.000217311	-0.000252791	2.21746e-06	-2.43921e-05	-0.000230616	4.43492e-06	0.000359229	0.000434623	0.000128613	-7.98286e-05	0.00111	0.00118	0.0017	0.00364	0.00317	0.00332	0.0051	0.00569	0.00751	0.01071	0.01454	0.02167	0.03061	0.04268	0.05873	0.07644	0.09106	0.10999	0.11039	0.0976	0.08505	0.06727	0.04978	0.03171
		557.364	-0.00105	0.000299357	0.000645281	-0.000689631	0.00016631	0.00058541	-0.000450145	0.000323749	-0.000350359	-7.98286e-05	0.00199	0.000798286	-9.31334e-05	-0.000769459	0.000592062	-0.000529973	0.00104	0.000308227	0.00121	0.000365881	9.75683e-05	-0.000669674	0.000631977	2.8827e-05	0.00132	0.00184	0.00231	0.00319	0.00341	0.00526	0.00611	0.00763	0.01084	0.014	0.02118	0.03094	0.0397	0.05697	0.07362	0.08708	0.10652	0.10751	0.09571	0.08127	0.06477	0.04825	0.03136
		557.532	-0.000525539	8.86985e-05	0.000529973	-9.31334e-05	0.000376969	-0.000117525	-0.00017518	-0.000113091	-0.000286053	0.000547713	-0.000408013	-0.000538843	0.000964596	0.000478972	0.000552148	-0.000450145	-0.000308227	0.00014857	0.00163	-3.32619e-05	-0.000556583	-0.000443492	0.000239486	0.00175	0.00102	0.00112	0.00311	0.00462	0.00429	0.0056	0.00565	0.00705	0.01071	0.01365	0.02105	0.03158	0.03977	0.05754	0.07499	0.08904	0.10689	0.10709	0.09335	0.08302	0.06651	0.04817	0.0322
		557.7	-0.000771677	-0.000312662	-0.000702935	-0.000261661	-0.000268313	0.000246138	-4.43492e-06	0.000844853	8.86985e-06	0.000767242	0.0001397	0.000472319	-0.000390273	0.000867028	7.98286e-05	0.000124178	0.000181832	-0.000383621	0.000219529	-0.000102003	-0.00104	0.000434623	0.00044571	0.000962379	0.00191	0.00179	0.00199	0.00275	0.00463	0.00493	0.00741	0.0085	0.01122	0.01567	0.02277	0.03346	0.04276	0.06156	0.0807	0.09453	0.11348	0.11207	0.09891	0.08612	0.06837	0.05143	0.03551
		557.867	9.31334e-05	-0.000177397	-0.000687413	-0.000168527	-0.000277183	0.00060315	0.00143	-0.000350359	-0.000365881	0.000780547	-0.000365881	-4.43492e-05	0.000177397	0.000286053	0.00109	-0.000319315	0.000441275	0.000671891	-0.000993423	3.76969e-05	-0.000312662	0.000663021	0.000860375	0.000392491	0.00107	0.00171	0.00175	0.00433	0.00374	0.00482	0.00602	0.00754	0.01131	0.01654	0.02238	0.03306	0.04325	0.06007	0.08005	0.0948	0.11128	0.112	0.09626	0.08368	0.06892	0.04869	0.03241
		558.035	0.000547713	0.000521104	0.00125	0.000301575	2.21746e-06	0.000104221	0.000212876	-6.65239e-06	-0.00031488	9.75683e-05	0.000308227	0.000239486	0.000534408	0.000414665	0.000317097	-0.00027053	-0.000714023	0.000317097	0.00058541	0.000760589	-0.00108	-0.00114	-0.000665239	0.000403578	0.000600932	0.00113	0.00173	0.00331	0.00394	0.00551	0.00549	0.00755	0.01053	0.01564	0.02073	0.03281	0.04109	0.05951	0.0774	0.09389	0.11092	0.10992	0.09406	0.07967	0.06591	0.04561	0.03106
		558.203	-0.00016631	0.000290488	0.000321532	0.000159657	0.000412448	0.000343707	-0.000201789	0.000345924	-0.000102003	0.000645281	0.000292705	0.000210659	0.000691848	0.00070737	0.000971248	0.000117525	-0.000483407	0.000780547	0.000352576	-0.000128613	-0.000496712	0.000853723	-0.000106438	0.000170745	0.00223	0.00286	0.00211	0.00319	0.00489	0.00415	0.00575	0.00745	0.01058	0.0143	0.02182	0.03267	0.04257	0.06119	0.07959	0.09607	0.11197	0.11249	0.09567	0.08023	0.06701	0.04612	0.03187
		558.371	0.000931334	-0.000634194	-0.00046345	-0.000401361	2.21746e-05	-0.000543278	-0.00030601	0.0011	0.00101	0.000456797	-0.000363664	-0.000705153	0.000170745	-0.000172962	0.000565453	-0.000365881	0.000461232	-0.000572105	5.98715e-05	0.000476754	-0.000341489	-0.000197354	0.00123	0.00109	0.000394708	0.00224	0.00175	0.00324	0.00386	0.00481	0.00544	0.00723	0.01021	0.01443	0.0232	0.0331	0.04258	0.06133	0.08121	0.09933	0.1172	0.11505	0.09925	0.08349	0.06798	0.04658	0.03076
		558.539	-0.000430188	-8.86985e-05	0.000228399	8.42636e-05	0.000596497	-0.00042797	-1.55222e-05	0.000835983	-0.000124178	0.000503364	0.000186267	0.000230616	0.000840418	0.000935769	-2.21746e-06	-0.000461232	0.000769459	0.000232834	-6.87413e-05	0.000658586	0.000414665	0.000376969	0.000181832	-8.20461e-05	0.000984553	0.00104	0.00275	0.00339	0.0051	0.00585	0.00547	0.0074	0.0114	0.01328	0.02282	0.03232	0.04244	0.06116	0.08136	0.09439	0.115	0.11387	0.09679	0.08607	0.06819	0.04728	0.03197
		558.707	-9.53509e-05	8.6481e-05	0.000368099	-2.21746e-06	0.000456797	-0.000141918	0.000401361	0.000108656	-7.76112e-05	-0.000144135	-0.00101	0.00125	-9.75683e-05	0.00122	9.53509e-05	-0.000580975	-3.76969e-05	-0.000616454	0.000940204	0.00041023	-0.000787199	0.00046345	0.000268313	0.000332619	0.00159	0.00153	0.00244	0.00359	0.00458	0.00636	0.00547	0.00777	0.01142	0.01489	0.02305	0.03371	0.04461	0.06261	0.08076	0.09668	0.11684	0.11545	0.10073	0.08505	0.06732	0.04664	0.0301
		558.874	-0.000385838	-5.32191e-05	3.76969e-05	-0.000352576	0.000323749	0.000549931	0.000720675	8.20461e-05	8.86985e-06	0.00085594	-0.000514451	-0.000248356	0.000443492	-6.20889e-05	0.000310445	0.000368099	0.000592062	-0.000250573	-0.000177397	-0.000372534	-0.000822678	-0.000117525	0.000647499	0.000769459	0.00113	0.0017	0.00146	0.00398	0.00373	0.00631	0.00589	0.00847	0.0121	0.0169	0.02285	0.03427	0.04564	0.06424	0.08441	0.10081	0.11773	0.11801	0.10306	0.08539	0.06753	0.04646	0.03371
		559.042	-0.000975683	-0.000441275	-0.000155222	0.000277183	-0.000170745	-0.000321532	0.000425753	-0.000217311	-0.000348142	0.000895855	0.000656369	0.000292705	-8.20461e-05	0.000345924	-0.000354794	-0.000255008	0.000738415	0.00030601	0.000547713	-0.000441275	0.000248356	-0.000299357	0.00169	0.000456797	0.00157	0.00181	0.00209	0.00432	0.00453	0.00519	0.0055	0.00865	0.01192	0.01582	0.02413	0.03518	0.04624	0.06638	0.0865	0.10217	0.1168	0.11671	0.1005	0.08483	0.06818	0.04768	0.0306
		559.21	-6.87413e-05	0.000767242	0.000263878	-9.53509e-05	8.6481e-05	0.000529973	0.000301575	0.000376969	-0.00059428	-5.32191e-05	8.86985e-05	-0.000177397	-0.000470102	0.000902507	0.000290488	0.000800504	-0.000849288	-0.000396926	0.000849288	0.000598715	7.98286e-05	-0.000155222	0.000556583	0.000361446	0.00105	0.00184	0.00302	0.0033	0.00533	0.00606	0.00581	0.0073	0.01223	0.01674	0.02397	0.0346	0.04532	0.06396	0.08134	0.09756	0.11244	0.11109	0.09904	0.08147	0.06489	0.04629	0.03142
		559.378	-0.000104221	0.000605367	0.000472319	0.000337054	0.000255008	0.00090029	0.000782764	0.000665239	-0.00027053	0.000767242	0.000791634	0.000447927	9.97858e-05	0.000354794	0.000106438	-0.000348142	0.000201789	-0.000361446	0.00113	-0.000396926	-0.000277183	-0.000179614	0.000195137	0.0013	0.000935769	0.00176	0.00192	0.00356	0.00474	0.00647	0.00577	0.0079	0.01295	0.01504	0.0214	0.03414	0.04187	0.06035	0.08296	0.09669	0.11474	0.1133	0.09909	0.08626	0.06553	0.0501	0.03194
		559.545	0.000135265	0.000204007	0.000190702	-0.000239486	-0.00030601	0.000192919	4.21318e-05	0.000645281	-4.43492e-06	0.0011	-0.000793851	0.000283835	-0.000119743	-3.10445e-05	0.000986771	9.31334e-05	-0.000301575	0.000421318	-0.00017518	-0.000705153	0.000376969	0.000490059	0.000239486	0.000281618	0.00112	0.00118	0.00226	0.00355	0.0061	0.00535	0.00798	0.00789	0.01008	0.01539	0.024	0.03362	0.04536	0.06532	0.0867	0.10522	0.12371	0.12155	0.10824	0.08976	0.07114	0.04993	0.03301
		559.713	2.43921e-05	-0.000396926	0.00071624	0.000137483	5.32191e-05	0.00122	0.000889202	-0.000337054	0.00107	0.000543278	3.54794e-05	0.00027053	-0.000106438	0.00122	0.000226181	0.000184049	0.000261661	0.000470102	-0.00088255	-0.000119743	0.000294922	-0.000740632	-0.000580975	0.000940204	0.00104	0.0022	0.00355	0.00374	0.00474	0.00628	0.00546	0.00758	0.01246	0.01531	0.02473	0.03707	0.05032	0.07119	0.09279	0.11272	0.12957	0.12761	0.10988	0.09237	0.07177	0.05178	0.03374
		559.881	-0.000341489	0.000312662	0.000532191	-0.000372534	0.000370316	-3.76969e-05	0.000756155	0.000538843	0.00046345	0.000223964	-0.000525539	-0.00071624	0.000274965	0.000937986	-0.000561018	0.000317097	0.00109	0.000319315	-0.000108656	0.000554366	0.000510016	9.75683e-05	0.000467884	0.00119	0.000408013	0.00133	0.00241	0.00388	0.00584	0.00568	0.00551	0.00761	0.01097	0.01655	0.02416	0.03598	0.05151	0.06893	0.09497	0.1131	0.12906	0.12946	0.11278	0.09214	0.07556	0.05501	0.03461
		560.049	0.000226181	0.000412448	-3.99143e-05	0.000720675	0.000359229	-0.000505581	-0.000266095	-0.000230616	-0.000124178	0.00108	0.000589845	0.000117525	0.00118	0.0002794	0.00070737	0.000181832	0.00136	-0.000669674	-0.000135265	-0.00012196	0.000767242	-6.65239e-05	0.00027053	0.000631977	0.000951291	0.00218	0.00308	0.00471	0.00591	0.00538	0.00588	0.0087	0.0111	0.01738	0.02401	0.03861	0.05391	0.07181	0.09912	0.11883	0.13556	0.14003	0.11843	0.09862	0.08114	0.05868	0.03578
		560.217	0.000108656	0.000124178	-0.000767242	-0.000549931	-0.000137483	-9.97858e-05	-8.42636e-05	0.000188484	-0.000317097	0.0013	-4.65667e-05	0.000172962	-0.000441275	-0.000141918	0.00107	-0.00031488	0.000844853	0.000339272	0.000401361	0.000618672	4.87842e-05	0.000543278	0.000434623	-0.000286053	0.00222	0.00146	0.00293	0.00435	0.00497	0.0057	0.00585	0.00723	0.01216	0.01883	0.026	0.04166	0.05682	0.07864	0.10858	0.12891	0.14846	0.15027	0.12766	0.1078	0.08671	0.06143	0.04058
		560.384	0.000505581	-0.000190702	0.00072511	0.000255008	-0.000490059	-0.000259443	0.000106438	-0.000430188	-0.000485624	4.87842e-05	-0.000246138	-0.000179614	0.000303792	0.000997858	-0.000474537	0.000106438	0.0011	-0.000718458	0.000263878	0.000268313	-2.43921e-05	-0.000339272	0.00133	0.00118	0.000933552	0.0024	0.00238	0.00457	0.00502	0.00599	0.00694	0.0086	0.01168	0.01834	0.02626	0.04068	0.05617	0.0785	0.10691	0.12577	0.148	0.14594	0.12771	0.10596	0.08399	0.0606	0.03942
		560.552	7.98286e-05	0.000738415	2.8827e-05	-0.00116	-0.000660804	-0.000108656	0.000452362	0.000503364	0.000869245	0.000587627	-0.000235051	0.000523321	0.000357011	0.000895855	0.00115	-0.000682978	0.00109	0.00115	0.000782764	0.000392491	0.000115308	-0.000299357	0.000645281	-9.53509e-05	0.00185	0.00141	0.0021	0.00422	0.00457	0.00506	0.00671	0.00772	0.01175	0.01795	0.02506	0.03877	0.05411	0.07602	0.10511	0.12227	0.14482	0.1457	0.12548	0.10437	0.08446	0.05907	0.03956
		560.72	-0.000596497	7.53937e-05	0.000334837	-0.000461232	-0.000421318	0.000937986	-0.000459015	-0.000616454	-0.000206224	-0.000798286	-0.00028827	0.000789416	7.53937e-05	0.000809374	0.000383621	-1.77397e-05	0.000507799	-2.21746e-05	0.00042797	-0.000252791	0.000487842	0.00121	0.00115	0.00131	0.00101	0.00253	0.00303	0.0042	0.00486	0.00628	0.00679	0.0085	0.01143	0.01775	0.02559	0.04012	0.05646	0.08069	0.10764	0.13076	0.15409	0.15244	0.1349	0.11198	0.08813	0.06222	0.04257
		560.888	0.000115308	0.000647499	0.00045458	0.000749502	0.00043684	-0.00030601	0.000616454	0.0004191	0.000221746	0.000447927	-8.86985e-06	0.000942421	0.000274965	0.00155	0.000399143	-0.000195137	0.000447927	-0.00104	0.000556583	-3.54794e-05	0.000290488	6.65239e-06	5.54366e-05	0.000749502	0.000527756	0.00256	0.00308	0.00441	0.00454	0.00791	0.00634	0.00856	0.01113	0.01655	0.02584	0.03968	0.0554	0.0799	0.10799	0.13053	0.15531	0.15202	0.13306	0.11377	0.08888	0.06192	0.04122
		561.055	2.21746e-06	0.000368099	-0.000255008	-0.000543278	-0.00017518	-3.76969e-05	-0.000117525	-0.000392491	0.000818244	-0.000496712	0.000323749	0.000450145	0.000478972	-3.32619e-05	-0.000403578	0.000547713	0.000261661	0.000292705	0.00015744	0.000935769	0.000310445	0.00044571	0.000155222	0.000572105	0.00155	0.00164	0.00302	0.00519	0.00534	0.00601	0.00695	0.00952	0.01113	0.01545	0.02553	0.03756	0.05484	0.07652	0.1016	0.12578	0.14692	0.14323	0.12512	0.10708	0.08154	0.0589	0.04237
		561.223	-0.000547713	9.53509e-05	0.0002794	0.000232834	-0.000563235	-0.000663021	0.0001397	-1.99572e-05	0.000527756	0.00145	-0.000177397	-0.000598715	0.000729545	0.000665239	0.000667456	-0.000212876	0.000545496	0.00109	0.000459015	0.000618672	-0.000159657	0.000667456	1.55222e-05	0.000616454	0.00136	0.00117	0.00167	0.00234	0.00489	0.00598	0.00614	0.00792	0.01195	0.01595	0.02584	0.03844	0.05241	0.07608	0.09995	0.1201	0.146	0.14173	0.12297	0.10902	0.08442	0.06016	0.04357
		561.391	-0.00122	0.000239486	0.000359229	-0.000228399	0.000341489	-7.31762e-05	-6.20889e-05	3.99143e-05	0.000858158	0.000767242	0.000299357	0.000261661	0.000210659	-4.43492e-05	0.000762807	0.000363664	8.20461e-05	-7.53937e-05	0.000370316	0.000161875	0.000319315	-0.000181832	0.000600932	-7.76112e-05	0.0018	0.00156	0.00227	0.0046	0.00595	0.00567	0.00639	0.00733	0.01188	0.01469	0.02563	0.03878	0.05239	0.0763	0.10117	0.12295	0.14959	0.1464	0.12928	0.11681	0.08713	0.06433	0.04678
		561.559	0.000512234	0.000348142	0.000294922	-0.000629759	-0.000638629	0.000102003	0.000547713	0.000492277	-0.000600932	0.000682978	0.000365881	0.000920247	-0.000235051	-2.66095e-05	0.000977901	-0.00127	0.000991206	-0.000343707	0.00134	-0.00059428	0.000534408	0.000432405	0.00101	0.00105	0.00173	0.00157	0.00341	0.00411	0.00486	0.00786	0.00625	0.00898	0.01312	0.01631	0.02788	0.0404	0.05616	0.08163	0.10589	0.12993	0.15605	0.1555	0.13597	0.11788	0.09161	0.06579	0.04671
		561.726	-0.000840418	0.000379186	-0.000135265	0.000678543	-0.00045458	-0.00029714	-0.000538843	0.00014857	0.000434623	-0.000414665	-0.000259443	0.0011	0.00123	0.000496712	0.000430188	-0.000503364	-0.000117525	0.000184049	0.000328184	0.00014857	0.000299357	-0.000636412	-5.98715e-05	0.00114	0.00158	0.0024	0.00321	0.00412	0.00513	0.00662	0.00644	0.00914	0.01182	0.01746	0.02907	0.04051	0.05662	0.08372	0.10981	0.13336	0.15692	0.15304	0.13688	0.11438	0.08936	0.06363	0.04122
		561.894	4.43492e-06	0.000172962	0.000527756	-0.000210659	0	-0.000694066	0.000778329	0.000408013	-9.75683e-05	0.00101	0.000740632	-0.000186267	0.000113091	0.000172962	0.00122	0.000370316	-9.31334e-05	0.000383621	0.00104	0.000268313	8.6481e-05	0.00103	0.000842636	0.000483407	0.000913594	0.00142	0.00234	0.00386	0.00514	0.00555	0.00672	0.00914	0.01332	0.01797	0.02901	0.04132	0.05778	0.08307	0.10843	0.1319	0.1549	0.15327	0.13414	0.11183	0.08829	0.06387	0.0441
		562.062	-7.98286e-05	2.21746e-06	-0.000416883	0.000184049	0.000274965	-0.00042797	-0.000283835	0.000334837	7.53937e-05	-0.000993423	-0.000159657	2.43921e-05	0.000527756	0.00162	9.31334e-05	0.00016631	0.000146352	0.000108656	0.000363664	0.000430188	0.000259443	-0.000141918	0.000332619	0.000212876	0.00159	0.00224	0.00201	0.00431	0.00584	0.00736	0.00714	0.00915	0.01287	0.01881	0.02873	0.04379	0.06061	0.08641	0.11474	0.13899	0.1651	0.16198	0.14159	0.11934	0.09331	0.06698	0.04363
		562.23	-0.000951291	-0.000372534	-0.000217311	-0.000813809	0.000680761	-0.000809374	0.00013083	0.000299357	-0.000294922	0.000791634	0.000889202	0.00128	0.00137	0.000860375	0.00184	0.000108656	-0.000217311	-0.000170745	0.00103	-0.000272748	0.000177397	0.000201789	0.000472319	0.00131	0.00030601	0.00164	0.00271	0.00468	0.00612	0.00781	0.00644	0.00954	0.01383	0.01639	0.02882	0.04245	0.05929	0.08529	0.11507	0.13922	0.16687	0.16649	0.14541	0.12558	0.09665	0.06876	0.04562
		562.397	0.000379186	0.000607585	0.000915812	-0.000545496	0.000299357	0.000680761	0.000392491	-0.00111	0.000339272	-0.000168527	-0.00015744	0.00042797	0.000141918	0.000676326	-0.000128613	-0.00061202	0.000538843	0.000729545	0.000738415	0.000851505	-0.000461232	0.000345924	0.000729545	0.000268313	0.00117	0.00202	0.00233	0.0042	0.0064	0.00751	0.00554	0.00921	0.01289	0.01689	0.02694	0.04175	0.05691	0.08106	0.1139	0.13714	0.16128	0.16463	0.14041	0.12321	0.09716	0.06887	0.04509
		562.565	0.000414665	-0.0002794	-8.86985e-05	-0.000827113	-0.000219529	-0.000113091	0.000392491	1.10873e-05	6.65239e-06	0.000383621	0.00085594	-0.000223964	0.000467884	0.000820461	0.000771677	-0.000920247	0.000339272	-0.000636412	-0.000432405	-0.000348142	0.000736197	-0.000403578	0.000208441	0.000518886	0.00106	0.002	0.0026	0.00429	0.00583	0.0073	0.00728	0.00907	0.01244	0.01616	0.02843	0.04035	0.05904	0.08377	0.11265	0.1364	0.16064	0.16323	0.14333	0.12365	0.0983	0.07028	0.04423
		562.733	-0.00102	-0.000569888	0.000942421	0.000694066	0.00107	0.00030601	0.000104221	-0.000339272	4.43492e-06	0.000654151	0.000993423	0.00153	0.000308227	0.00128	0.000831548	0.000319315	8.20461e-05	-0.000680761	6.65239e-06	0.000159657	8.6481e-05	-0.000168527	0.000649716	0.000620889	0.00218	0.00245	0.00275	0.00437	0.00526	0.00756	0.00576	0.0098	0.01249	0.01776	0.02853	0.04311	0.06207	0.08658	0.11814	0.14483	0.16879	0.16973	0.14882	0.12584	0.10274	0.07274	0.04731
		562.901	-0.000494494	0.000188484	0.000627542	-0.000339272	-0.000618672	0.00046345	0.000663021	-0.000155222	0.000778329	0.000339272	0.000833766	0.000592062	0.00102	-0.000110873	0.00186	0.000390273	-5.54366e-05	0.000310445	0.00061202	0.000246138	-7.31762e-05	-0.000277183	-8.86985e-05	0.00125	0.00109	0.00383	0.00321	0.00527	0.00789	0.00768	0.00691	0.01056	0.01444	0.01908	0.02965	0.04473	0.0649	0.09188	0.12107	0.14955	0.17627	0.17375	0.15464	0.12936	0.10298	0.07335	0.04778
		563.068	-2.66095e-05	-3.76969e-05	0.000259443	0.00056767	-0.000534408	-0.00101	0.000638629	-0.000133048	7.76112e-05	1.10873e-05	-0.000920247	0.000580975	-0.000177397	-0.00017518	0.000412448	-0.000421318	0.000758372	9.75683e-05	7.76112e-05	-0.000711805	6.87413e-05	0.000627542	0.000146352	-0.000230616	0.00145	0.00149	0.00188	0.00589	0.00676	0.00793	0.00875	0.01102	0.01386	0.01934	0.03007	0.04731	0.06718	0.09533	0.12907	0.15446	0.182	0.17756	0.15401	0.12695	0.09939	0.06936	0.04541
		563.236	5.32191e-05	0.000133048	0.000399143	-0.000277183	-0.000215094	-0.000600932	0.000246138	0.000439057	-0.000718458	0.000476754	-0.000102003	-0.000605367	-0.000128613	0.000281618	0.000432405	0.000663021	0.000365881	-0.001	0.00179	-0.000705153	-0.000197354	0.000337054	-0.00045458	0.000248356	0.00257	0.00179	0.00218	0.00496	0.00667	0.0066	0.00627	0.00965	0.01345	0.02152	0.03343	0.05029	0.07054	0.09983	0.13631	0.16084	0.18517	0.18338	0.15605	0.12836	0.0996	0.06635	0.04326
		563.404	0.000117525	0.001	0.000627542	0.0004191	-0.000689631	-0.000809374	4.65667e-05	0.000565453	-0.000330402	0.000201789	0.000982336	0.000496712	0.000991206	0.00101	0.000110873	0.00102	-0.000294922	0.000396926	5.54366e-05	-0.000521104	0.000365881	0.00106	0.000760589	0.000689631	0.000718458	0.00381	0.00379	0.00374	0.0063	0.00607	0.00612	0.00927	0.01298	0.02109	0.0321	0.05068	0.072	0.10089	0.13509	0.16407	0.18865	0.18143	0.15467	0.1278	0.09854	0.07048	0.04538
		563.572	0.000470102	6.20889e-05	0.000736197	-0.000255008	0.000532191	0.000354794	0.00154	-0.000605367	0.000898072	-0.000501146	0.000918029	0.00126	-0.000239486	0.000676326	0.000922464	-0.000503364	3.10445e-05	0.000654151	0.00125	0.000880332	0.000915812	0.000261661	0.000656369	0.000459015	0.00198	0.00282	0.00339	0.00432	0.0068	0.00709	0.00611	0.00925	0.01338	0.02014	0.0339	0.05118	0.0715	0.10195	0.13453	0.16576	0.18727	0.18396	0.15947	0.13178	0.10051	0.07324	0.04908
		563.739	0.000960161	0.000771677	0.000494494	-3.76969e-05	9.31334e-05	2.21746e-05	0.00027053	0.000206224	9.31334e-05	0.00029714	0.00177	0.000871463	0.000809374	0.00138	0.00017518	0.000798286	0.000920247	-6.65239e-06	-0.000161875	-0.000228399	0.000330402	-0.000226181	-0.000199572	0.000691848	0.00263	0.00271	0.0031	0.00513	0.0056	0.0061	0.00624	0.00903	0.01237	0.01963	0.03218	0.04896	0.07032	0.10217	0.1348	0.16329	0.18157	0.18105	0.15724	0.1281	0.09875	0.07298	0.04646
		563.907	-0.00149	-0.000374751	0.000756155	0.000960161	-0.000268313	0.000802721	0.000709588	-0.000884767	0.000767242	0.000390273	0.00028827	0.00148	0.000809374	0.00159	0.000250573	0.000745067	0.000782764	2.66095e-05	-0.000241703	-0.000421318	-0.00105	-0.000230616	0.000503364	0.000849288	0.00181	0.00271	0.00236	0.00445	0.00698	0.00542	0.00556	0.00895	0.01294	0.0189	0.03195	0.04816	0.06679	0.09629	0.13296	0.15722	0.17856	0.17512	0.15327	0.12303	0.09973	0.07024	0.04456
		564.075	-8.86985e-06	-0.000228399	0.000277183	-0.000565453	7.31762e-05	-0.00031488	5.7654e-05	-0.000443492	-5.7654e-05	0.000388056	0.000228399	0.000736197	-0.000172962	0.000527756	0.00109	-0.00121	-4.43492e-06	-7.98286e-05	0.000261661	-0.000541061	-0.000128613	0.00108	-0.000838201	0.000357011	0.0029	0.00197	0.00284	0.00469	0.00591	0.00802	0.00683	0.00962	0.0123	0.01919	0.03141	0.04931	0.06897	0.09975	0.13458	0.15868	0.1832	0.18152	0.15757	0.12664	0.10211	0.07301	0.04451
		564.242	0.000144135	0.00072511	0.000496712	-0.000153005	-0.000871463	-7.76112e-05	0.00176	-0.000126395	-0.000620889	0.00111	0.000572105	-0.000392491	0.00119	0.00112	0.00113	0.000308227	0.000663021	-0.000718458	0.000736197	-0.000498929	-8.86985e-05	0.000889202	-7.09588e-05	0.000851505	0.00159	0.00235	0.00188	0.00521	0.00593	0.00698	0.00755	0.01069	0.01395	0.02119	0.03445	0.05141	0.07169	0.10235	0.13757	0.16802	0.19199	0.1883	0.16387	0.13013	0.10462	0.07231	0.0446
		564.41	0.000687413	0.000394708	9.09159e-05	0.000432405	0.000915812	0.000860375	-9.97858e-05	-0.000343707	0.000549931	-0.000146352	-0.000379186	0.000569888	0.00117	9.09159e-05	0.000727328	-0.00206	0.000547713	1.33048e-05	0.000498929	0.000643064	-0.000210659	0.000223964	0.000432405	0.000485624	0.00179	0.00232	0.00268	0.00584	0.00657	0.00774	0.00707	0.00953	0.01446	0.02064	0.03307	0.05261	0.07291	0.10595	0.1413	0.17013	0.20278	0.19823	0.17083	0.13988	0.10966	0.07475	0.04835
		564.578	0.00101	-0.00184	0.000359229	0.000467884	0.00045458	-0.00112	0.00149	-1.33048e-05	0.000929117	0.00137	0.000204007	-1.99572e-05	-0.000330402	0.000793851	0.00075172	0.000337054	-0.000527756	-0.00070737	0.000474537	-0.000416883	0.000521104	0.000281618	-0.000124178	0.000620889	0.00202	0.0023	0.00262	0.00416	0.00613	0.00789	0.00666	0.01057	0.01363	0.01925	0.03424	0.05137	0.07215	0.10894	0.14225	0.17086	0.20306	0.19576	0.17165	0.14265	0.11404	0.07517	0.04936
		564.745	-0.00059428	-5.7654e-05	9.53509e-05	-0.000869245	-0.00017518	0.000168527	0.000461232	0.000580975	-0.000235051	4.43492e-06	0.00147	0.000984553	0.000844853	0.001	0.00013083	-4.87842e-05	0.000450145	0.000556583	-0.000199572	0.000718458	0.000705153	2.66095e-05	0.0013	-0.000286053	0.0022	0.000915812	0.0025	0.00538	0.00647	0.00668	0.00599	0.00945	0.01304	0.01999	0.03219	0.05222	0.07018	0.10535	0.13714	0.16826	0.1943	0.19054	0.1657	0.13562	0.11076	0.07563	0.04813
		564.913	0.000168527	0.000144135	0.000421318	-0.000292705	-0.000188484	0.00113	0.00073398	0.000880332	-9.97858e-05	3.54794e-05	-0.000370316	0.0012	-0.000467884	0.000769459	0.000177397	-0.000370316	0.000135265	1.10873e-05	1.33048e-05	-0.000867028	-0.000246138	0.000376969	0.000376969	0.00107	0.00237	0.00287	0.00279	0.00573	0.00654	0.00847	0.00671	0.0113	0.01545	0.02108	0.03475	0.05258	0.07414	0.10552	0.14152	0.17291	0.19316	0.1929	0.16659	0.13634	0.1075	0.07268	0.04625
		565.081	0.000408013	0.000230616	-0.000228399	0.000368099	0.00111	-0.000434623	0.000631977	0.00057654	-0.00086481	0.000829331	0.000689631	0.00028827	0.000698501	0.0015	-0.000330402	-7.98286e-05	0.00102	-0.000778329	-2.21746e-06	0.000658586	-0.000308227	0.000510016	-0.000168527	0.00117	0.00114	0.00169	0.003	0.00511	0.00718	0.00641	0.00588	0.01087	0.01479	0.02065	0.03616	0.05544	0.08241	0.11216	0.15062	0.18508	0.20498	0.20182	0.17265	0.14057	0.1058	0.07224	0.04592
		565.249	-4.21318e-05	0.000472319	0.000439057	0.000332619	-0.000793851	-0.000159657	0.000988988	0.000299357	-0.000223964	0.00043684	0.00188	0.00031488	-0.000443492	0.00186	-0.000368099	-0.000292705	0.000153005	0.000738415	0.00059428	-0.00014857	0.000188484	0.000188484	0.000197354	0.000541061	0.00238	0.00224	0.00245	0.00445	0.00602	0.00818	0.00615	0.00942	0.01381	0.02132	0.03528	0.05697	0.0801	0.11324	0.15308	0.18238	0.20803	0.2061	0.17701	0.14021	0.11198	0.0766	0.04684
		565.416	0.00118	0.000332619	0.00115	0.000370316	0.000303792	0.000789416	0.000206224	0.000190702	-0.000833766	-2.8827e-05	0.000450145	-0.000135265	0.000423535	0.000778329	-9.97858e-05	3.32619e-05	0.00107	5.54366e-05	-7.31762e-05	-0.000507799	-0.000128613	0.000572105	0.000496712	-9.75683e-05	0.00109	0.0031	0.00285	0.00652	0.006	0.00688	0.00745	0.00933	0.0137	0.02077	0.03669	0.05543	0.08053	0.11437	0.15499	0.1857	0.21102	0.21009	0.17753	0.14144	0.11605	0.08039	0.04784
		565.584	0.000115308	-0.00135	-0.00144	-0.000778329	-7.31762e-05	-0.000858158	6.87413e-05	0.000237268	-0.000223964	0.000303792	0.000791634	0.000647499	-0.000301575	0.00148	0.00135	0.000496712	0.000416883	0.000365881	0.000188484	0.00114	0.00042797	5.54366e-05	-0.000689631	0.000718458	0.00164	0.00295	0.0034	0.00598	0.00609	0.00662	0.00725	0.01048	0.01322	0.02154	0.03448	0.05568	0.08093	0.1175	0.16098	0.19111	0.21572	0.2126	0.18105	0.13945	0.11276	0.07731	0.04743
		565.752	-0.000758372	-0.000476754	0.000447927	-0.000532191	-0.00106	0.000230616	-8.6481e-05	0.000376969	0.000997858	0.00102	0.00059428	0.00146	-0.000461232	0.0013	-0.000259443	-0.00129	0.000525539	-0.000532191	-0.000186267	0.000574323	-0.000219529	-0.000762807	0.000977901	0.000476754	0.000155222	0.00293	0.00356	0.00639	0.00632	0.0078	0.0064	0.00876	0.01472	0.02316	0.03603	0.05836	0.08233	0.11334	0.15713	0.1911	0.21027	0.20842	0.17398	0.13997	0.11125	0.07761	0.04843
		565.919	5.98715e-05	-0.000660804	0.000155222	9.75683e-05	0.000729545	-0.000904725	0.000600932	0.00193	-0.00059428	0.000909159	0.00046345	8.20461e-05	0.000243921	0.00061202	-0.000536626	-0.0011	-0.00013083	0.000556583	0.001	0.000483407	0.000778329	-0.000459015	-0.000328184	0.00108	0.00235	0.00312	0.00337	0.00621	0.00625	0.00695	0.00702	0.01103	0.0147	0.02249	0.03883	0.05964	0.07954	0.11602	0.15933	0.18256	0.20683	0.20188	0.17489	0.1395	0.10998	0.07896	0.04882
		566.087	-0.000605367	-0.00128	-0.000598715	-6.87413e-05	0.000609802	-0.000643064	-0.000263878	5.10016e-05	0.000199572	0.0016	-0.000137483	-3.76969e-05	-0.000184049	0.00112	0.000396926	-0.00042797	0.000197354	-2.21746e-06	0.00072511	-0.000204007	-0.000197354	-6.65239e-06	0.000578758	0.000631977	0.00186	0.00245	0.00246	0.00565	0.00816	0.00783	0.00885	0.01022	0.01544	0.02379	0.03787	0.05984	0.07864	0.11733	0.15809	0.18449	0.21094	0.20427	0.17269	0.14233	0.11038	0.07845	0.04997
		566.255	0.000239486	-0.000283835	0.000416883	-0.000510016	-0.00046345	-0.000831548	-0.0001397	0.000966813	0.000281618	0.000547713	0.000853723	0.000379186	0.000186267	0.00128	0.0021	-0.000824896	0.000851505	0.000638629	0.000816026	-0.000308227	6.65239e-05	0.000146352	-0.000651934	-0.000317097	0.00152	0.00281	0.00327	0.00599	0.00677	0.00814	0.00787	0.0104	0.01517	0.02325	0.03887	0.06047	0.08205	0.12258	0.16392	0.19429	0.22215	0.21397	0.17961	0.1458	0.11603	0.0797	0.05161
		566.422	0.000731762	-0.00119	0.000860375	-0.000223964	0.000574323	-0.000421318	-0.0001397	-0.000498929	-0.00131	0.000215094	0.00234	0.00169	0.000452362	0.00176	0.00126	0.000789416	0.000687413	-0.000354794	0.000319315	0.000960161	-0.00087368	-0.0001397	0.000104221	0.00137	0.00162	0.00256	0.00392	0.00597	0.00729	0.0083	0.00735	0.00934	0.01438	0.02315	0.03783	0.06217	0.0828	0.12314	0.16705	0.19633	0.22652	0.22636	0.18698	0.15437	0.12312	0.08439	0.05397
		566.59	-0.000164092	0.00046345	0.000470102	3.32619e-05	0.000940204	-0.000869245	0.000106438	-0.000106438	0.000252791	0.000325967	0.000565453	0.000966813	0.00119	0.00114	0.002	0.000439057	0.000904725	0.000485624	-3.10445e-05	-8.6481e-05	0.000620889	-1.77397e-05	0.000170745	0.000758372	0.00301	0.00261	0.00342	0.00663	0.0073	0.00752	0.00722	0.0117	0.01458	0.02404	0.03694	0.0637	0.08894	0.12595	0.1717	0.20906	0.23607	0.22358	0.18792	0.14974	0.11994	0.08166	0.0534
		566.758	0.000263878	-0.00128	0.00182	-0.000474537	-0.00085594	-0.000541061	0.000246138	0.000376969	0.000906942	-2.21746e-05	0.000827113	9.97858e-05	0.000341489	0.00126	0.000849288	-0.000605367	0.00059428	-0.000512234	0.000578758	0.000332619	-0.000119743	-0.000345924	0.00086481	5.54366e-05	0.002	0.00284	0.00348	0.00619	0.00767	0.00848	0.00836	0.01074	0.01485	0.02607	0.04265	0.06736	0.10112	0.13854	0.1879	0.22766	0.24671	0.23767	0.20151	0.1561	0.11683	0.08095	0.04968
		566.925	0.000117525	-2.43921e-05	-0.000860375	0.000330402	-0.000294922	0.000221746	-0.000361446	0.000248356	-0.000875898	-0.000796069	0.000780547	0.00184	0.000461232	0.000809374	0.000926899	-0.000705153	0.000503364	-5.10016e-05	0.00044571	-9.09159e-05	0.000523321	-0.000381403	-0.000452362	0.000949074	0.00259	0.00401	0.00426	0.00604	0.00809	0.0074	0.00715	0.01234	0.01557	0.0255	0.04197	0.06813	0.09953	0.13853	0.18589	0.22511	0.25038	0.24211	0.20354	0.15945	0.12198	0.08329	0.05508
		567.093	-0.000634194	-0.000128613	0.000257226	0.000259443	0.000736197	0.000153005	-0.00075172	0.00144	-0.00060315	0.000137483	0.000893637	0.000931334	0.000423535	0.00042797	0.00243	0.000731762	-0.000554366	-0.000223964	0.000179614	0.000580975	0.000787199	0.000277183	0.000698501	0.00137	0.00183	0.00209	0.00363	0.00659	0.00725	0.009	0.0075	0.01281	0.01608	0.02393	0.0406	0.06493	0.09267	0.13567	0.18284	0.22082	0.25087	0.2415	0.20438	0.16186	0.12594	0.08498	0.05432
		567.26	0.000944639	-0.00106	-0.000651934	-0.000257226	-0.000359229	0.000616454	-0.000408013	0.00119	-8.20461e-05	0.000467884	0.000765024	0.000592062	-6.65239e-06	0.00183	0.000696283	0.000108656	0.00134	0.000248356	0.00041023	-0.00105	0.000334837	0.0005588	0.00117	0.00111	0.000960161	0.00312	0.00344	0.00604	0.00794	0.00757	0.00751	0.01103	0.01664	0.02333	0.0407	0.0663	0.09383	0.13448	0.1894	0.22166	0.25432	0.25155	0.20843	0.16506	0.13003	0.08742	0.05365
		567.428	-0.000255008	0.000155222	-0.000363664	-0.000102003	-0.000108656	2.8827e-05	0.0015	0.000929117	-0.000161875	0.000674108	0.000561018	0.000656369	0.00112	-6.43064e-05	0.000155222	0.000161875	-0.000452362	-0.000787199	0.000228399	0.000516669	0.00128	0.000319315	-4.21318e-05	-2.43921e-05	0.0024	0.0035	0.00313	0.0058	0.00648	0.00856	0.00707	0.00977	0.01479	0.02398	0.04025	0.06508	0.09103	0.13398	0.18266	0.21879	0.24835	0.24351	0.2054	0.16378	0.13061	0.09095	0.05491
		567.596	0.000490059	-0.00126	0.00146	9.31334e-05	0.000536626	-0.000421318	-0.000867028	0.00090029	4.43492e-05	-0.000977901	0.000374751	0.00070737	0.000886985	0.00102	0.0011	-0.000257226	0.00149	-7.76112e-05	0.000186267	-0.000569888	0.000663021	6.65239e-06	-0.000312662	-3.32619e-05	0.00174	0.00292	0.0033	0.00622	0.00816	0.0074	0.00604	0.0106	0.01536	0.02088	0.03825	0.06139	0.09049	0.12905	0.1799	0.21426	0.24569	0.24074	0.20936	0.17168	0.13201	0.09259	0.058
		567.763	1.77397e-05	0.00041023	0.000243921	-0.00109	0.000572105	0.000337054	-0.000665239	0.00108	-0.000918029	0.00119	0.000250573	0.00121	0.00105	-0.000226181	0.000252791	-0.000401361	0.00106	0.000740632	-0.000334837	0.000638629	0.000671891	0.00028827	0.000186267	0.000286053	0.00162	0.00362	0.00357	0.00541	0.00805	0.0092	0.0065	0.01022	0.01478	0.02228	0.03838	0.06545	0.09643	0.13643	0.19292	0.23184	0.26131	0.26186	0.22901	0.18413	0.14458	0.10341	0.06173
		567.931	-0.000303792	-0.000798286	-8.6481e-05	0.00109	0.00111	-0.000263878	0.000370316	0.000390273	0.000350359	3.99143e-05	0.0005588	0.00177	-0.000348142	0.00129	0.000918029	-0.000565453	0.000503364	0.000552148	0.000317097	-0.00016631	0.00108	-2.43921e-05	0.000818244	0.000851505	0.00129	0.00413	0.00265	0.00789	0.00819	0.00746	0.00655	0.00979	0.01443	0.02371	0.03964	0.06897	0.09463	0.14017	0.19625	0.23568	0.26651	0.26862	0.23465	0.18837	0.14904	0.1076	0.06329
		568.099	0.00147	0.000416883	9.53509e-05	-4.21318e-05	0.00072511	-1.99572e-05	-0.000319315	0.000330402	-0.000325967	-0.000283835	0.00125	-9.09159e-05	7.76112e-05	0.00241	0.00216	0.000782764	8.86985e-06	0.000654151	0.000128613	0.000210659	3.99143e-05	0.000376969	0.00105	0.000376969	0.000736197	0.00332	0.00352	0.00643	0.00866	0.00725	0.00593	0.00932	0.01668	0.02473	0.04001	0.06737	0.09416	0.1369	0.19174	0.23228	0.26222	0.26219	0.2314	0.18646	0.14883	0.10699	0.06409
		568.266	0.000600932	-0.000501146	0.00119	0.000268313	0.000286053	-0.000784982	0.00046345	5.98715e-05	-0.000414665	-6.20889e-05	3.32619e-05	0.000671891	0.000536626	0.000317097	0.00189	0.000343707	0.000780547	0.00132	5.98715e-05	0.00114	0.000931334	0.000277183	-1.33048e-05	0.00107	0.000911377	0.00273	0.00355	0.00575	0.00821	0.00825	0.00704	0.01175	0.01652	0.02354	0.04112	0.06724	0.09563	0.13954	0.19453	0.23337	0.2617	0.26234	0.23263	0.19092	0.14683	0.10737	0.06508
		568.434	0.000687413	-0.000345924	0.000146352	0.000217311	-8.86985e-05	3.99143e-05	-0.000565453	0.00186	0.000179614	-0.000272748	0.00127	0.00227	-4.43492e-05	0.000796069	0.00145	-3.54794e-05	0.00154	0.000243921	-0.000390273	-0.000439057	-0.000286053	-0.000430188	0.000485624	0.000984553	0.00149	0.00301	0.0039	0.00529	0.00814	0.00899	0.00751	0.01276	0.01638	0.02421	0.04139	0.06725	0.09749	0.13673	0.18988	0.23565	0.26699	0.2563	0.22944	0.18704	0.13935	0.10067	0.06249
		568.602	5.10016e-05	-0.000161875	0.000756155	0.000993423	-0.000221746	-0.000439057	-0.00105	-0.000328184	0.000206224	-0.00015744	-0.000365881	0.00162	0.000911377	0.00028827	0.00186	-0.000401361	0.000627542	0.000184049	-8.6481e-05	0.000647499	0.000547713	-1.55222e-05	0.000108656	-4.87842e-05	0.00147	0.00305	0.00423	0.00568	0.00641	0.00944	0.00658	0.01084	0.01531	0.02389	0.0404	0.06537	0.09565	0.13889	0.18758	0.22856	0.25906	0.24911	0.21652	0.17709	0.13481	0.09215	0.05889
		568.769	0.000396926	-0.000370316	0.000847071	5.54366e-05	9.97858e-05	5.54366e-05	0.000184049	0.000399143	-3.99143e-05	0.000518886	3.32619e-05	0.000729545	0.000904725	0.000696283	0.00121	0.000447927	0.00151	5.32191e-05	0.000625324	0.000532191	0.000538843	0.000529973	0.00132	0.00182	0.00107	0.00181	0.00417	0.00696	0.00705	0.00885	0.00645	0.0107	0.01523	0.02382	0.03856	0.06337	0.09111	0.13054	0.17808	0.2142	0.24711	0.23715	0.20232	0.16956	0.12878	0.09044	0.05893
		568.937	-0.000600932	-0.00057654	0.00156	-0.000432405	8.86985e-05	-0.000188484	0.000263878	0.000946856	0.00045458	0.000804939	6.43064e-05	0.000385838	0.00126	0.00124	0.00197	0.00056767	-0.00043684	0.00132	0.000889202	-0.00074285	-9.75683e-05	-0.000663021	4.65667e-05	0.000971248	0.00105	0.0038	0.00343	0.00614	0.00693	0.00893	0.00754	0.01169	0.01537	0.0228	0.04112	0.06267	0.08811	0.13092	0.17486	0.21171	0.24535	0.2356	0.20465	0.17288	0.12986	0.09177	0.05814
		569.104	0.00141	-0.000212876	6.65239e-06	0.00126	0.000124178	-0.00131	0.000822678	-0.000718458	-0.00057654	-4.65667e-05	0.000443492	0.000232834	0.00178	0.000106438	0.00118	-0.000478972	0.000383621	0.000277183	-0.000935769	0.000161875	0.000915812	-0.000266095	0.000241703	-0.000286053	0.00128	0.00335	0.00314	0.00674	0.00754	0.00802	0.00826	0.01067	0.01609	0.02254	0.04214	0.0662	0.09295	0.13752	0.183	0.21771	0.25458	0.24271	0.20852	0.17104	0.13049	0.08681	0.05383
		569.272	7.53937e-05	-6.87413e-05	0.00103	-4.43492e-05	0.000317097	9.09159e-05	-2.21746e-05	0.00154	0.000325967	0.000461232	0.000776112	0.00171	0.000133048	0.000277183	0.00136	0.000809374	-0.000150787	-0.000975683	-0.000359229	0.00103	7.76112e-05	0.000565453	0.000587627	0.000729545	0.00309	0.00256	0.00396	0.00666	0.00797	0.00954	0.00828	0.01322	0.01753	0.02706	0.04592	0.07291	0.1045	0.157	0.20514	0.24458	0.28169	0.2677	0.22584	0.18058	0.1394	0.09272	0.05769
		569.44	-0.000951291	-2.21746e-06	0.00154	-0.000113091	-0.00043684	-0.00074285	6.87413e-05	0.000787199	-0.000813809	0.000192919	0.00027053	-0.000926899	0.000403578	-0.000237268	0.00108	0.000773894	-0.000552148	0.000483407	2.43921e-05	-0.000745067	0.000323749	-0.000128613	-6.43064e-05	0.000514451	0.00137	0.00314	0.00404	0.00756	0.00882	0.00982	0.00855	0.01404	0.01938	0.02797	0.05099	0.08061	0.11526	0.17194	0.23124	0.27402	0.31215	0.30609	0.2605	0.20321	0.15992	0.10183	0.06186
		569.607	0.0001397	-0.000926899	-8.42636e-05	0.000459015	0.000368099	0.000510016	-0.000155222	0.000629759	0.00194	0.000266095	0.0014	0.00117	0.000747285	-0.000192919	0.00184	8.20461e-05	1.55222e-05	0.000773894	0.000516669	0.000920247	0.00125	-2.66095e-05	-0.00015744	0.00104	0.00116	0.00387	0.00418	0.00758	0.00936	0.00992	0.0091	0.01566	0.02055	0.03062	0.0533	0.08695	0.12574	0.18188	0.24797	0.29438	0.33846	0.33064	0.27607	0.21592	0.17087	0.11051	0.06576
		569.775	0.000310445	9.97858e-05	0.000574323	0.000379186	-0.000243921	-5.7654e-05	0.000248356	-0.000379186	0.000432405	-0.000505581	0.000986771	0.000946856	0.0015	0.00105	0.001	0.000255008	0.00147	0.000108656	0.000651934	-0.000206224	-0.000541061	0.0016	0.000541061	0.00156	0.00298	0.00396	0.00521	0.00828	0.00995	0.0122	0.00901	0.01492	0.01878	0.03333	0.05626	0.08777	0.1298	0.18625	0.25425	0.3048	0.34146	0.33079	0.2787	0.21568	0.17452	0.11413	0.0675
		569.942	-0.000290488	-2.66095e-05	-0.000239486	-0.000549931	0.000627542	-0.000798286	0.000574323	0.000811591	-0.00072511	0.00162	-6.87413e-05	0.00171	0.000722893	0.000880332	0.00126	0.00111	0.000793851	0.000935769	-0.000589845	0.000215094	0.000634194	0.000102003	0.000572105	0.00134	0.00334	0.00469	0.00496	0.00862	0.0101	0.00989	0.00851	0.01657	0.01943	0.03313	0.05626	0.08936	0.13268	0.18722	0.25309	0.30592	0.33891	0.32958	0.27701	0.21416	0.17349	0.11402	0.07159
		570.11	0.00105	0.000325967	-0.000201789	0.00089142	0.000651934	-0.000598715	0.0012	0.000168527	0.000926899	0.000922464	0.00144	0.00134	8.20461e-05	0.00129	0.000341489	0.000711805	0.000953509	0.00128	0.000563235	-0.000150787	0.000847071	0.00128	0.000851505	0.00017518	0.00147	0.00386	0.00337	0.00744	0.01044	0.00912	0.00912	0.01417	0.01833	0.0309	0.05285	0.08596	0.11872	0.17812	0.24302	0.28389	0.32972	0.31659	0.26398	0.21193	0.16874	0.1117	0.07229
		570.278	0.00142	0.000689631	-0.000399143	-0.00015744	0.00137	-0.00107	-0.000350359	0.00144	-7.31762e-05	0.000980118	0.000368099	0.00179	0.000820461	-0.000787199	0.00264	0.000370316	9.09159e-05	0.00056767	-2.66095e-05	0.000447927	-0.000700718	0.000665239	-0.000747285	0.00157	0.00336	0.00349	0.0032	0.00812	0.00967	0.01081	0.00974	0.01429	0.0181	0.0255	0.04974	0.08093	0.11686	0.17833	0.23688	0.28107	0.33881	0.31748	0.26645	0.21313	0.16804	0.10815	0.06979
		570.445	0.00111	0.00101	-8.86985e-06	0.000190702	0.00155	-0.000680761	-0.000281618	8.86985e-06	2.66095e-05	-0.000321532	-0.000334837	0.00125	-3.99143e-05	0.000849288	0.00156	-7.76112e-05	-0.000893637	-0.000208441	-0.000412448	-0.000235051	0.000359229	-4.65667e-05	0.000223964	0.00106	0.00301	0.0037	0.0034	0.00938	0.00948	0.01131	0.0091	0.01309	0.01907	0.02847	0.05151	0.08548	0.12288	0.19156	0.25537	0.30448	0.35727	0.32864	0.27805	0.22044	0.16527	0.10715	0.0685
		570.613	0.000616454	-2.43921e-05	0.000188484	0.000587627	0.000330402	0.000580975	0.00116	0.00153	0.00103	-0.000181832	-0.000784982	0.000982336	0.0019	0.00133	0.00193	0.000714023	0.000631977	0.00116	0.00099564	-0.000133048	7.09588e-05	0.000942421	-0.000104221	0.00112	0.00198	0.00349	0.00537	0.0095	0.00972	0.01002	0.01052	0.01439	0.01836	0.02982	0.05319	0.08845	0.12463	0.19369	0.25212	0.30151	0.34751	0.32216	0.26673	0.20852	0.16071	0.10414	0.0628
		570.78	-0.000232834	0.000569888	0.00073398	-0.000126395	0.000915812	-0.00028827	7.09588e-05	0.000682978	0.000587627	-0.000299357	0.000906942	0.00156	0.00117	0.000849288	0.00233	0.000255008	0.000944639	-0.000308227	-0.000421318	0.000447927	0.000226181	0.00106	0.000731762	0.000835983	0.00264	0.00397	0.00302	0.00952	0.00881	0.01032	0.00943	0.01382	0.0208	0.02894	0.05248	0.08364	0.11845	0.17776	0.23418	0.2742	0.31547	0.29424	0.24491	0.19183	0.14827	0.0981	0.06139
		570.948	0.00121	0.000561018	-0.000982336	0.000669674	0.000365881	-3.32619e-05	0.000847071	0.00125	-0.000141918	0.000430188	0.000638629	0.00134	0.000587627	0.000631977	-0.000177397	1.55222e-05	-0.000294922	0.00118	0.000481189	-0.000350359	-0.000204007	0.000893637	-0.000215094	-0.000104221	0.00253	0.00279	0.00269	0.00815	0.00848	0.00936	0.00861	0.01243	0.0192	0.02728	0.04853	0.08079	0.1109	0.16941	0.22083	0.26135	0.29866	0.28354	0.23506	0.18496	0.1447	0.09935	0.05742
		571.116	0.000292705	-0.000680761	7.09588e-05	0.000228399	0.000747285	-0.000181832	-0.000243921	9.97858e-05	0.00125	-0.000299357	0.000991206	-0.000170745	0.000321532	-0.000975683	0.00283	-0.000190702	0	-0.000547713	0.000822678	0.0001397	0.00148	0.000822678	0.000487842	0.000634194	0.00234	0.002	0.00383	0.00742	0.00875	0.00912	0.00657	0.01451	0.02132	0.02767	0.05445	0.08484	0.11442	0.17555	0.22978	0.26917	0.31007	0.29044	0.24091	0.18827	0.1421	0.09914	0.05952
		571.283	-0.000135265	0.00104	-0.000880332	0.001	0.00125	0.000700718	-0.0012	0.00198	-3.32619e-05	0.000478972	-0.000301575	0.00159	0.000875898	0.000909159	0.0013	0.000778329	-0.000503364	0.00175	-0.000835983	0	0.00123	0.000363664	0.000842636	-0.000135265	0.00264	0.00379	0.0042	0.00806	0.00876	0.01152	0.00824	0.01422	0.01997	0.02743	0.05688	0.08789	0.11898	0.18308	0.23701	0.27414	0.31733	0.29775	0.24458	0.19194	0.14631	0.10173	0.0612
		571.451	8.6481e-05	0.000931334	0.000505581	0.00184	0.00125	-0.00108	0.000776112	0.00171	-0.000858158	0.000634194	0.000485624	0.000960161	0.00155	0.00154	0.00133	0.000146352	0.00123	0.000206224	0.000206224	-0.00060315	0.00206	-0.000884767	0.000674108	0.00167	0.00244	0.00354	0.00398	0.00741	0.00849	0.01011	0.00775	0.01351	0.02077	0.02903	0.0558	0.08704	0.11964	0.18583	0.24098	0.2772	0.31714	0.29501	0.24323	0.19084	0.14735	0.09873	0.06175
		571.618	0.000824896	0.000969031	0.000549931	-0.000862593	6.65239e-06	0.000385838	-0.000432405	0.00014857	0.000261661	-0.000352576	0.000671891	0.00153	0.00159	0.000268313	0.00243	-7.98286e-05	7.09588e-05	0.00141	0.000784982	-7.53937e-05	0.000714023	0.000580975	0.00042797	0.000190702	0.00221	0.00347	0.00328	0.0085	0.00892	0.00908	0.00893	0.01359	0.01961	0.0307	0.05542	0.09065	0.1223	0.19074	0.24967	0.29031	0.33539	0.30738	0.25249	0.19492	0.15229	0.09843	0.05993
		571.786	-4.21318e-05	-0.000124178	6.20889e-05	-0.000133048	0.00118	-0.000274965	0.000631977	-0.000181832	0.000698501	0.00197	0.00029714	0.00226	0.000379186	0.00118	0.00193	0.000569888	-0.000155222	0.000745067	-0.000758372	0.000170745	-8.6481e-05	2.43921e-05	0.000348142	0.00259	0.00277	0.00466	0.00386	0.00863	0.00987	0.01009	0.00819	0.01453	0.02172	0.03026	0.0564	0.09471	0.1292	0.20055	0.26449	0.30553	0.35097	0.32216	0.26653	0.20552	0.15455	0.10202	0.06285
		571.953	0.000853723	0.00105	-0.000164092	0.000840418	-1.99572e-05	0.000144135	0.0005588	0.000682978	0.00013083	-0.000869245	0.000654151	0.00208	-0.000620889	0.000580975	0.00161	-0.000587627	-1.99572e-05	0.00129	0.00208	0.00116	0.000922464	0.000827113	0.000496712	0.000909159	0.00266	0.00443	0.00344	0.00909	0.0108	0.01024	0.00761	0.01392	0.02058	0.02904	0.0561	0.09012	0.12878	0.19324	0.2606	0.30472	0.34594	0.31782	0.26678	0.20543	0.15593	0.10356	0.06193
		572.121	0.0001397	0.00089142	-0.000361446	0.000439057	0.000459015	0.000241703	0.000547713	0.000851505	0.0012	0.000352576	0.000791634	0.000807156	0.00031488	0.00154	0.00114	-0.00176	-0.00121	0.000401361	-0.000115308	0.000266095	0.000525539	-5.7654e-05	0.00204	0.000776112	0.00257	0.0028	0.00498	0.00748	0.01228	0.00903	0.00791	0.01444	0.02076	0.02749	0.05268	0.08844	0.12511	0.18996	0.24716	0.29616	0.33279	0.31038	0.26476	0.20583	0.15448	0.10507	0.0644
		572.288	0.000867028	0.00124	-7.09588e-05	0.000119743	0.000350359	-0.000290488	0.000634194	0.00191	0.000782764	-0.000745067	0.000334837	0.000889202	0.00113	0.000217311	0.00296	-0.00015744	0.000543278	0.00013083	0.000776112	-0.000396926	0.000425753	0	0.000736197	0.000199572	0.00212	0.0041	0.0047	0.00814	0.00993	0.01047	0.00931	0.01414	0.01749	0.02932	0.05403	0.08413	0.12033	0.18008	0.24045	0.28607	0.32355	0.30131	0.25301	0.19934	0.15174	0.1041	0.06059
		572.456	0.000496712	0.000949074	0.000263878	3.32619e-05	0.000461232	0.00116	-0.000534408	8.86985e-05	0.000490059	0.0001397	0.000494494	0.00212	0.00187	0.000858158	0.00197	-0.000529973	0.00151	0.00121	0.00183	0.000204007	0.000955726	0.00119	0.000616454	0.000334837	0.00171	0.00336	0.00449	0.00796	0.01111	0.01166	0.00875	0.01623	0.0208	0.03123	0.05466	0.08871	0.12599	0.18642	0.2482	0.29349	0.32601	0.30975	0.25709	0.20172	0.14978	0.1026	0.06112
		572.624	0.00136	0.000656369	0.000181832	-0.000161875	0.000252791	0.000527756	0.000381403	-0.000547713	0.0004191	-0.000286053	-0.00105	0.00233	-0.00121	0.000507799	0.00276	-9.53509e-05	-5.10016e-05	0.000937986	0.000787199	0.00075172	0.00104	0.00214	0.000800504	9.31334e-05	0.00231	0.00345	0.00385	0.00854	0.01169	0.01211	0.01032	0.01646	0.02199	0.03137	0.05869	0.09285	0.13407	0.19327	0.26076	0.31235	0.34835	0.32343	0.27498	0.22048	0.15795	0.1068	0.06633
		572.791	-0.000960161	0.000858158	-0.00061202	-0.000124178	0.00122	0.000210659	-0.00152	0.00178	0.000776112	-0.000137483	0.00061202	0.00279	0.000226181	0.000691848	0.00229	0.000323749	0.000496712	0.000498929	0.000702935	-0.000246138	-0.0002794	0.000381403	-0.000434623	0.00139	0.00291	0.00499	0.00351	0.0086	0.012	0.01161	0.01087	0.01534	0.022	0.02985	0.05736	0.09442	0.13332	0.19888	0.26756	0.31456	0.35635	0.33051	0.2829	0.23173	0.16778	0.11346	0.0721
		572.959	-0.000421318	-0.000359229	-0.000729545	-0.0004191	-0.000126395	5.32191e-05	-0.000434623	0.000598715	0.000813809	-0.00119	0.000629759	0.00184	-0.000388056	0.00106	0.00247	0.000623107	0.000483407	0.00107	0.00031488	0.000246138	0.000853723	-0.000394708	-7.31762e-05	0.000762807	0.00226	0.00476	0.0041	0.00945	0.01043	0.01148	0.00906	0.01544	0.0224	0.03169	0.05886	0.0967	0.13384	0.20386	0.26688	0.31331	0.35536	0.32549	0.27448	0.22138	0.15815	0.10835	0.06746
		573.126	0.000525539	0.000523321	-0.000512234	0.000317097	-0.000195137	0.000966813	0.00112	0.000474537	0.000607585	-0.000583193	-0.000572105	0.00149	0.00159	0.000813809	0.00148	0.0012	0.000674108	0.000210659	-0.000563235	0.000206224	0.000924682	0.00186	0.000370316	-0.000281618	0.00177	0.0033	0.00358	0.0082	0.00916	0.00996	0.00934	0.0141	0.02129	0.02907	0.05906	0.09929	0.13489	0.20887	0.26904	0.31429	0.35803	0.32066	0.26819	0.21606	0.15409	0.10555	0.06521
		573.294	0.00138	-0.000210659	0.000467884	-0.000534408	-0.000352576	-0.000243921	0.000348142	0.000822678	6.43064e-05	0.00061202	0.000634194	0.000119743	0.000365881	-0.000223964	0.00272	0.00111	0.00111	0.00129	9.53509e-05	0.000257226	0.000399143	-3.10445e-05	0.000170745	0.000529973	0.0031	0.00525	0.00377	0.01032	0.01052	0.01139	0.00899	0.01308	0.02306	0.03142	0.06326	0.10391	0.1393	0.2243	0.28291	0.32998	0.3832	0.34125	0.28409	0.22608	0.16243	0.10967	0.06699
		573.461	9.31334e-05	0.0018	-7.76112e-05	0.000283835	0.000117525	-0.000201789	0.000563235	-0.00012196	0.000720675	-6.65239e-05	-0.000223964	0.000922464	0.000467884	0.00143	0.00101	-7.31762e-05	0.000257226	0.00165	-0.00012196	-0.000277183	0.000450145	0.00074285	-0.00041023	0.000223964	0.00293	0.00391	0.00325	0.00941	0.00966	0.01104	0.00918	0.01493	0.02076	0.02986	0.06455	0.10419	0.14422	0.2294	0.29188	0.34115	0.39704	0.3535	0.29599	0.23637	0.17078	0.1095	0.06776
		573.629	-7.09588e-05	0.0001397	-0.000589845	-2.8827e-05	0.000496712	0.00027053	0.00144	0.000339272	0.0015	-2.8827e-05	-0.000964596	0.00175	8.6481e-05	0.00118	0.0043	0.000587627	-0.00102	-0.000452362	1.99572e-05	0.000368099	0.00196	0.0013	0.000447927	0.00177	0.00361	0.0053	0.00268	0.01082	0.01203	0.01268	0.00926	0.01292	0.02161	0.03005	0.06144	0.10452	0.14227	0.22439	0.29	0.34112	0.39255	0.35138	0.29273	0.23078	0.17318	0.11104	0.06785
		573.796	0.000618672	0.00085594	-0.000620889	-0.000357011	0.00057654	0.000385838	0.000951291	0.00128	-0.00017518	0.000274965	-0.000416883	0.00144	0.000592062	-0.00030601	0.000527756	0.00113	-6.20889e-05	0.00104	0.000430188	-0.00125	-3.10445e-05	0.000871463	0.000607585	-0.000150787	0.0026	0.00404	0.00448	0.01034	0.01217	0.01239	0.00979	0.01412	0.02124	0.03066	0.0608	0.10644	0.14564	0.22623	0.2991	0.34367	0.39398	0.36344	0.30221	0.23295	0.17641	0.11491	0.07122
		573.964	-0.000263878	0.000906942	-0.000957944	0.000223964	5.98715e-05	0.0002794	-0.000807156	0.00143	0.00118	0.000705153	0.000516669	-0.000201789	0.000408013	0.000226181	0.0018	0.00159	-0.000745067	0.000583193	-8.42636e-05	-0.00056767	0.000988988	0.000833766	0.000731762	0.000829331	0.00277	0.00477	0.00425	0.00972	0.00942	0.01169	0.01036	0.01475	0.02231	0.03231	0.05727	0.1043	0.13792	0.2203	0.294	0.33353	0.39001	0.36093	0.30101	0.23601	0.1852	0.12287	0.07687
		574.131	-0.000312662	0.000680761	-0.00072511	-0.000268313	0.000507799	-0.000104221	0.000459015	-6.65239e-05	-3.54794e-05	0.00029714	0.000984553	0.000975683	0.000574323	0.000301575	0.00264	-0.000259443	0.000618672	0.00114	0.000421318	0.000543278	0.000955726	0.00197	0.000964596	-0.00014857	0.00419	0.00567	0.0033	0.01009	0.0106	0.01232	0.00956	0.01263	0.0209	0.02982	0.05557	0.09752	0.13478	0.21166	0.28185	0.32725	0.37816	0.35437	0.29666	0.24104	0.18562	0.12533	0.08232
		574.299	-0.000631977	0.000714023	-0.00111	0.000813809	0.000494494	0.000274965	-0.0011	0.000487842	0.00196	0.000485624	0.000627542	0.00209	0.00015744	-0.000228399	0.000729545	9.75683e-05	3.99143e-05	0.0018	-0.000951291	-0.000281618	9.97858e-05	0.00126	7.53937e-05	0.000787199	0.00209	0.00355	0.00499	0.00884	0.00966	0.01304	0.00922	0.01157	0.01902	0.03345	0.05709	0.09661	0.13907	0.20837	0.28072	0.32982	0.37343	0.3515	0.29608	0.23633	0.18402	0.12165	0.08133
		574.466	0.000381403	0.000858158	-0.000629759	-0.000960161	0.000643064	-0.000239486	0.0013	0.000765024	0.000813809	-0.000654151	0.000592062	0.00196	0.00111	0.000232834	0.00253	0.000476754	-6.65239e-06	0.00212	-0.000361446	-0.000161875	0.00060315	0.000505581	0.000645281	0.000702935	0.00379	0.00422	0.00494	0.00977	0.01067	0.01151	0.00723	0.01452	0.02059	0.03285	0.0551	0.09923	0.14228	0.2088	0.2797	0.33663	0.37447	0.35366	0.29948	0.24035	0.18485	0.12298	0.08078
		574.634	-0.000328184	0.00042797	0.000376969	0.000663021	0.000117525	0.00075172	0.000918029	-0.000243921	0.000765024	-6.43064e-05	-0.00125	0.00232	-0.000106438	0.00031488	0.00245	-0.000325967	-0.000239486	0.00031488	0.00188	-0.000365881	0.00175	0.0017	0.000510016	0.000665239	0.00189	0.00449	0.00537	0.00959	0.01143	0.01236	0.00885	0.01372	0.0213	0.0349	0.06119	0.10234	0.15117	0.22057	0.29364	0.35056	0.38699	0.35917	0.3064	0.23964	0.17649	0.11783	0.0732
		574.801	-0.000680761	-0.000332619	0.00157	-0.00109	-0.000343707	0.00103	-0.000261661	0.00102	2.66095e-05	-0.00104	-0.000150787	-0.000339272	0.000951291	0.000727328	0.00263	0.000374751	0.000232834	0.000390273	3.10445e-05	0.000117525	0.000656369	0.000620889	-0.000472319	0.000374751	0.00263	0.00448	0.00463	0.00879	0.01224	0.01315	0.00739	0.01491	0.02175	0.03361	0.06391	0.1056	0.15172	0.2244	0.29649	0.35359	0.38892	0.35362	0.30159	0.23292	0.17064	0.11755	0.07018
		574.969	0.000206224	0.00119	0.000232834	-0.000982336	1.99572e-05	0.00159	-0.000348142	-0.00144	0.000414665	0.00117	-0.000126395	0.000374751	0.000663021	-0.00017518	0.0012	0.000767242	-8.86985e-06	0.00128	-0.000250573	0.000798286	0.000363664	0.00115	0.0005588	0.000310445	0.00238	0.00385	0.00514	0.00881	0.01156	0.01246	0.00908	0.01598	0.02251	0.03507	0.06612	0.10457	0.15296	0.22397	0.29389	0.34653	0.38126	0.34843	0.30141	0.23135	0.17133	0.12166	0.07425
		575.136	-0.00046345	0.00014857	0.000230616	-0.0004191	0.00134	0.000762807	9.09159e-05	0.000878115	0.00122	-0.00046345	0.000625324	0.00151	6.87413e-05	0.000702935	0.0014	0.000880332	-3.54794e-05	0.00118	0.000529973	1.10873e-05	0.000720675	0.00112	0.000255008	0.000572105	0.00383	0.00502	0.00545	0.00853	0.01212	0.01425	0.00847	0.01674	0.02479	0.03538	0.06521	0.10476	0.15235	0.2246	0.29486	0.35068	0.38229	0.3506	0.30233	0.23546	0.17559	0.12444	0.07745
		575.304	-0.00044571	0.00167	-0.000246138	5.10016e-05	0.000303792	0.000226181	0.000263878	0.000321532	0.00122	0.000399143	-3.54794e-05	0.00133	0.000197354	-0.00056767	0.00184	0.000922464	-0.000820461	0.000969031	0.00131	0.000671891	0.00029714	0.000926899	-0.000538843	0.000494494	0.00316	0.00378	0.004	0.00823	0.01285	0.01434	0.00963	0.01701	0.0247	0.03319	0.06564	0.1009	0.15228	0.22177	0.29013	0.34629	0.38376	0.35087	0.29822	0.23749	0.17981	0.12209	0.07903
		575.471	0.000363664	-0.00108	0.000405796	0.000596497	0.002	0.00103	0.000255008	0.00203	5.10016e-05	0.000137483	0.000164092	0.0035	-0.000665239	0.000709588	0.0016	0.000135265	0.000629759	0.00059428	0.000292705	-0.000749502	0.000450145	0.000381403	0.000399143	0.00221	0.00259	0.00389	0.00537	0.01008	0.01328	0.01531	0.0084	0.01525	0.02294	0.03271	0.06106	0.10264	0.15252	0.21926	0.29325	0.3518	0.38752	0.3582	0.30701	0.24204	0.18144	0.12418	0.08101
		575.639	0.000696283	0.00176	-9.31334e-05	0.000141918	0.000634194	0.00133	0.00111	0.000844853	0.00075172	0.000698501	0.000722893	0.00118	-0.000623107	0.000372534	0.00208	2.21746e-06	-0.000137483	0.000596497	0.000416883	-0.000405796	0.00137	-3.54794e-05	-0.000549931	0.00165	0.00156	0.00447	0.00568	0.00956	0.01154	0.01438	0.00863	0.01603	0.0215	0.032	0.06007	0.10052	0.1506	0.22346	0.29934	0.35991	0.39158	0.37028	0.31429	0.24556	0.1899	0.12691	0.08027
		575.806	0.000292705	0.00105	6.20889e-05	-0.000281618	0.00113	0.000441275	0.00128	-8.86985e-06	0.000159657	0.000104221	0.000394708	0.00274	0.000312662	0.00113	0.00229	-0.000164092	0.000554366	0.000926899	0.000778329	0.000476754	-0.000689631	0.000443492	0.0013	0.000636412	0.00174	0.00491	0.00458	0.01095	0.01255	0.01349	0.00948	0.01544	0.021	0.0352	0.0602	0.10489	0.15237	0.22631	0.30787	0.3633	0.404	0.38013	0.32325	0.25208	0.19318	0.12623	0.0817
		575.974	8.86985e-06	-0.000565453	-5.32191e-05	0.000266095	0.000250573	-0.00107	0.00125	0.00103	5.54366e-05	0.000345924	-0.000119743	0.000654151	0.000760589	0.00121	0.0016	-0.00104	-8.86985e-06	0.00129	-0.000931334	-0.00115	0.00196	0.00043684	0.000957944	0.00106	0.00226	0.0044	0.00493	0.01128	0.01374	0.01478	0.01213	0.01677	0.02277	0.03626	0.06322	0.11154	0.1578	0.24288	0.32641	0.37768	0.42746	0.39812	0.32877	0.25738	0.1989	0.12696	0.08357
		576.141	-0.00043684	0.00108	-0.00101	-0.0013	-0.000303792	5.10016e-05	-0.000647499	-0.000252791	0.0026	-0.000538843	0.000631977	0.0014	0.000802721	0.00108	0.00144	0.00144	-4.87842e-05	0.000283835	0.000250573	-0.000731762	1.77397e-05	0.00205	5.98715e-05	-0.000643064	0.00183	0.00522	0.005	0.01033	0.01438	0.01579	0.01258	0.0161	0.0225	0.03508	0.06534	0.11556	0.16336	0.24689	0.33167	0.3861	0.43634	0.40312	0.33717	0.26841	0.20029	0.1282	0.08262
		576.309	9.09159e-05	-0.000984553	0.000605367	-0.00144	0.000911377	0.00148	8.86985e-06	0.000902507	-0.00085594	0.000478972	0.000549931	6.65239e-06	0.000654151	0.000747285	0.00122	0.000718458	0.000541061	0.000986771	0.000461232	-0.00132	0.00087368	0.000977901	0.00145	-0.000490059	0.00286	0.0054	0.00605	0.01058	0.01456	0.01622	0.0109	0.01711	0.02464	0.03535	0.06411	0.11598	0.16327	0.24784	0.33275	0.39181	0.43806	0.4074	0.34225	0.26883	0.20055	0.1315	0.0834
		576.476	-0.001	0.00147	0.000461232	0.00061202	-0.000161875	0.00121	-0.000274965	0.00104	0.00156	0.0011	0.000153005	0.00249	-0.000317097	0.000736197	0.000933552	0.000310445	-0.000847071	0.00159	-0.000259443	-5.98715e-05	0.000827113	0.00169	-0.000736197	0.000769459	0.00233	0.00669	0.0053	0.01081	0.01231	0.01504	0.01111	0.01553	0.02466	0.03414	0.06638	0.11861	0.16796	0.25862	0.33828	0.39498	0.45067	0.4139	0.35317	0.27926	0.20259	0.13552	0.08369
		576.644	-0.000217311	0.00129	-0.000243921	-0.00074285	-0.00148	0.0004191	-0.000119743	8.86985e-05	0.000651934	0.00123	-0.000354794	0.00227	0.000969031	-0.0004191	0.0016	0.000596497	0.000425753	0.0013	0.00124	0.00117	0.00153	5.10016e-05	0.00212	-0.000902507	0.00208	0.00455	0.00507	0.01314	0.01194	0.0146	0.01073	0.01599	0.02256	0.03437	0.06607	0.1192	0.16737	0.26514	0.34382	0.40368	0.46449	0.42133	0.35715	0.28042	0.2036	0.13732	0.08415
		576.811	-0.000791634	-0.000501146	-1.55222e-05	-0.00059428	0.000960161	0.000478972	0.00149	0.000323749	0.000760589	-8.6481e-05	-0.00112	0.00294	0.00137	0.00118	0.0024	0.000740632	-0.000325967	0.0017	0.000565453	-0.000521104	-0.000510016	0.0014	0.000988988	0.000516669	0.00263	0.00524	0.00464	0.01105	0.01188	0.01514	0.00956	0.01415	0.02196	0.03369	0.06646	0.12207	0.16492	0.25806	0.33308	0.3972	0.45522	0.40329	0.34854	0.27184	0.19203	0.13333	0.07983
		576.979	0.000172962	0.000292705	0.000561018	2.21746e-06	-0.000372534	0.00111	0.000727328	0.000328184	0.00154	-0.000443492	0.000339272	0.00173	0.000918029	0.000643064	0.00247	-0.000598715	0.000263878	0.000929117	0.00175	-5.32191e-05	0.000942421	0.00166	0.00125	0.000126395	0.00362	0.00463	0.0048	0.00895	0.01283	0.01566	0.01019	0.01716	0.02354	0.0324	0.06543	0.11362	0.16403	0.25008	0.32392	0.39054	0.44086	0.39195	0.3421	0.27136	0.19003	0.12781	0.08072
		577.146	-0.000988988	0.000492277	0.0004191	0.00135	0.000368099	-0.000195137	0.00126	0.000190702	0.000993423	-0.00029714	-0.000660804	0.00128	0.000631977	0.000658586	0.0027	-0.00162	0.000170745	0.00143	0.000698501	-0.00126	-0.000443492	0.000678543	0.000791634	0.000339272	0.00238	0.00306	0.00556	0.00955	0.01234	0.01479	0.00862	0.0164	0.02141	0.03203	0.06436	0.10889	0.15936	0.24304	0.315	0.37735	0.43577	0.38533	0.3369	0.26924	0.1875	0.12964	0.08362
		577.314	-0.000474537	-0.00071624	-0.000408013	-0.000514451	0.000614237	0.0018	-0.000416883	-0.000359229	0.00174	0.00136	-0.000490059	0.00107	0.000587627	0.000587627	0.00123	0.00129	0.00136	-0.000691848	0.002	-0.000452362	0.000159657	0.000536626	0.000403578	0.000747285	0.00213	0.00439	0.00519	0.01034	0.01307	0.01426	0.01063	0.0167	0.02193	0.03358	0.06654	0.10688	0.15362	0.23315	0.30197	0.36564	0.40916	0.36748	0.31847	0.24379	0.1789	0.1217	0.07196
		577.481	6.65239e-06	0.00169	0.00113	-0.000248356	0.0001397	0.000470102	0.00163	-0.00088255	0.000361446	0.00122	-0.000991206	0.00209	0.00116	-0.000252791	0.00106	0.000390273	7.31762e-05	0.00132	-0.00015744	0.000470102	0.00107	-0.00046345	0.000385838	-4.21318e-05	0.00344	0.00367	0.00439	0.01007	0.01359	0.0146	0.0105	0.01493	0.02484	0.0365	0.07103	0.11282	0.16358	0.246	0.31789	0.38318	0.42593	0.37905	0.32567	0.25033	0.18334	0.12771	0.07065
		577.648	0.000252791	0.00101	0.000705153	-0.00059428	9.31334e-05	-0.000572105	0.00147	0.000749502	0.00104	-0.000620889	-0.000767242	0.00222	0.00129	0.000401361	0.00231	-0.000388056	0.00056767	0.000401361	-0.000915812	-0.00125	0.00126	0.0013	-0.000219529	8.86985e-05	0.00267	0.00516	0.006	0.00997	0.01303	0.01505	0.0113	0.01647	0.02434	0.03437	0.07168	0.12323	0.17339	0.26645	0.3477	0.40699	0.45777	0.40869	0.34769	0.26428	0.19171	0.12644	0.07567
		577.816	-0.000516669	0.000802721	-0.00191	-0.000430188	4.43492e-05	0.00134	0.000860375	-0.000572105	0.000299357	0.000778329	0.000871463	0.00162	0.000658586	-0.000257226	0.0015	0.00119	0.00046345	0.00244	0.000711805	0.00129	0.000942421	0.00105	0.00129	-0.000538843	0.00151	0.00522	0.00319	0.01232	0.01306	0.0145	0.01097	0.01712	0.02544	0.0382	0.07494	0.12928	0.17808	0.27966	0.37486	0.42375	0.48166	0.43331	0.34581	0.26669	0.19641	0.12271	0.0764
		577.983	-0.000416883	0.000780547	0.00014857	-0.00124	0.00151	-0.000547713	0.00172	-0.000776112	0.00124	0.00161	-0.000512234	0.0017	0.00288	0.000408013	0.000833766	-0.000439057	0.00073398	0.00108	-3.54794e-05	-0.000141918	0.00133	0.00165	-0.000490059	-0.000292705	0.00241	0.00537	0.00319	0.01256	0.01217	0.01513	0.01213	0.01712	0.02621	0.04052	0.07542	0.13669	0.18385	0.2966	0.38334	0.43058	0.50541	0.44843	0.35473	0.27882	0.20001	0.12278	0.07739
		578.151	-0.000135265	0.000765024	-0.00156	0.000153005	0.000503364	-0.000168527	0.000711805	0.000434623	0.000847071	0.00263	-1.55222e-05	0.000512234	0.00263	0.000543278	0.00309	0.00104	-0.000368099	0.000871463	0.000124178	-0.00074285	0.00112	0.000629759	0.00192	0.000221746	0.00319	0.00539	0.00405	0.01363	0.0134	0.01479	0.01258	0.01685	0.02889	0.04149	0.08135	0.14215	0.18891	0.30417	0.39081	0.44277	0.5175	0.45293	0.35781	0.28048	0.20004	0.12265	0.07656
		578.318	0.000592062	0.00131	-0.000587627	0.00029714	0.000789416	-0.000847071	0.000188484	-0.000798286	0.000793851	0.00135	0.00013083	0.000128613	0.000638629	0.00148	0.00129	0.00259	-2.21746e-06	0.00105	-0.000363664	0.000481189	0.00106	0.00139	0.00229	-0.000749502	0.00293	0.00512	0.00421	0.01247	0.01362	0.01562	0.01276	0.01738	0.02856	0.0486	0.08512	0.14392	0.19485	0.30823	0.38883	0.44026	0.50053	0.43399	0.34899	0.26675	0.19231	0.12018	0.07498
		578.486	0.00030601	-0.000478972	-3.10445e-05	-0.0015	0.000219529	0.000328184	0.00127	0.000920247	0.00104	0.000953509	-0.000312662	0.00251	0.00155	0.000587627	0.00228	0.00335	0.000640847	0.00115	-7.98286e-05	0.000299357	0.00088255	0.000946856	0.002	0.00118	0.00458	0.00458	0.00557	0.01194	0.01316	0.01606	0.01249	0.01965	0.03013	0.04587	0.08779	0.14614	0.20478	0.31348	0.39485	0.45558	0.50951	0.44169	0.36004	0.2722	0.19602	0.12088	0.07366
		578.653	-7.31762e-05	0.00153	-0.000911377	-0.00044571	0.000110873	0.000711805	0.00154	-0.00075172	0.000629759	0.00118	9.75683e-05	0.0032	0.000408013	-4.43492e-06	0.00294	0.000374751	0.000383621	0.000663021	0.000835983	0.000350359	0.000833766	0.00228	0.000960161	0.00105	0.00325	0.00514	0.00606	0.01267	0.01489	0.01602	0.01107	0.02069	0.02891	0.04401	0.08667	0.14888	0.2056	0.31192	0.39886	0.46182	0.51643	0.4535	0.37145	0.27694	0.20245	0.12967	0.07671
		578.821	-0.000878115	6.20889e-05	0.000498929	-0.000778329	0.000523321	-0.000321532	0.00149	0.000618672	0.000206224	0.000951291	-0.000354794	0.000647499	0.000738415	2.43921e-05	0.00203	0.00108	0.00103	0.00184	0.000676326	0.000631977	0.00138	0.00148	0.00107	0.00122	0.00349	0.00561	0.00564	0.01349	0.0143	0.0166	0.00998	0.01859	0.02794	0.04028	0.08605	0.14862	0.19913	0.31052	0.40139	0.46194	0.51907	0.46568	0.37743	0.29413	0.21108	0.13825	0.08128
		578.988	0.00060315	-0.000871463	-0.000292705	-0.00124	-0.000248356	0.000241703	0.000634194	-0.000869245	0.000696283	0.00153	-0.00114	0.000527756	0.00233	6.65239e-06	0.00209	0.00104	7.76112e-05	0.000523321	0.000272748	-0.000350359	0.000277183	-1.99572e-05	0.000483407	-0.00134	0.00437	0.00553	0.00469	0.01142	0.01371	0.01614	0.01085	0.02017	0.02967	0.04123	0.08559	0.14919	0.19449	0.31004	0.40466	0.451	0.53187	0.47109	0.3795	0.30499	0.21822	0.14089	0.08864
		579.155	0.000818244	0.000660804	-0.000357011	-1.99572e-05	0.0015	0.000206224	0.000523321	0.00107	0.00017518	0.00224	0.000153005	0.00196	0.00156	-2.66095e-05	0.00177	-0.000345924	0.000831548	0.000796069	-0.000722893	-8.6481e-05	0.000396926	0.00158	0.000572105	-0.00163	0.00294	0.00613	0.00444	0.01311	0.01279	0.01648	0.01062	0.01998	0.02849	0.03854	0.08247	0.14159	0.18595	0.30418	0.38844	0.4411	0.52551	0.45997	0.37244	0.29899	0.21025	0.13299	0.0855
		579.323	-0.000798286	-0.000784982	-0.000470102	6.65239e-05	0.000403578	0.000574323	0.000884767	-0.00123	0.000851505	0.00164	-4.43492e-05	0.000629759	0.00073398	0.00117	0.00235	0.00125	0.000266095	0.00186	0.00129	0.000439057	-0.00041023	0.00178	-0.000290488	0.00043684	0.00279	0.0051	0.00469	0.01199	0.0148	0.01715	0.01153	0.02084	0.03115	0.03984	0.08405	0.14092	0.19108	0.30611	0.38606	0.46056	0.52618	0.4535	0.38537	0.306	0.20693	0.13383	0.08626
		579.49	-0.000188484	0.000321532	0.000529973	0.00129	-0.000654151	0.000186267	0.00223	5.32191e-05	0.001	0.00175	-0.000126395	0.00204	-0.000186267	-0.000303792	0.00196	-0.000368099	-0.000563235	0.00146	-0.000246138	0.000711805	-0.00042797	0.00215	7.98286e-05	0.000405796	0.00294	0.00606	0.00567	0.01244	0.01606	0.01943	0.01217	0.02184	0.03254	0.04164	0.08516	0.14244	0.20139	0.30958	0.39152	0.47031	0.53024	0.45061	0.39101	0.30802	0.20435	0.13941	0.08645
		579.658	-0.00135	-0.000510016	0.000283835	-3.32619e-05	0.00113	0.00222	0.000578758	-0.000299357	0.0023	0.0012	-0.00132	0.00224	-0.000578758	0.000758372	0.00187	0.000266095	0.000993423	0.00085594	0.000729545	-0.000569888	0.000663021	0.0021	0.000146352	0.00111	0.00249	0.00697	0.00715	0.01144	0.01695	0.01923	0.01171	0.02134	0.03314	0.04525	0.08382	0.14542	0.20495	0.3047	0.39643	0.47367	0.51511	0.4515	0.39413	0.29725	0.20309	0.14306	0.0856
		579.825	-0.000423535	-0.000408013	-0.000616454	-0.00117	-4.65667e-05	0.000778329	0.00132	0.00132	0.0015	-0.000580975	0.000261661	0.00203	0.00189	0.000609802	0.00373	-0.000461232	-0.000323749	-0.000343707	0.000800504	-0.000862593	0.00015744	0.001	2.21746e-06	0.000294922	0.00233	0.00636	0.0058	0.01066	0.01575	0.01668	0.00821	0.02082	0.03027	0.04464	0.08639	0.14481	0.20622	0.30031	0.38828	0.4656	0.49111	0.43474	0.37653	0.28194	0.19682	0.14002	0.07998
		579.992	0.000731762	-0.000600932	-0.00202	-0.000547713	-0.000510016	2.43921e-05	0.00193	-0.000980118	0.00139	0.00184	-0.00133	0.003	0.00176	0.00113	0.00218	-3.76969e-05	0.000328184	0.00139	0.00181	0.000773894	-0.000525539	0.00205	0.00146	0.000310445	0.0032	0.00447	0.00629	0.0117	0.01671	0.01831	0.0101	0.02108	0.03207	0.04562	0.09245	0.15012	0.21011	0.31712	0.40074	0.46558	0.5029	0.43633	0.36897	0.26763	0.18673	0.12986	0.0733
		580.16	-0.00027053	-0.000221746	-2.8827e-05	-0.000219529	-0.00058541	-0.000141918	-0.000988988	2.21746e-06	-0.00013083	0.000408013	0.000217311	3.99143e-05	0.000915812	0.000113091	0.002	-0.0001397	0.000525539	4.65667e-05	0.00118	0.00074285	0.00142	0.00105	0.000647499	0.000133048	0.00294	0.00587	0.00645	0.01177	0.01831	0.021	0.01211	0.02294	0.03385	0.04755	0.09969	0.16468	0.23394	0.34348	0.43906	0.51082	0.548	0.47304	0.39314	0.28414	0.19922	0.1324	0.07406
		580.327	-0.00105	-0.00118	0.000618672	-0.000787199	0.000141918	0.000747285	0.00144	0.000172962	0.00101	0.000580975	0.000572105	0.0014	0.0023	-0.00176	0.00103	0.00104	0.0017	0.00134	0.000512234	-1.99572e-05	0.00128	0.000871463	0.00175	0.000354794	0.00318	0.00496	0.00715	0.01134	0.01865	0.0213	0.01044	0.02193	0.034	0.04778	0.09873	0.16159	0.23543	0.34886	0.44355	0.53201	0.57146	0.49734	0.42436	0.30255	0.20839	0.14132	0.07823
		580.495	0.000425753	0.000204007	0.00163	-0.000636412	0.000199572	0.000277183	0.00151	-0.000201789	8.42636e-05	0.00101	-0.00106	0.00238	0.000518886	0.000822678	0.00124	0.00028827	0.000204007	0.000492277	0.000192919	1.33048e-05	0.00042797	-0.000266095	3.10445e-05	0.000108656	0.00181	0.00481	0.00713	0.01036	0.01852	0.02185	0.01	0.02303	0.03148	0.04488	0.09417	0.15446	0.23098	0.34427	0.4325	0.52184	0.5565	0.48903	0.41743	0.30253	0.21066	0.14453	0.07798
		580.662	-0.00061202	0.000924682	0.000671891	-0.000150787	-0.000731762	0.00132	7.09588e-05	0.000290488	0.000474537	-0.000135265	-0.000186267	0.00246	0.00123	0.000574323	0.00233	0.000649716	-1.77397e-05	0.0016	0.000913594	-0.000727328	0.00162	0.00239	0.00184	-0.000793851	0.00276	0.00588	0.00551	0.01361	0.01683	0.02046	0.01167	0.02286	0.03177	0.04396	0.09702	0.15462	0.22122	0.33445	0.42363	0.4972	0.53959	0.46831	0.38967	0.28555	0.20138	0.13675	0.07478
		580.829	-0.000503364	2.8827e-05	0.000765024	0.000155222	0.000368099	0.00107	9.53509e-05	-0.000474537	0.00158	0.00164	9.31334e-05	0.00223	0.00247	0.000465667	0.00263	0.00104	-0.000425753	0.00132	0.00123	0.000195137	-0.00131	0.000820461	0.000851505	0.000793851	0.003	0.00553	0.00736	0.01424	0.01746	0.01967	0.00976	0.02174	0.03042	0.04108	0.09424	0.14935	0.20849	0.3251	0.40354	0.47269	0.51224	0.44033	0.37091	0.2721	0.19196	0.12929	0.07278
		580.997	-6.20889e-05	0.00127	0.000459015	4.65667e-05	0.000578758	8.86985e-05	0.00031488	0.00151	0.00145	0.00251	-5.54366e-05	0.000816026	0.00108	0.00143	0.00234	0.00106	0.00137	0.000727328	0.00164	-0.000321532	-0.000620889	0.00106	0.00227	-0.000625324	0.00304	0.00689	0.0053	0.01276	0.01553	0.0181	0.00919	0.02008	0.02987	0.04219	0.09118	0.15349	0.213	0.32626	0.41992	0.48556	0.52323	0.45888	0.37364	0.27403	0.19753	0.12962	0.07383
		581.164	-0.000920247	0.000483407	0.00143	0.000195137	-0.00045458	-0.000385838	0.000155222	-0.000354794	0.000658586	0.00101	0.000889202	0.0012	0.00143	9.09159e-05	-0.000698501	0.000895855	-0.000241703	0.000294922	-0.000461232	4.43492e-06	0.000124178	0.00131	-2.21746e-06	8.86985e-06	0.00323	0.00682	0.00597	0.01295	0.01661	0.0188	0.00941	0.01973	0.03123	0.04471	0.09821	0.16746	0.23233	0.35292	0.45637	0.51657	0.55869	0.49596	0.3964	0.29042	0.20344	0.13284	0.0746
		581.332	-0.000237268	-0.000108656	-0.000920247	-0.000241703	0.000791634	-0.000767242	7.31762e-05	-1.55222e-05	0.000592062	0.00187	-0.00112	0.00221	-0.000252791	0.0022	0.000842636	0.000975683	0.000937986	0.00164	0.00102	-8.86985e-06	-0.000421318	0.00174	0.00074285	0.000840418	0.00146	0.00624	0.00564	0.01272	0.01725	0.01844	0.00978	0.0223	0.0335	0.04866	0.10034	0.17034	0.24526	0.36248	0.46819	0.54336	0.58887	0.51654	0.42309	0.30626	0.21364	0.13709	0.07639
		581.499	-0.000833766	-0.00166	0.00128	-2.21746e-05	-0.000578758	0.000503364	0.00106	-0.000177397	0.000281618	0.00074285	0.000190702	0.00251	0.000516669	0.000951291	0.00308	0.00114	0.00135	9.97858e-05	0.000831548	0.000521104	0.000616454	0.00254	-0.000274965	0.000931334	0.00158	0.00672	0.00863	0.01187	0.01964	0.02288	0.01251	0.02459	0.03514	0.05377	0.10684	0.18235	0.26801	0.39068	0.51248	0.60502	0.6316	0.55735	0.45533	0.32143	0.22436	0.14746	0.0769
		581.666	-0.000598715	-0.000277183	0.000401361	-0.00121	-0.000403578	0.000791634	0.000614237	-0.00137	0.00101	0.00115	0.000578758	0.000765024	0.000957944	0.00158	0.00232	-0.00101	0.000986771	0.00108	0.00288	-0.00014857	0.0015	0.00118	-0.000266095	0.0015	0.00257	0.00744	0.00773	0.01464	0.02114	0.02233	0.01365	0.02392	0.03589	0.05623	0.11137	0.19796	0.28264	0.42179	0.54825	0.6333	0.67079	0.59118	0.47736	0.3427	0.24015	0.15228	0.08398
		581.834	0.000334837	5.32191e-05	0.000170745	-0.00059428	0.000392491	-0.000538843	0.00149	0.000525539	0.000538843	0.00162	0.000259443	0.000909159	0.00101	0.000299357	0.00208	0.00112	-0.000554366	0.00121	-0.000663021	-0.000472319	0.00113	0.00234	0.00105	-0.000858158	0.00281	0.00765	0.00626	0.01485	0.01703	0.01883	0.01302	0.02272	0.03644	0.05039	0.10656	0.18777	0.24977	0.39122	0.49749	0.55502	0.62253	0.53922	0.43303	0.33816	0.23604	0.15057	0.09071
		582.001	-0.00193	-3.32619e-05	0.000918029	0.000645281	-0.000430188	0.00109	0.00221	-0.000572105	-0.000820461	0.00104	-0.000310445	0.000649716	0.000842636	0.000372534	0.00186	0.00131	0.000474537	0.0011	-6.87413e-05	0.000126395	0.000541061	0.00118	0.00203	0.000328184	0.00332	0.00593	0.00549	0.01403	0.01543	0.01703	0.01207	0.02071	0.03334	0.04664	0.10397	0.17375	0.22582	0.36181	0.45357	0.5045	0.57669	0.50052	0.40156	0.31813	0.22565	0.14795	0.0886
		582.168	0.000516669	0.000459015	-0.00012196	-0.000962379	-0.000470102	0.000126395	0.00122	0.000186267	-0.00031488	0.000895855	0.000960161	0.0016	-0.000363664	-4.87842e-05	0.00261	0.00202	0.000518886	0.000918029	0.000629759	0.00014857	-0.000376969	0.00060315	-0.00046345	-0.00144	0.00253	0.0045	0.00559	0.01346	0.01462	0.01821	0.01032	0.02137	0.0344	0.0469	0.10272	0.16773	0.22673	0.35283	0.42891	0.49694	0.54733	0.4618	0.38549	0.29583	0.20657	0.13873	0.08456
		582.336	-0.000308227	-0.00141	-0.000133048	-0.000168527	0.000450145	0.000512234	0.00145	-0.000731762	0.00111	0.000858158	-0.000906942	0.000525539	0.000266095	0.00114	0.00172	0.00178	0.00147	0.00109	0.000884767	0.000937986	0.000809374	0.000802721	0.00116	-0.000589845	0.00211	0.00532	0.00468	0.01279	0.01523	0.01825	0.00968	0.02101	0.03062	0.04436	0.09954	0.15886	0.22582	0.34337	0.42043	0.49149	0.53761	0.457	0.37358	0.28177	0.19852	0.12909	0.07499
		582.503	0.00106	0.000230616	0.000239486	-0.00126	-0.000565453	0.000372534	0.000561018	-0.00175	0.00157	0.000962379	-0.000574323	0.00218	0.000507799	0.0015	0.00218	0.00012196	0.00129	0.00129	0.00177	-0.000394708	0.000368099	0.000913594	7.31762e-05	0.001	0.00352	0.00624	0.00673	0.01211	0.01667	0.01837	0.01253	0.02241	0.03061	0.04521	0.09753	0.1589	0.22475	0.33669	0.42819	0.495	0.54183	0.46273	0.3807	0.28216	0.20093	0.12636	0.07423
		582.671	-0.00111	-0.00126	0.00101	-0.000494494	0.00029714	0.000758372	0.00233	0.000700718	-0.000430188	0.00201	-0.000248356	0.00145	0.00128	0.00113	0.001	0.000365881	0.00232	0.0011	0.000383621	-0.00145	0.000902507	9.75683e-05	0.00174	-0.00198	0.00221	0.00533	0.00682	0.01174	0.01599	0.01962	0.0118	0.02293	0.03337	0.04729	0.09667	0.16241	0.22827	0.34837	0.44341	0.51094	0.5554	0.48386	0.39852	0.29477	0.20657	0.13468	0.07568
		582.838	0.000261661	-0.00143	0.00144	-4.87842e-05	-0.000361446	-0.000776112	0.000204007	-0.00158	0.0002794	0.000631977	0.000654151	0.00194	-0.000235051	0.000600932	0.00377	0.000824896	0.000988988	0.00107	0.000543278	-0.00129	-0.000840418	0.00166	-0.00030601	0.000252791	0.00291	0.00568	0.00468	0.01253	0.01759	0.02238	0.01216	0.02372	0.03283	0.04581	0.09326	0.16224	0.22501	0.34156	0.44043	0.51524	0.56384	0.48654	0.40541	0.30431	0.20557	0.13911	0.079
		583.005	-0.000997858	0.000485624	0.0014	-0.000188484	-0.000964596	0.000687413	0.00186	0.000955726	0.000545496	0.00159	0.000319315	0.00241	0.000212876	0.00109	0.0031	-0.000412448	0.00185	0.00113	0.000835983	0.000674108	-0.000108656	0.00187	0.00197	0.001	0.0018	0.00581	0.0068	0.01028	0.01766	0.02096	0.01348	0.02524	0.03528	0.04858	0.096	0.16386	0.23132	0.34715	0.44847	0.51343	0.56429	0.49163	0.40948	0.30705	0.21274	0.141	0.08453
		583.173	-0.000918029	-0.000412448	0.00212	-0.000226181	-0.000272748	0.000334837	0.00199	3.99143e-05	-9.75683e-05	0.00266	0.000663021	9.31334e-05	0.000915812	0.000230616	0.001	0.00090029	0.00186	0.000505581	-7.31762e-05	-0.00029714	-0.000669674	0.000656369	0.00045458	0.000172962	0.00185	0.00744	0.00599	0.01192	0.01837	0.01937	0.01224	0.02393	0.03409	0.05176	0.10389	0.17774	0.24682	0.36181	0.47313	0.54149	0.58317	0.51442	0.42328	0.31618	0.22268	0.14805	0.08622
		583.34	-0.00013083	-0.00169	0.000106438	0.00115	-0.000155222	-0.000847071	0.00114	0.00142	0.000829331	0.000982336	0.000301575	0.0021	-0.000443492	6.87413e-05	0.00208	0.00186	0.00108	0.00043684	0.00128	-0.000565453	-0.000421318	0.0012	0.00205	-0.000494494	0.00118	0.00625	0.00771	0.01155	0.01897	0.02156	0.01363	0.024	0.03601	0.05354	0.09751	0.17262	0.24579	0.36232	0.46644	0.54559	0.58742	0.51784	0.44009	0.33605	0.22794	0.15917	0.09553
		583.507	-2.21746e-06	-5.32191e-05	0.000554366	-0.000738415	-0.00265	-0.000403578	0.00044571	4.65667e-05	0.000982336	0.000467884	-0.000197354	0.00121	0.000776112	0.00114	0.00235	0.000184049	0.00165	-0.000126395	0.000663021	-0.000525539	0.000370316	0.000396926	0.000339272	-0.000432405	0.00352	0.00664	0.00793	0.01037	0.01971	0.02354	0.01352	0.02406	0.03678	0.05468	0.0972	0.17653	0.25007	0.36741	0.48238	0.56347	0.60675	0.53388	0.46188	0.35687	0.23813	0.1697	0.10029
		583.675	0.000820461	-0.000359229	0.000357011	-0.000778329	-0.00164	0.000643064	0.00163	0.000793851	0.000450145	0.00176	0.000487842	0.00172	0.000625324	0.00226	0.00183	0.000634194	0.0019	0.000414665	0.00185	-0.000580975	0.000685196	0.00113	0.00121	-0.00154	0.00186	0.00537	0.00668	0.01122	0.01927	0.02226	0.01304	0.02477	0.03728	0.05298	0.10597	0.17645	0.25254	0.37288	0.47439	0.56557	0.61058	0.52175	0.44953	0.3479	0.22614	0.16037	0.09745
		583.842	-0.000117525	-0.00142	0.00135	-0.000102003	0.000645281	0.000682978	0.00137	0.000818244	0.0015	0.00181	-0.00119	0.000951291	0.000656369	0.0018	0.00255	0.000372534	0.00073398	0.00143	0.00108	6.65239e-05	0.000487842	0.00163	0.000982336	-0.000310445	0.00264	0.00733	0.00704	0.01281	0.0192	0.02199	0.01316	0.02467	0.03394	0.05135	0.1071	0.17343	0.25036	0.37619	0.4721	0.55002	0.59352	0.50755	0.4287	0.3295	0.22264	0.1503	0.09041
		584.009	-0.000414665	0.00060315	0.00198	0.000913594	-0.000301575	0.00129	0.000345924	-0.000760589	-0.000538843	0.00157	-0.000580975	0.00232	0.000607585	0.000915812	0.0029	0.000638629	-0.000212876	0.000538843	0.000578758	-0.000541061	0.000255008	0.000283835	0.00235	0.000625324	0.00127	0.00476	0.00515	0.01225	0.01657	0.02121	0.01523	0.02097	0.03426	0.05071	0.10811	0.17054	0.24482	0.37405	0.46368	0.54308	0.59978	0.50464	0.42885	0.32865	0.22484	0.14743	0.08714
		584.177	0.00044571	0.000161875	4.43492e-05	0.000614237	5.10016e-05	-0.00155	0.00122	-0.00115	-0.00071624	0.00171	-0.000977901	0.000536626	0.00184	-3.10445e-05	0.00149	-7.09588e-05	0.000875898	0.00125	-0.00136	-0.00057654	-0.0012	0.000798286	0.000534408	-0.000678543	0.00088255	0.00521	0.00541	0.01195	0.01824	0.02255	0.01605	0.02234	0.03257	0.04649	0.10015	0.16701	0.24077	0.37435	0.46929	0.54599	0.60751	0.52413	0.43776	0.33206	0.22929	0.14856	0.08725
		584.344	-0.000212876	0.00041023	0.00088255	-0.000412448	-0.00117	-4.21318e-05	0.00201	-0.000871463	0.000312662	0.00105	-0.000534408	0.00147	0.000946856	0.00231	0.0019	0.000829331	-9.75683e-05	0.00104	0.00116	0.00016631	0.000432405	0.000667456	0.00239	-0.000385838	0.00188	0.00621	0.00626	0.01238	0.01839	0.02216	0.0152	0.02392	0.03279	0.05017	0.10226	0.17417	0.24792	0.38064	0.48558	0.55984	0.61184	0.53536	0.44284	0.32871	0.23054	0.1497	0.08555
		584.511	0.000756155	0.000523321	-0.000259443	-0.00152	-0.00254	0.000722893	0.00187	0.000472319	-0.00112	0.00183	-0.00119	0.00257	-0.000534408	0.000303792	0.00156	0.000219529	0.00154	0.000379186	3.76969e-05	0.000206224	0.00136	0.00147	9.09159e-05	0.000104221	0.00235	0.00684	0.00657	0.01256	0.01858	0.02045	0.01308	0.02451	0.03403	0.05034	0.10764	0.17787	0.2496	0.38105	0.48251	0.5535	0.59655	0.51394	0.42452	0.31884	0.22275	0.14484	0.0858
		584.679	-0.000396926	-0.000357011	0.000982336	0.000405796	6.20889e-05	-0.000736197	0.00146	-0.000150787	0.000975683	0.00174	-0.000736197	0.00103	0.00218	0.000532191	0.00232	0.00131	5.32191e-05	-0.00118	0.000221746	-0.000421318	0.000328184	0.0004191	0.000844853	-0.000243921	0.00393	0.00648	0.008	0.0122	0.0193	0.02118	0.01468	0.02526	0.03493	0.05137	0.10452	0.17797	0.24495	0.36955	0.47187	0.53197	0.5837	0.50134	0.40076	0.30271	0.21285	0.13927	0.08338
		584.846	0.000569888	-7.09588e-05	-0.000192919	0.00122	-0.000403578	0.000317097	0.00164	-0.00058541	0.000580975	0.00056767	0.00157	0.00139	0.00173	0.00136	0.0019	0.00141	0.00135	0.000263878	-0.000199572	-0.000478972	0.000529973	0.00181	0.00102	0.00152	0.00269	0.0068	0.00763	0.01569	0.01795	0.02166	0.01596	0.02527	0.03823	0.05705	0.10741	0.19059	0.25366	0.38712	0.4961	0.55212	0.60935	0.51665	0.40233	0.3037	0.21534	0.13575	0.08498
		585.013	-4.43492e-05	-0.000822678	8.86985e-06	0.000922464	0.000292705	0.000756155	0.000501146	-0.000720675	0.000782764	0.00178	-0.00131	0.00014857	0.00123	0.00153	0.00105	0.00179	0.000135265	0.000332619	0.00226	-0.000510016	-0.000405796	0.00124	0.002	-0.00041023	0.00341	0.00531	0.00476	0.01396	0.01656	0.02298	0.01671	0.02524	0.03966	0.05566	0.10827	0.19372	0.25187	0.38938	0.49998	0.53948	0.59939	0.51513	0.39917	0.30131	0.21481	0.13591	0.08235
		585.18	-0.00138	-0.000838201	0.000614237	-2.66095e-05	0.000849288	-0.000334837	0.00279	0.000370316	-0.000521104	0.00203	0.000221746	0.00219	0.00164	0.0016	0.00139	0.000470102	0.00186	0.000634194	0.000860375	0.000481189	0.000210659	0.00114	-0.000516669	-6.65239e-05	0.0036	0.00667	0.00498	0.01341	0.01582	0.01884	0.01555	0.02448	0.03915	0.05185	0.10855	0.19168	0.24783	0.3959	0.49444	0.54388	0.60635	0.5194	0.40806	0.30479	0.21547	0.13852	0.08449
		585.348	0.000212876	-0.00137	0.000518886	0.000230616	-0.000190702	-0.000918029	-0.000223964	-0.000474537	0.000199572	0.00113	-0.000465667	0.00127	0.000476754	0.0017	0.000470102	0.000694066	-0.00123	0.00166	-0.000512234	-0.000153005	0.000241703	0.00111	0.00134	0.000108656	0.00211	0.0074	0.00563	0.015	0.01765	0.02057	0.01556	0.02526	0.03881	0.04801	0.10825	0.18915	0.2468	0.39915	0.50182	0.5568	0.63038	0.53691	0.42711	0.32508	0.22161	0.14111	0.08151
		585.515	-9.31334e-05	-0.000195137	0.000922464	0.00028827	0.00041023	0.000164092	0.00235	0.001	0.000676326	0.00206	0.00103	0.000833766	5.7654e-05	0.000494494	0.00128	5.32191e-05	-0.000465667	0.00153	0.00103	-0.000146352	0.000348142	0.000931334	0.00253	-0.00159	0.00147	0.00669	0.00669	0.01449	0.01877	0.0204	0.01458	0.02313	0.03577	0.04702	0.10543	0.18391	0.2412	0.3961	0.49274	0.55706	0.62864	0.53332	0.4327	0.3275	0.22368	0.14553	0.08302
		585.682	-7.09588e-05	9.53509e-05	0.000414665	0.00132	0.00041023	-0.000964596	0.0017	-0.00107	0.00104	0.000518886	0.000343707	0.00129	0.000589845	0.00143	0.00228	-8.6481e-05	0.000503364	0.000955726	0.000323749	-0.000771677	0.000800504	0.000784982	5.7654e-05	-0.000534408	0.00269	0.00644	0.00616	0.0129	0.01974	0.02215	0.01508	0.02396	0.03392	0.04913	0.10361	0.18128	0.25922	0.40624	0.51608	0.59893	0.66111	0.56061	0.46368	0.34111	0.23325	0.14911	0.08452
		585.85	0.000481189	0.000512234	0.000232834	-0.000383621	0.000106438	-0.000113091	0.00205	0.000689631	-6.20889e-05	0.00322	0.000780547	0.00126	0.000510016	0.00169	0.003	-0.000587627	0.0015	0.00206	0.00108	-0.000501146	0.000232834	0.00129	-0.000219529	0.000268313	0.00178	0.00615	0.00599	0.01518	0.02091	0.02286	0.01301	0.02324	0.0319	0.04802	0.10329	0.18751	0.26423	0.414	0.53765	0.62224	0.68105	0.58862	0.47872	0.34769	0.24234	0.15442	0.08224
		586.017	-8.6481e-05	-0.000272748	0.000330402	0.000574323	0.000188484	-0.00031488	0.000984553	0.000303792	0.000767242	0.00236	0.00070737	0.00133	0.000796069	0.0014	0.0023	-0.000984553	0.00115	0.000789416	0.000155222	-0.000758372	-0.00141	-0.000186267	0.00151	-0.000705153	0.00256	0.00628	0.00793	0.01532	0.01965	0.02255	0.01429	0.0221	0.03159	0.04522	0.09962	0.18361	0.26153	0.41774	0.53861	0.62336	0.68235	0.58807	0.46954	0.34074	0.23646	0.14661	0.0804
		586.184	-0.000636412	0.000190702	-0.000179614	0.000893637	0.00189	-0.000758372	0.00139	0.000651934	0.00071624	0.00199	-0.000820461	0.00294	0.00143	0.000212876	0.00229	0.00132	0.00142	0.00115	0.0012	-0.000627542	-5.10016e-05	0.00108	-9.97858e-05	0.000388056	0.00336	0.00475	0.00672	0.01474	0.01974	0.02286	0.01534	0.02379	0.03349	0.04785	0.10554	0.18988	0.26641	0.42096	0.5416	0.61919	0.67993	0.58128	0.46354	0.33555	0.23011	0.14435	0.07913
		586.351	-0.00143	-0.000153005	4.43492e-06	-0.000800504	0.000423535	-0.0005588	0.0021	-0.000481189	4.21318e-05	0.00186	0.000760589	0.000931334	-0.000714023	0.000401361	0.00263	0.00245	0.000159657	0.00119	-0.000255008	-0.000966813	0.000332619	0.000421318	0.00184	-0.000541061	0.00231	0.00591	0.00731	0.01328	0.01929	0.02064	0.0148	0.02676	0.03793	0.05073	0.11195	0.19327	0.27414	0.42426	0.54403	0.61997	0.67055	0.57323	0.46321	0.33318	0.23234	0.14604	0.07755
		586.519	-0.000199572	-0.000290488	-0.000745067	-3.54794e-05	2.43921e-05	-0.000756155	0.00194	6.65239e-06	-0.00118	0.000110873	0.000255008	0.00133	-0.000184049	0.00168	0.00255	0.000935769	-0.00108	2.66095e-05	0.000940204	-0.000793851	0.000525539	0.000649716	0.00101	-1.77397e-05	0.00212	0.00517	0.00586	0.01508	0.01977	0.02214	0.0129	0.02891	0.03967	0.04954	0.11645	0.19738	0.26703	0.41731	0.52406	0.59581	0.64645	0.55377	0.44402	0.31869	0.22031	0.13983	0.07775
		586.686	0.000627542	0.00071624	0.000467884	0.000966813	4.43492e-06	-0.000718458	0.00108	0.000255008	3.76969e-05	0.00215	0.000283835	0.000328184	0.000274965	0.000880332	0.00151	0.000820461	0.00112	0.000902507	0.00114	-0.000416883	0.000328184	0.0013	0.00109	-0.000119743	0.00274	0.00743	0.00531	0.0144	0.02013	0.0221	0.01468	0.02907	0.03823	0.04956	0.11019	0.18611	0.25519	0.39804	0.50008	0.56807	0.62309	0.53324	0.42723	0.30819	0.21691	0.13793	0.07385
		586.853	0.00165	-0.000886985	-0.000150787	1.55222e-05	-0.000115308	0.00126	0.000365881	0.000192919	-0.00109	0.000563235	0.00108	0.000862593	-0.000800504	0.000802721	0.00245	0.000749502	0.00129	2.43921e-05	0.00125	-0.00175	-2.66095e-05	-3.54794e-05	0.00154	-0.000352576	0.00335	0.00741	0.00695	0.01363	0.02146	0.02411	0.01543	0.03011	0.03831	0.05151	0.11223	0.19132	0.26616	0.40434	0.51835	0.59031	0.63333	0.54322	0.43756	0.31046	0.21733	0.14142	0.07596
		587.021	-0.000547713	0.000246138	0.000840418	-0.000587627	0.000248356	-0.000924682	0.000711805	0.000720675	0.000492277	0.00124	0.000361446	0.00103	0.00134	0.000381403	0.000920247	0.000521104	0.00218	0.000860375	0.00123	-0.000895855	0.000450145	0.000328184	0.000949074	0.000379186	0.00195	0.00423	0.0059	0.01495	0.02374	0.02455	0.0156	0.03016	0.04217	0.05646	0.12345	0.21045	0.29106	0.44043	0.55741	0.6316	0.67655	0.5649	0.45263	0.32117	0.22108	0.14342	0.07641
		587.188	0.000239486	-0.000215094	0.00027053	0.00234	0.000906942	-0.0011	0.00207	-0.000303792	0.00074285	0.00114	-0.000141918	0.00155	0.00139	0.0022	0.00237	0.00142	0.00148	0.000660804	0.00171	-0.000574323	-0.000388056	0.00179	0.00139	-0.00071624	0.00085594	0.00604	0.00561	0.01704	0.02049	0.02557	0.01691	0.0289	0.043	0.05529	0.12287	0.21038	0.28325	0.44504	0.55653	0.61803	0.68036	0.56417	0.4388	0.3203	0.21749	0.14123	0.07652
		587.355	0.000405796	-0.00101	0.0013	0.000687413	-0.000370316	-0.00147	0.0011	-0.00145	-0.000698501	0.00255	0.0014	0.000884767	-0.000722893	0.000321532	0.00163	0.00149	0.000372534	0.000973466	0.00088255	-0.000534408	0.000197354	5.10016e-05	0.00104	-0.00123	0.00227	0.00651	0.00412	0.01484	0.01851	0.02335	0.01526	0.02779	0.03982	0.05319	0.1166	0.19629	0.26457	0.41754	0.51572	0.57452	0.63928	0.52262	0.40795	0.29728	0.20516	0.13043	0.07349
		587.522	0.00042797	0.000492277	0.00126	0.000616454	-0.000924682	-0.000660804	0.000370316	0.000827113	0.00043684	0.000969031	-0.000228399	0.000937986	0.00148	0.000651934	0.00231	-0.000532191	0.000266095	0.000822678	0.000682978	0.000337054	0.000718458	0.000239486	0.00133	-0.00188	0.00245	0.00656	0.00493	0.01501	0.01946	0.02417	0.01532	0.02785	0.03931	0.05082	0.11014	0.19552	0.25371	0.40801	0.51476	0.56399	0.6252	0.51451	0.40302	0.28961	0.20506	0.12671	0.07069
		587.69	0.00117	-0.00112	0.000547713	-0.000199572	0.00131	-0.0029	0.000700718	-0.0011	0.00118	0.00216	-7.76112e-05	0.00164	0.000773894	0.00128	0.00232	0.00228	-6.43064e-05	0.000255008	3.32619e-05	0.00134	0.000365881	0.00127	0.00196	-0.000545496	0.003	0.00688	0.00583	0.01507	0.01761	0.0225	0.01585	0.02654	0.03916	0.05119	0.10869	0.19045	0.2515	0.40254	0.5023	0.55153	0.6178	0.51369	0.39906	0.29241	0.19921	0.12567	0.07335
		587.857	-0.000847071	-0.00073398	0.000303792	0.000682978	0.00102	-0.000485624	0.000745067	-0.000631977	-6.65239e-06	0.00133	-0.000228399	0.000718458	0.00117	0.000505581	0.0019	0.000842636	-0.00075172	0.00189	0.000598715	-0.000614237	0.00155	0.00113	0.00212	-0.000589845	0.00174	0.0045	0.0045	0.01359	0.01884	0.02295	0.01561	0.02516	0.04044	0.05	0.10924	0.18658	0.24256	0.38509	0.47491	0.52688	0.57962	0.47768	0.37357	0.27759	0.18934	0.11673	0.07293
		588.024	0.000392491	0.000365881	0.000636412	-0.000294922	0.00234	-0.000875898	0.000600932	-0.000164092	0.00117	0.00175	0.000248356	0.00124	0.000844853	0.000379186	0.00116	0.000290488	0.000849288	0.000172962	0.00222	0.000179614	0.00153	0.00147	0.000727328	-0.000629759	0.00204	0.00415	0.00654	0.01419	0.01664	0.02084	0.01558	0.02423	0.03918	0.04982	0.10473	0.18083	0.23529	0.36794	0.46082	0.50217	0.5538	0.46291	0.36056	0.27022	0.18448	0.11593	0.07326
		588.191	0.000651934	-0.000219529	-3.32619e-05	0.0011	-5.32191e-05	-0.00107	0.000113091	-0.000155222	0.000396926	-0.000549931	-0.000274965	0.00212	0.000796069	0.00173	0.000450145	0.00205	0.000851505	0.00194	5.32191e-05	0.00152	0.00232	0.00164	0.000988988	-0.00145	0.00141	0.00527	0.00479	0.01244	0.01772	0.02104	0.01658	0.02448	0.03849	0.05423	0.10808	0.18773	0.24571	0.38276	0.48109	0.5294	0.58621	0.49046	0.3863	0.29021	0.20391	0.12542	0.07987
		588.359	0.000365881	0.000769459	0.000226181	0.00112	-5.7654e-05	-0.00111	0.00154	0.000150787	0.000534408	0.000918029	-0.000352576	0.00131	-0.000487842	-3.54794e-05	0.00191	-0.00141	-0.00046345	0.00128	0.000283835	-0.00124	-0.000399143	0.00134	0.00292	-0.00199	0.00257	0.0047	0.00579	0.01597	0.01816	0.02301	0.01828	0.02864	0.04123	0.05543	0.11262	0.1977	0.26208	0.41689	0.52097	0.5803	0.64016	0.53938	0.43072	0.32386	0.22395	0.13787	0.08803
		588.526	-8.20461e-05	-0.000341489	0.000226181	0.000933552	-0.000394708	-0.000762807	0.00128	-0.00027053	2.8827e-05	0.000807156	0.000465667	0.00192	-0.000299357	0.00123	0.00175	0.00139	0.00178	0.00127	0.000809374	-0.00131	0.00155	0.000556583	0.000975683	0.000596497	0.00313	0.00669	0.00564	0.01311	0.02	0.02331	0.01778	0.02735	0.042	0.0596	0.11754	0.20683	0.2738	0.43382	0.54438	0.59962	0.66605	0.57177	0.45273	0.35171	0.24159	0.1474	0.09218
		588.693	-0.000698501	8.42636e-05	0.000802721	-0.000179614	0.00117	-0.00141	0.000835983	0.00104	0.0021	0.0011	0.000106438	0.000370316	0.000432405	0.000348142	0.00149	0.000317097	-7.31762e-05	0.00158	0.000217311	8.42636e-05	0.000263878	-0.00125	0.00206	-0.00173	0.00135	0.00633	0.00556	0.01585	0.01979	0.02287	0.01947	0.02958	0.04178	0.06056	0.11968	0.21171	0.28398	0.43578	0.55264	0.61428	0.67729	0.57517	0.45596	0.34928	0.24087	0.15127	0.09231
		588.86	-0.00016631	-0.000496712	-0.000678543	-0.000106438	0.00118	0.000443492	0.00179	-0.000308227	0.000133048	0.000829331	0.000197354	0.00281	0.000949074	0.00181	0.00153	0.000909159	2.21746e-05	0.000547713	-7.31762e-05	-5.10016e-05	5.7654e-05	0.0012	0.00113	0.000261661	0.00263	0.00493	0.00772	0.01395	0.02043	0.02245	0.01784	0.02855	0.0389	0.06259	0.11818	0.2014	0.28401	0.42605	0.53621	0.60715	0.65171	0.55461	0.44881	0.3321	0.23022	0.14833	0.0854
		589.028	-0.000534408	0.000272748	-0.000102003	0.00117	-0.000847071	-0.000625324	-0.00103	-0.000711805	-4.87842e-05	0.00261	-0.000492277	0.00198	-0.000141918	0.000798286	0.00241	-0.000334837	0.00061202	-0.000485624	-0.000820461	0.000357011	0.000886985	0.00143	0.000574323	-0.000133048	0.00286	0.0055	0.00773	0.01211	0.01997	0.02201	0.01739	0.02981	0.03924	0.06231	0.1181	0.19534	0.27664	0.40703	0.51564	0.58568	0.61965	0.52742	0.4279	0.31888	0.21523	0.14069	0.0812
		589.195	-0.000385838	-0.000753937	0.000643064	-2.21746e-05	-0.000161875	5.32191e-05	0.000747285	-0.000268313	-0.000363664	0.000793851	0.000434623	0.00135	0.000450145	0.000552148	0.00222	0.000702935	-0.000184049	7.53937e-05	0.00112	0.000895855	0.00155	0.00074285	0.000317097	-0.00176	0.00125	0.00475	0.00698	0.01324	0.01995	0.025	0.01667	0.02876	0.03912	0.05906	0.12441	0.19896	0.28926	0.42631	0.52984	0.60752	0.64764	0.53898	0.43748	0.32135	0.2133	0.14223	0.07824
		589.362	0.000875898	-0.00108	0.00129	-1.99572e-05	0.000290488	6.65239e-05	0.00056767	0.00147	0.000946856	0.000862593	0.000541061	0.00157	0.002	0.00228	0.00186	0.000461232	0.000933552	0.000893637	0.00126	-0.000339272	0.000953509	0.000800504	0.0013	-0.00108	0.00247	0.00482	0.00671	0.01381	0.02144	0.02546	0.01607	0.02992	0.03974	0.06002	0.12097	0.20331	0.28705	0.43579	0.54974	0.62475	0.6707	0.55487	0.45073	0.32522	0.21878	0.14475	0.08012
		589.529	-0.000172962	-0.000962379	0.000598715	-0.000556583	0.000359229	0.00122	0.00072511	9.97858e-05	0.000319315	0.000563235	-0.000172962	0.00112	-0.000255008	0.0023	0.00267	0.000804939	0.00183	0.000747285	-0.00103	-0.000161875	0.000286053	0.000252791	-9.75683e-05	-0.00176	0.000299357	0.00634	0.00854	0.01272	0.02137	0.02663	0.01707	0.03101	0.04216	0.05718	0.11463	0.19668	0.27736	0.42301	0.53709	0.61532	0.65001	0.54999	0.45658	0.32886	0.21848	0.15032	0.08311
		589.696	0.00116	-0.000893637	0.000729545	-0.000498929	0.0002794	0.000580975	0.00162	0.000248356	-0.000802721	0.00103	0.00104	0.00173	0.00179	0.00191	0.00177	-0.0012	3.54794e-05	0.00242	0.000714023	0.000368099	0.00102	0.000348142	0.00126	-0.00105	0.00102	0.00601	0.00772	0.0141	0.02204	0.02308	0.01634	0.02941	0.04049	0.05882	0.11469	0.19716	0.27249	0.41136	0.52236	0.59993	0.63415	0.53727	0.44196	0.31843	0.21892	0.14465	0.08065
		589.864	0.000246138	0.000935769	0.00183	0.00208	0.00115	-0.00114	0.00177	0.000955726	0.000434623	8.86985e-06	7.53937e-05	0.00111	0.000365881	0.00085594	0.00153	-6.87413e-05	0.000816026	8.86985e-05	0.00128	-0.000421318	0.0024	0.000964596	0.000822678	-0.000647499	0.00060315	0.00556	0.00771	0.01447	0.02116	0.025	0.0166	0.02982	0.04131	0.06023	0.11416	0.19457	0.26962	0.41356	0.51776	0.59407	0.63841	0.54149	0.44426	0.329	0.22315	0.14839	0.0823
		590.031	-0.000940204	-0.000552148	0.000747285	0.000452362	0.00226	-0.000940204	0.00074285	0.000498929	-0.000383621	0.000800504	0.000243921	0.00188	0.000390273	0.00202	0.00187	-0.00014857	0.00014857	0.000263878	0.00201	0.00013083	0.00027053	0.00137	0.00123	-0.00178	0.00144	0.00579	0.00702	0.01469	0.02089	0.025	0.02022	0.02945	0.04254	0.06142	0.11802	0.20167	0.28158	0.4313	0.55386	0.62316	0.67188	0.57524	0.47099	0.34389	0.2374	0.15342	0.08148
		590.198	0.000840418	-0.000354794	0.000937986	0.000390273	-0.00099564	-0.000929117	0.00203	0.00164	0.00111	0.000133048	0.00113	0.0023	0.00105	0.00136	0.00273	0.000525539	0.00114	0.00263	-0.000423535	0.000765024	3.99143e-05	0.000665239	0.00141	-1.33048e-05	0.0014	0.0048	0.00747	0.01328	0.02122	0.02669	0.01935	0.02999	0.0423	0.06416	0.11904	0.21289	0.30541	0.4636	0.59843	0.6828	0.73837	0.62789	0.51269	0.36935	0.25293	0.16439	0.08924
		590.365	6.20889e-05	0.000188484	-0.000552148	0.000933552	-0.000108656	-0.000800504	0.00154	0.00131	0.000880332	0.00117	-0.000257226	0.00344	0.000940204	-0.000168527	0.00273	-0.00013083	-0.000308227	0.000685196	0.00085594	2.21746e-05	0.000745067	0.000510016	-0.000490059	0.000274965	0.00147	0.007	0.0077	0.01338	0.02168	0.02657	0.01854	0.03142	0.04211	0.06458	0.13085	0.22223	0.3215	0.49586	0.6222	0.72454	0.77866	0.66496	0.54729	0.3973	0.26566	0.17442	0.09072
		590.532	0.000527756	-0.000399143	0.000667456	0.000827113	0.00074285	-0.000303792	-0.000199572	0.000452362	0.000534408	-0.000184049	0.000507799	0.00381	0.000765024	0.000609802	0.00216	0.000459015	0.00152	0.000317097	-0.000317097	0.000871463	0.000756155	0.00169	8.86985e-05	-0.00119	0.0015	0.00577	0.00676	0.01536	0.02264	0.02743	0.0177	0.03018	0.04176	0.06388	0.13447	0.23335	0.32821	0.50828	0.6426	0.7359	0.7917	0.66529	0.54369	0.398	0.26568	0.17319	0.09126
		590.7	-0.000385838	-1.77397e-05	0.000674108	0.00122	0.000884767	-0.00119	0.000290488	0.000669674	0.000931334	0.00151	0.0011	0.00269	-0.00129	5.7654e-05	0.00186	-0.000862593	0.000241703	0.00109	0.00121	0.000328184	-0.000106438	0.000232834	0.00147	-0.000388056	0.00167	0.00651	0.00687	0.01559	0.02299	0.02562	0.01871	0.0284	0.04141	0.06388	0.12932	0.22296	0.31294	0.48355	0.60776	0.69304	0.74349	0.62762	0.51126	0.37836	0.24825	0.16095	0.09038
		590.867	0.000674108	-0.00090029	-0.000396926	-0.000501146	-0.000325967	-0.000421318	0.00114	-8.6481e-05	-5.10016e-05	0.000235051	0.00085594	0.00149	-5.54366e-05	0.00144	0.00246	-0.000405796	0.000547713	0.00209	0.000911377	0.000494494	-0.000651934	0.00163	-0.0002794	-0.000252791	0.00139	0.00441	0.00669	0.01102	0.02164	0.02615	0.01546	0.02758	0.04242	0.06304	0.12143	0.20945	0.29522	0.44042	0.56602	0.63636	0.68115	0.5778	0.47263	0.34975	0.23309	0.15295	0.09038
		591.034	-0.000953509	0.000239486	0.000844853	0.00165	-0.000439057	-8.86985e-05	-0.000487842	3.54794e-05	0.000572105	0.00144	0.000206224	0.000685196	0.000569888	0.00101	0.00296	0.00202	-0.000416883	0.000898072	0.000328184	-0.000379186	0.000206224	0.000860375	0.00112	-0.000168527	0.00177	0.0041	0.00516	0.0117	0.02302	0.02546	0.01458	0.02976	0.0435	0.0613	0.12158	0.20687	0.28689	0.42699	0.54302	0.61633	0.65458	0.56172	0.45732	0.33336	0.22734	0.14861	0.0862
		591.201	-0.000235051	-0.000416883	0.000450145	-0.00124	0.00113	-0.000368099	-5.54366e-05	0.000962379	-0.000350359	0.00111	-0.000714023	0.00201	0.000838201	3.54794e-05	0.00279	0.000521104	0.000516669	0.000915812	0.00059428	0.00085594	0.00121	0.00154	0.000492277	-0.000241703	0.000620889	0.00371	0.00433	0.01104	0.02159	0.02428	0.01677	0.03158	0.04139	0.05557	0.11574	0.19913	0.27203	0.41637	0.53071	0.59571	0.65028	0.5582	0.4528	0.33552	0.22743	0.14767	0.08627
		591.368	0.0029	0.000383621	0.00118	0.000831548	0.000168527	0.000197354	-0.000119743	2.21746e-06	0.000645281	0.000352576	0.00128	0.00193	0.000780547	0.00225	0.00086481	-0.000246138	-0.000266095	0.00114	-5.98715e-05	-0.000529973	0.000113091	0.000549931	0.000365881	-0.0005588	0.000711805	0.00591	0.00634	0.01168	0.02055	0.02451	0.01598	0.02963	0.04375	0.05604	0.11403	0.1956	0.2635	0.40669	0.5095	0.57314	0.63195	0.53089	0.42691	0.32863	0.21697	0.14227	0.08659
		591.536	-0.00128	0.0012	0.00121	0.00115	-0.000689631	-0.000343707	0.00169	0.000246138	-0.000842636	0.00105	0.00133	0.00116	0.000204007	0.00104	0.00162	0.000660804	-0.000791634	0.00107	0.000738415	0.00164	0.00174	-0.000204007	0.000325967	-0.000756155	0.00167	0.00594	0.00586	0.01188	0.01959	0.02468	0.01767	0.02962	0.04452	0.05647	0.1173	0.20699	0.27371	0.43037	0.53022	0.59443	0.65583	0.54269	0.43537	0.32813	0.21836	0.14021	0.08407
		591.703	-6.65239e-05	-0.000578758	0.000880332	0.00114	-3.10445e-05	-0.000771677	0.00113	0.00111	0.000722893	0.000665239	-0.000197354	0.00231	0.000798286	0.00288	0.0016	0.000986771	0.00145	0.000199572	0.00102	-0.00114	0.00107	0.000516669	0.00153	-0.000425753	0.00127	0.00627	0.0059	0.01507	0.02212	0.02432	0.02022	0.03022	0.0431	0.06409	0.12468	0.21669	0.29984	0.46727	0.58394	0.65999	0.71527	0.59494	0.46992	0.34717	0.23317	0.14188	0.0835
		591.87	0.000598715	-0.000146352	0.000228399	0.000268313	7.31762e-05	-0.000192919	-0.00165	-0.000337054	0.00058541	0.000649716	0.000204007	0.00217	0.000749502	0.000860375	0.00271	-9.53509e-05	0.000969031	0.00227	-0.000598715	0.000124178	-1.77397e-05	0.000474537	-8.6481e-05	-0.00161	0.0012	0.00659	0.00601	0.01399	0.02275	0.02642	0.02144	0.03214	0.04189	0.06891	0.13047	0.22575	0.32057	0.4888	0.61052	0.6922	0.74497	0.61912	0.49552	0.36121	0.24056	0.1471	0.08893
		592.037	0.000281618	0.000290488	-0.000388056	8.86985e-05	0.000949074	0.000144135	0.000510016	0.000181832	-0.000412448	0.00103	-0.000263878	0.00182	0.000197354	-0.000168527	0.00229	0.000310445	0.00127	0.000328184	0.00111	0.00046345	0.000230616	0.00149	0.000556583	0.000394708	0.00145	0.00691	0.00673	0.01439	0.02208	0.02511	0.02172	0.02851	0.04301	0.06756	0.13218	0.22699	0.31858	0.48246	0.5972	0.68168	0.73765	0.60852	0.49594	0.36578	0.24234	0.15239	0.0903
		592.204	-0.000578758	0.000339272	-7.98286e-05	0.0002794	0.00116	0.000401361	0.000257226	-5.54366e-05	0.001	0.00167	0.000337054	0.00134	0.00126	0.00183	0.00262	0.000767242	0.000778329	0.000221746	-0.000784982	-0.000784982	0.00116	0.00155	0.00136	-0.000674108	0.000643064	0.00516	0.00606	0.01444	0.02141	0.0262	0.02102	0.02884	0.0435	0.06877	0.13075	0.22796	0.3186	0.48647	0.59629	0.68357	0.73405	0.60782	0.49171	0.36503	0.24055	0.15092	0.0918
		592.371	0.00101	-0.000146352	0.000383621	0.000292705	0.0015	-0.00211	0.00134	8.86985e-05	0.000667456	0.000984553	5.7654e-05	0.0018	0.000188484	-0.000354794	0.00205	0.00173	0.00126	-0.000439057	0.00114	0.00031488	0.000186267	-0.000357011	0.00175	-0.00138	0.00292	0.00718	0.0073	0.01454	0.02215	0.0267	0.0208	0.02797	0.03958	0.0693	0.13387	0.23324	0.34144	0.50061	0.62501	0.71883	0.76008	0.61481	0.50918	0.37066	0.23749	0.15434	0.08794
		592.539	0.000578758	-0.000838201	0.000667456	0.00158	-1.33048e-05	-0.00154	0.00109	0.000636412	1.55222e-05	-9.31334e-05	0.000110873	0.00239	0.000913594	0.00171	0.00284	-0.000248356	-0.000698501	0.00116	-0.000501146	6.65239e-05	0.000505581	-0.000727328	0.000565453	-0.000971248	0.00102	0.0064	0.0078	0.01312	0.02205	0.02754	0.02071	0.03178	0.04393	0.06814	0.14013	0.2357	0.34021	0.51358	0.62721	0.72885	0.77306	0.63125	0.52336	0.37832	0.24202	0.15835	0.09214
		592.706	0.000294922	0.000441275	0.000691848	0.00149	-0.000472319	-0.000161875	0.00123	0.000337054	-0.00088255	-0.000385838	-0.000179614	0.00203	-0.000283835	0.00336	0.0022	-0.000980118	-0.000208441	0.000966813	-0.00086481	0.000164092	0.000352576	0.000423535	-6.87413e-05	-0.00108	0.000394708	0.00638	0.00765	0.01457	0.02203	0.02708	0.02103	0.03092	0.0446	0.06779	0.13711	0.22983	0.32666	0.49594	0.60139	0.69551	0.75581	0.61545	0.50443	0.37728	0.24078	0.15501	0.09223
		592.873	0.000966813	0.000762807	-0.000997858	0.00173	0.00166	-0.00102	-6.65239e-06	-0.0011	0.000478972	-0.000860375	0.00181	0.00265	0.00090029	0.000944639	0.00293	-6.65239e-05	-0.000835983	0.00157	0.00235	-0.000926899	0.000137483	0.000374751	0.00155	-0.00169	0.00174	0.00657	0.0078	0.01498	0.02046	0.0236	0.02184	0.02933	0.04524	0.06951	0.13057	0.22977	0.31615	0.48437	0.59585	0.66091	0.7114	0.58574	0.45585	0.33448	0.22561	0.13424	0.083
		593.04	0.000503364	-0.000556583	-0.00114	0.00117	0.00014857	-0.000252791	0.000729545	-0.000108656	-0.000261661	0.00141	0.000691848	0.00269	-4.21318e-05	0.000146352	0.00136	0.000749502	0.000833766	0.00252	0.000616454	-0.000243921	0.00112	0.00131	0.000552148	0.000518886	0.00124	0.0068	0.0073	0.01751	0.02028	0.02469	0.02178	0.02864	0.04059	0.06814	0.13069	0.23663	0.32209	0.48943	0.6099	0.67192	0.70926	0.59224	0.44571	0.3189	0.22071	0.12631	0.07657
		593.207	-0.000496712	-0.000634194	-0.000330402	-0.00014857	0.00041023	-0.00116	-0.00042797	0.000246138	-0.000773894	0.000984553	0.00195	0.0013	0.00148	0.00209	0.00121	-0.000529973	9.31334e-05	4.43492e-05	0.000441275	0.000982336	0.00161	-0.000412448	0.00164	-0.000991206	0.00183	0.00687	0.00768	0.01733	0.02151	0.02452	0.02246	0.02674	0.04071	0.06889	0.12957	0.24161	0.32977	0.50478	0.63958	0.70146	0.74797	0.62701	0.46808	0.32976	0.23183	0.13175	0.07785
		593.374	0.00109	0.000394708	0.00173	0.00228	-7.31762e-05	-0.000168527	0.00197	0.00141	-0.000230616	0.000348142	0.000869245	0.00227	0.00166	0.000738415	0.00332	-0.000527756	0.000991206	0.00239	-0.000459015	0.00112	-0.000636412	0.000784982	0.00108	-0.000853723	0.00186	0.00804	0.00835	0.01744	0.02162	0.02387	0.02035	0.02579	0.03999	0.07101	0.13184	0.2405	0.33432	0.51148	0.6402	0.70355	0.74748	0.61502	0.4648	0.32977	0.22216	0.13063	0.07837
		593.542	0.000798286	-0.000660804	-0.000607585	0.00015744	-0.00137	-0.000248356	0.000618672	-0.000379186	0.000636412	0.00166	-0.000115308	0.00116	0.000434623	0.00188	0.00166	0.00042797	0.000541061	0.0015	0.000425753	0.000237268	0.00179	0.000676326	0.000354794	-0.000649716	0.00179	0.00579	0.00784	0.01572	0.02142	0.02702	0.02314	0.02758	0.04209	0.06932	0.1329	0.23913	0.3295	0.5089	0.62982	0.69571	0.74474	0.60579	0.4593	0.32794	0.22056	0.13085	0.07998
		593.709	-0.000527756	2.43921e-05	-0.000492277	0.00154	0.00114	-0.000376969	0.000658586	0.000204007	-0.000691848	-0.000248356	0.000372534	0.00159	0.000177397	0.00142	0.00188	-0.000700718	0.000274965	0.00169	-0.000554366	0.000547713	0.000516669	0.000631977	0.00152	0.000955726	0.00134	0.00576	0.00598	0.01843	0.02083	0.02547	0.02001	0.03146	0.04183	0.06014	0.12727	0.22803	0.30704	0.49049	0.60368	0.66121	0.72408	0.5892	0.44442	0.32088	0.22038	0.12854	0.07687
		593.876	-0.000807156	0.000997858	0.000133048	0.00030601	0.00117	-0.000851505	0.000776112	0.00148	-0.00044571	0.00133	-4.43492e-05	0.00144	4.43492e-06	0.000614237	0.000778329	0.00129	0.000124178	0.000760589	0.000880332	0.00114	0.00227	0.000654151	0.00075172	-0.000432405	0.00102	0.00747	0.00444	0.01648	0.02177	0.02426	0.02093	0.03098	0.04239	0.05551	0.12066	0.21953	0.28934	0.46266	0.57631	0.62613	0.68743	0.57076	0.42929	0.31125	0.21691	0.13084	0.0748
		594.043	-0.000496712	0.0005588	0.000441275	-0.00113	0.0011	0.000596497	0.00115	0.000811591	-0.000512234	0.000487842	-0.000325967	4.21318e-05	0.00203	0.00105	0.00263	0.00133	-0.000587627	0.00128	0.000738415	0.000146352	0.000924682	0.00137	-4.87842e-05	-3.99143e-05	0.00196	0.00696	0.0041	0.0143	0.02175	0.02323	0.01742	0.0329	0.0417	0.05496	0.12005	0.21544	0.28068	0.44097	0.5567	0.60092	0.6512	0.54704	0.41626	0.29406	0.21074	0.12696	0.07005
		594.21	0.00129	0.00137	0.000838201	-0.00103	0.00134	-0.000124178	0.000472319	0.000341489	0.000345924	0.000184049	0.00141	0.00236	0.000629759	0.00138	0.00168	0.00145	-0.00016631	0.00014857	-7.31762e-05	-9.97858e-05	0.00259	-0.000656369	0.000274965	-0.000656369	0.00202	0.0054	0.00549	0.01465	0.02123	0.02239	0.01736	0.03304	0.04282	0.06117	0.12661	0.22434	0.29026	0.45041	0.56624	0.61164	0.64483	0.54623	0.41245	0.29139	0.20433	0.1256	0.0714
		594.377	-0.000392491	-0.000481189	0.000909159	-0.000117525	0.000623107	-0.00145	-8.86985e-06	-0.00103	-0.00104	0.000933552	0.00223	0.00122	-0.00072511	0.00108	0.000776112	0.0025	0.00153	0.00231	-0.000192919	0.000980118	0.0021	-0.000133048	0.0025	-0.00183	0.0016	0.00781	0.0059	0.01672	0.01941	0.02271	0.01823	0.03119	0.04627	0.06603	0.13693	0.24242	0.31762	0.49935	0.62126	0.66779	0.71288	0.588	0.44145	0.30893	0.21647	0.1297	0.07294
		594.544	-0.000141918	0.00131	0.000396926	0.000370316	0.00122	0.000192919	0.00115	0.000301575	-0.000405796	0.000889202	0.00127	0.00102	0.00151	0.00185	0.00126	0.000598715	0.00173	0.00254	0.00183	-0.000658586	0.00165	0.000643064	0.000807156	-0.000607585	0.00149	0.00604	0.00415	0.01731	0.02081	0.02495	0.02107	0.02991	0.04507	0.06795	0.14015	0.25524	0.33253	0.52341	0.65374	0.70394	0.76679	0.63521	0.46291	0.33664	0.23164	0.13814	0.07836
		594.711	-0.000374751	0.000862593	-0.000720675	-0.000645281	0.00141	-0.000199572	0.00090029	0.000452362	-0.000496712	0.000920247	0.000416883	0.00187	0.000625324	0.00178	0.00276	0.000682978	-0.000170745	0.0033	-7.98286e-05	0.000485624	-0.000481189	0.00119	0.000898072	-0.00133	0.00183	0.0075	0.0078	0.0176	0.0227	0.026	0.02374	0.02949	0.04432	0.06822	0.13781	0.24315	0.33225	0.51927	0.64383	0.71262	0.76807	0.62651	0.48165	0.35233	0.2327	0.14092	0.08253
		594.879	-0.000248356	-0.000935769	0.000379186	-0.000937986	2.21746e-06	-0.000709588	-2.43921e-05	-0.0002794	0.000195137	0.000578758	0.00057654	0.00118	0.00101	0.00144	0.00236	-0.000629759	0.000108656	0.00241	0.000980118	-0.000257226	0.000177397	-0.000365881	0.00219	-0.000281618	0.00114	0.00548	0.00844	0.01509	0.02301	0.02717	0.02413	0.03202	0.0445	0.0657	0.13645	0.23143	0.33268	0.50633	0.61405	0.70192	0.74939	0.60287	0.47863	0.34968	0.22684	0.14062	0.08273
		595.046	0.000478972	-0.000441275	0.000802721	0.000141918	0.00148	0.00122	0.00102	0.000960161	-0.00103	0.000243921	0.000760589	0.00206	-0.000627542	0.000665239	0.00127	0.00128	0.000277183	0.000745067	0.000434623	0.00158	0.00046345	-0.000164092	-6.65239e-06	-0.000787199	0.0012	0.00524	0.00862	0.01415	0.02645	0.02905	0.02227	0.03348	0.04653	0.07185	0.14292	0.24106	0.34974	0.52605	0.64082	0.73725	0.77558	0.61973	0.50207	0.35913	0.22634	0.14373	0.08413
		595.213	-7.76112e-05	0.000647499	0.000201789	0.000784982	-0.000186267	0.000507799	0.000423535	0.000113091	0.00101	0.00161	0.00041023	0.00116	-0.000818244	0.00148	0.00109	-0.000483407	0.00119	0.000381403	0.000572105	0.00115	0.00111	0.000964596	0.00165	-0.00111	0.00060315	0.00691	0.00918	0.01535	0.0235	0.02806	0.02273	0.0324	0.04747	0.07491	0.14728	0.24921	0.35678	0.54074	0.6458	0.75232	0.80049	0.63834	0.50715	0.37207	0.23631	0.14531	0.09115
		595.38	0.000172962	0.00188	0.000337054	-0.000536626	0.0012	-0.00017518	0.00113	0.000498929	0.00128	-0.000255008	0.000889202	0.00157	0.00106	0.0023	0.0044	0.000483407	0.00041023	0.00188	-0.00181	-9.75683e-05	0.00116	0.00060315	0.00104	-0.00154	0.00218	0.00413	0.00797	0.01453	0.02437	0.03183	0.01992	0.03026	0.05004	0.06981	0.1482	0.25472	0.35745	0.54914	0.65828	0.7478	0.81537	0.64917	0.51678	0.383	0.24276	0.14847	0.09328
		595.547	0.000583193	7.98286e-05	0.00016631	-0.000654151	0.000700718	0.0001397	0.000758372	0.00156	-0.000210659	0.00211	0.00127	0.000614237	0.00137	0.000310445	0.00144	0.000569888	-0.000609802	0.00132	-0.000150787	-1.10873e-05	0.00237	-0.000740632	0.000483407	0.000226181	0.00192	0.00579	0.0055	0.01552	0.02221	0.02754	0.02162	0.02985	0.04912	0.06668	0.14651	0.25797	0.34689	0.54653	0.66397	0.72618	0.80367	0.63744	0.49006	0.36941	0.23602	0.13587	0.0918
		595.714	0.000543278	-0.000430188	-0.000219529	-0.00074285	0.000609802	-0.000862593	0.000714023	-0.000359229	-0.000432405	0.000226181	0.000605367	0.00298	-0.000159657	0.000895855	0.000671891	0.00153	-0.000439057	7.09588e-05	0.00112	-0.00114	0.00102	0.000696283	0.001	0.000572105	0.00137	0.00488	0.00523	0.0158	0.02092	0.02505	0.02136	0.02914	0.04431	0.06722	0.14398	0.25045	0.3384	0.52702	0.64906	0.70307	0.76707	0.63035	0.47366	0.35276	0.23074	0.13205	0.08637
		595.881	-0.00155	0.000869245	-0.000159657	0.000381403	0.000476754	0.000589845	0.00128	0.000507799	0.000312662	0.00075172	0.00127	0.00196	0.00126	0.000243921	0.00366	0.00155	0.000399143	0.00194	0.000456797	-0.000583193	0.000186267	0.000487842	0.00183	0.000328184	0.00232	0.00517	0.00629	0.01344	0.02102	0.02399	0.02099	0.03035	0.04288	0.06575	0.13572	0.23669	0.33277	0.51113	0.63182	0.70539	0.75894	0.62073	0.48053	0.34802	0.22844	0.13384	0.08371
		596.048	0.000561018	0.000192919	0.00153	-0.000700718	0.000372534	-0.00145	0.00118	0.000802721	-0.00102	0.000620889	0.000760589	0.0024	0.000113091	0.000354794	0.000390273	0.0012	0.000711805	0.00175	0.000676326	-0.000474537	0.00286	0.0015	0.000691848	0.00016631	0.000472319	0.00489	0.00593	0.0143	0.02188	0.02628	0.0241	0.03049	0.04372	0.07006	0.13451	0.23829	0.32792	0.51728	0.64508	0.71697	0.77099	0.6327	0.48604	0.36237	0.23361	0.1343	0.08257
		596.215	-0.00118	0.00104	0.000190702	-0.00102	0.000379186	-0.000494494	0.000957944	1.33048e-05	0.00103	-0.00015744	0.000503364	0.00181	0.000181832	0.000368099	0.00164	0.000960161	-6.65239e-05	0.00154	-0.000501146	-0.000365881	0.000853723	0.000718458	0.00179	-0.000290488	0.000179614	0.00609	0.00701	0.01471	0.02583	0.02911	0.02562	0.03376	0.04626	0.07276	0.13989	0.24794	0.339	0.52657	0.66422	0.73126	0.78937	0.64865	0.49611	0.35911	0.23582	0.13628	0.08084
		596.382	0.00137	0.00072511	-0.00071624	0.00087368	0.000243921	-2.21746e-05	0.00145	-0.000343707	0.000339272	0.000206224	0.000323749	0.00129	-0.000383621	9.75683e-05	0.00336	0.00148	0.000117525	0.00187	0.00115	-0.000847071	0.000714023	0.00207	0.00219	-0.00116	0.00194	0.00498	0.00573	0.01515	0.02122	0.0288	0.02302	0.0351	0.0469	0.07119	0.14465	0.23948	0.34228	0.52585	0.64465	0.73933	0.77973	0.63498	0.50222	0.36247	0.23765	0.14471	0.08473
		596.549	0.00155	0.00114	4.21318e-05	4.43492e-06	-0.0004191	-0.00167	0.0019	0.000467884	0.000485624	-0.000587627	0.000150787	0.00129	0.000144135	0.00135	0.0026	0.000789416	0.000137483	0.00119	0.00124	0.000255008	-0.000286053	0.000787199	0.000922464	0.000223964	0.00157	0.00407	0.00856	0.01282	0.02147	0.02917	0.02376	0.03803	0.0475	0.06945	0.14441	0.22497	0.34271	0.51386	0.62342	0.74149	0.77272	0.63375	0.52919	0.37133	0.23552	0.15389	0.08565
		596.717	0.000809374	0.00029714	0.000592062	0.00112	0.000441275	0.000580975	0.00218	-0.000818244	-0.000534408	0.00224	6.65239e-05	0.0021	-0.000527756	0.00157	0.00434	-0.000525539	0.00155	0.000155222	-0.000210659	-0.00125	0.000478972	0.000745067	0.000875898	0.000153005	0.00201	0.00597	0.0075	0.01417	0.02569	0.03098	0.02128	0.04001	0.04719	0.06338	0.13745	0.21962	0.336	0.50914	0.62484	0.74382	0.77462	0.63977	0.54122	0.37303	0.23642	0.15973	0.08547
		596.884	-0.00125	-0.00142	-0.00106	-0.00121	-0.000481189	0.000665239	0.00134	-0.000760589	0.000993423	0.000651934	0.000483407	0.00123	0.00087368	0.00149	0.00363	0.000727328	0.00137	0.00186	-0.000563235	0.00107	0.000729545	0.000592062	0.00204	-0.000532191	0.00197	0.0053	0.00732	0.01342	0.02697	0.02901	0.02203	0.0409	0.04724	0.06001	0.1325	0.21664	0.32396	0.48537	0.61321	0.71611	0.74958	0.62994	0.51631	0.35809	0.2362	0.15903	0.08461
		597.051	0.000490059	0.000294922	0.00102	9.31334e-05	-4.43492e-05	-0.00177	0.000993423	0.00132	-0.000494494	-0.000656369	0.000847071	0.00287	-0.0001397	0.000248356	0.00193	0.00042797	0.000523321	-7.09588e-05	-0.000274965	-0.000343707	-0.000274965	0.000441275	0.00128	0.000532191	-0.000824896	0.00525	0.00646	0.01328	0.0261	0.02823	0.0237	0.03957	0.04595	0.06177	0.1292	0.2149	0.31693	0.47187	0.58996	0.68921	0.71752	0.60224	0.4936	0.34621	0.23043	0.15263	0.08339
		597.218	-0.000844853	0.000339272	0.000263878	-0.000266095	0.00136	0.000660804	0.000290488	-0.00108	0.000110873	0.00155	0.000197354	0.00198	0.000432405	0.00291	0.00181	0.000649716	0.000680761	0.000997858	-0.000197354	0.000929117	0.000443492	-0.000388056	0.00174	5.7654e-05	0.000352576	0.00547	0.00582	0.01342	0.0231	0.02592	0.02298	0.03712	0.04821	0.06293	0.13428	0.22054	0.30922	0.46958	0.5847	0.66266	0.70302	0.59327	0.47983	0.34211	0.23176	0.14892	0.08634
		597.385	0.000758372	-0.000332619	-0.000119743	0.000532191	-0.00086481	0.000680761	0.00111	-0.000776112	-0.000206224	0.00182	-0.000614237	0.00187	0.00060315	0.000228399	0.00242	0.00119	2.43921e-05	0.00099564	0.000348142	6.65239e-05	0.00124	0.000804939	0.0002794	-0.00027053	0.00029714	0.00588	0.00417	0.01426	0.02315	0.0259	0.02491	0.03655	0.04939	0.06824	0.13187	0.22619	0.29741	0.4661	0.58013	0.63876	0.69258	0.58513	0.45544	0.3377	0.23189	0.14249	0.08753
		597.552	-0.00121	0.00161	0.000656369	0.000388056	-0.000616454	-0.00213	0.00264	-0.000266095	0.00085594	0.00169	0.00152	0.000144135	0.000323749	0.00206	0.000106438	0.00116	-0.000694066	0.00194	-0.00028827	0.000984553	0.000503364	-0.000204007	0.000962379	0.00102	0.000592062	0.00448	0.00426	0.01359	0.02054	0.02455	0.02595	0.03571	0.05094	0.06944	0.13056	0.23378	0.30355	0.48095	0.60625	0.65492	0.71147	0.6045	0.45642	0.3414	0.23467	0.13607	0.08767
		597.719	3.10445e-05	0.000536626	-0.000381403	-0.000470102	0.0012	-0.000691848	0.00137	0.000430188	-0.000197354	0.00138	0.00134	0.00169	0.000598715	0.000525539	0.00278	0.00143	-0.000186267	0.00137	-0.000199572	-0.000997858	0.00208	-0.000128613	0.000714023	0.0016	0.000286053	0.00662	0.00544	0.01594	0.02183	0.02544	0.0263	0.03689	0.04788	0.07205	0.13533	0.24289	0.32849	0.50211	0.64374	0.69245	0.74741	0.63869	0.47864	0.35018	0.24275	0.14025	0.08703
		597.886	-0.000514451	0.000871463	0.000838201	6.87413e-05	0.000390273	-0.000687413	0.00112	0.000538843	-0.00144	0.00106	0.00103	0.0002794	0.00137	0.000940204	0.00208	0.00059428	-0.00139	0.00196	0.00061202	0.000447927	0.00102	0.0015	0.00129	-0.000113091	0.000481189	0.00696	0.00525	0.01656	0.02212	0.02404	0.02616	0.03546	0.04771	0.07457	0.1379	0.23887	0.3301	0.50123	0.62689	0.67351	0.73236	0.61164	0.46399	0.34117	0.23758	0.13523	0.08417
		598.053	0.00147	0.000246138	0.000911377	-9.97858e-05	0.0013	-0.00192	0.00181	-0.0011	-0.000250573	0.00169	0.000221746	0.00224	0.000405796	0.00027053	0.00311	0.000720675	-0.000973466	0.00168	0.000294922	0.000177397	0.00138	0.00085594	0.00171	0.000798286	0.0021	0.00502	0.00524	0.01483	0.0259	0.02751	0.0294	0.037	0.04845	0.07072	0.13554	0.23769	0.32145	0.49962	0.61634	0.67033	0.73415	0.61368	0.46235	0.3427	0.23458	0.13686	0.08633
		598.22	0.00045458	-0.000255008	-0.000711805	0.000365881	0.00122	0.00142	0.000977901	0.000682978	0.000385838	-0.000259443	0.00114	0.00225	0.00112	0.00187	0.00352	0.000997858	0.000957944	0.00154	1.77397e-05	0.00071624	0.000915812	0.000694066	0.00226	0.00143	0.00208	0.00498	0.00647	0.01762	0.02443	0.02731	0.02782	0.03856	0.04802	0.07014	0.14039	0.23876	0.3274	0.50476	0.62469	0.68534	0.7475	0.61466	0.47812	0.35849	0.23386	0.1406	0.08478
		598.387	-0.000638629	-0.000379186	0.000188484	-0.00152	0.000920247	0.0004191	0.00253	0.000982336	0.00059428	0.0011	0.000237268	0.00192	0.000572105	0.000405796	0.00323	0.00252	-0.00181	0.0025	0.00163	0.000895855	0.00109	0.000128613	2.8827e-05	7.98286e-05	0.000946856	0.00481	0.00589	0.01445	0.02408	0.02834	0.02863	0.03642	0.04499	0.07202	0.13938	0.23165	0.3305	0.51108	0.62306	0.70371	0.76285	0.61938	0.49548	0.36214	0.23504	0.14287	0.08637
		598.554	0.000793851	0.000390273	0.000820461	5.98715e-05	-2.66095e-05	-0.00172	0.00183	-0.00161	0.000328184	-0.000250573	0.00102	0.00185	0.000780547	0.00175	0.00393	-4.87842e-05	0.001	0.00221	0.00188	0.000838201	0.00137	8.86985e-05	0.00141	0.000884767	0.00158	0.00612	0.00691	0.01457	0.02341	0.02945	0.02598	0.03605	0.04333	0.07107	0.14099	0.22498	0.33997	0.50413	0.61142	0.71448	0.7548	0.61613	0.49308	0.3574	0.23179	0.14223	0.0825
		598.721	8.86985e-05	0.00060315	-0.000776112	-0.000898072	-0.000467884	0.000507799	0.00146	-0.000481189	0.001	0.00111	0.00238	0.00106	0.000980118	0.000536626	0.00272	-0.000396926	-2.66095e-05	0.00175	-0.000272748	-0.000773894	0.000605367	0.000705153	0.000811591	-4.87842e-05	0.00196	0.00475	0.00501	0.01343	0.02197	0.02629	0.02583	0.0328	0.04343	0.06725	0.13509	0.2197	0.32963	0.49476	0.5906	0.69356	0.72851	0.58865	0.4795	0.34429	0.2177	0.13807	0.08293
		598.888	0.00132	0.000634194	0.00139	-0.000709588	-0.000973466	-0.000920247	0.00254	-0.000501146	0.00147	0.000893637	-0.000722893	0.00194	0.00138	0.000219529	0.00306	0.00126	-0.000915812	0.00104	0.00145	0.0019	-0.000578758	0.00103	0.00163	0.000416883	0.0019	0.00337	0.00676	0.01264	0.02163	0.02726	0.02419	0.03376	0.04485	0.06278	0.13399	0.21424	0.31188	0.46986	0.57694	0.67131	0.71506	0.58316	0.4778	0.34661	0.22323	0.1369	0.08464
		599.055	-0.00125	-0.000618672	-0.000230616	9.75683e-05	0.00106	-4.65667e-05	0.000561018	-0.000310445	-0.000516669	0.00197	-0.000966813	0.00177	0.000434623	-0.000128613	0.00467	-2.8827e-05	0.000108656	0.00198	2.21746e-06	0.000223964	0.000556583	0.00124	-0.000195137	-0.000485624	0.00132	0.00438	0.00547	0.01229	0.02147	0.02645	0.02531	0.03702	0.04621	0.06638	0.13413	0.21136	0.31366	0.47158	0.56834	0.66811	0.70725	0.58614	0.48264	0.3504	0.22709	0.14292	0.08582
		599.222	-0.000343707	0.000971248	0.000880332	-0.00134	-0.000263878	-0.000565453	0.00205	-0.000918029	-0.000514451	0.000776112	-0.00167	0.00219	0.0013	0.000441275	0.00232	0.00124	0.00121	0.00143	-1.77397e-05	0.000740632	0.00162	0.000651934	0.00167	-0.000474537	0.00118	0.00483	0.00585	0.0123	0.02116	0.02451	0.024	0.03506	0.0466	0.07647	0.14388	0.22817	0.32902	0.4899	0.59949	0.68242	0.70765	0.58955	0.46678	0.33621	0.2251	0.13834	0.08438
		599.389	-0.000875898	-0.00151	-0.000126395	3.32619e-05	0.00044571	0.00045458	0.00136	-6.65239e-06	-0.00175	-0.000414665	0.000771677	0.00188	0.00056767	0.000849288	0.00246	-0.00057654	-0.00122	0.00103	0.000935769	0.00102	0.00109	0.000975683	0.00241	-0.000862593	0.00218	0.0043	0.00747	0.01307	0.02037	0.02526	0.02387	0.03147	0.04681	0.08208	0.14598	0.24634	0.35616	0.52068	0.64117	0.71834	0.7399	0.61598	0.47686	0.34149	0.23	0.13733	0.08587
		599.556	0.000587627	-2.21746e-05	0.001	0.000532191	-0.000942421	0.00167	0.00169	0.00101	0.000199572	-0.000246138	-0.00126	0.00234	-0.000827113	0.000822678	0.00279	0.000878115	0.000108656	0.00102	-0.000248356	0.000674108	0.00218	0.000844853	0.00217	-0.00111	0.00176	0.0052	0.00617	0.01382	0.02123	0.02653	0.02557	0.03048	0.04713	0.07994	0.14193	0.24744	0.35841	0.52805	0.6666	0.73858	0.76413	0.64141	0.49973	0.35893	0.23805	0.14599	0.08885
		599.723	0.00044571	9.75683e-05	0.000492277	-0.000889202	0.00106	-0.000352576	-0.000534408	0.000343707	-9.31334e-05	0.000875898	0.000669674	0.00202	-0.000181832	0.00154	0.0022	-1.77397e-05	-0.00012196	0.00179	-6.87413e-05	0.000172962	0.000237268	-0.00123	0.00191	-0.000800504	-0.000678543	0.00657	0.00559	0.01396	0.02156	0.02497	0.0251	0.0321	0.04583	0.07746	0.1412	0.25113	0.34682	0.51844	0.66164	0.72392	0.75962	0.64909	0.49957	0.358	0.24795	0.14543	0.09103
		599.89	-0.00157	-0.000259443	-9.09159e-05	0.000727328	-0.000401361	0.00131	0.00128	-0.000804939	0.00139	6.65239e-05	0.0014	0.00147	0.000372534	0.00146	0.00237	0.00099564	0.000503364	0.00154	0.00112	-0.00031488	0.0023	0.0001397	-0.000188484	-5.98715e-05	0.000822678	0.0059	0.00628	0.01305	0.023	0.02335	0.02388	0.03486	0.04547	0.07988	0.14183	0.24587	0.34124	0.51123	0.65972	0.71823	0.75767	0.64807	0.49686	0.35518	0.24546	0.14608	0.08589
		600.057	-0.0013	-0.000776112	6.20889e-05	0.00017518	-0.00159	-0.00114	7.09588e-05	0.000272748	0.000889202	0.00143	0.000374751	0.00155	0.0021	0.00211	0.00163	0.00102	0.00183	0.00122	0.0005588	0.000361446	0.00212	0.000204007	0.00242	-2.43921e-05	0.00175	0.00496	0.00427	0.0138	0.02182	0.02423	0.02457	0.03299	0.04171	0.07197	0.1369	0.24154	0.34343	0.51924	0.65348	0.72856	0.77835	0.65191	0.50126	0.3582	0.24057	0.13933	0.0824
		600.224	-0.000496712	-0.000226181	0.00116	-0.00156	0.00101	0.000663021	0.000973466	-0.000663021	0.000543278	0.000481189	4.21318e-05	0.00165	0.00109	0.00117	0.00255	0.00118	-0.000421318	0.0015	-0.000778329	0.00134	0.000935769	0.00136	0.00182	-0.000396926	0.00179	0.00472	0.00592	0.01512	0.02399	0.02448	0.02362	0.03234	0.04232	0.07347	0.14034	0.24315	0.36134	0.53645	0.67022	0.76785	0.80184	0.659	0.51864	0.36444	0.23373	0.13956	0.07972
		600.391	-0.00122	0.000388056	0.000949074	0.000512234	-0.000478972	-9.53509e-05	0.00166	0.000545496	-0.000800504	-0.000319315	0.000529973	0.00192	0.000217311	0.00196	0.00331	-0.000272748	0.000177397	0.00216	0.00016631	0.000973466	0.00184	-0.000195137	0.00086481	0.000807156	0.00118	0.00556	0.00544	0.0145	0.02223	0.02521	0.02255	0.03355	0.04511	0.07831	0.15307	0.26193	0.38641	0.57161	0.70912	0.80571	0.8374	0.68032	0.52845	0.36479	0.23094	0.13816	0.07576
		600.558	-0.000969031	-0.00141	0.000113091	-8.6481e-05	0.00061202	0.00118	0.00113	0.000649716	0.000824896	0.000374751	0.00124	0.00122	0.000656369	0.0013	0.00265	0.00204	-0.000215094	0.00153	-0.00111	0.000401361	0.00157	0.000263878	0.0016	0.000177397	0.00126	0.00494	0.00512	0.01487	0.02109	0.02485	0.02479	0.03312	0.04787	0.07827	0.15922	0.26438	0.38561	0.58077	0.69421	0.79529	0.82098	0.65438	0.51017	0.35365	0.2186	0.12947	0.07471
		600.725	7.31762e-05	0.00141	0.000443492	0.000554366	0.000627542	-0.000893637	0.00239	0.000337054	0.000676326	0.00168	5.32191e-05	0.00124	0.000620889	0.0014	0.00322	0.00107	-0.000711805	0.0015	-0.00104	0.00128	0.00161	0.00129	0.0018	-9.53509e-05	0.0013	0.00557	0.00722	0.0147	0.02191	0.02583	0.02696	0.03111	0.04971	0.08101	0.16291	0.27314	0.39803	0.59689	0.70669	0.81392	0.84279	0.66755	0.52191	0.36536	0.22188	0.12997	0.07953
		600.892	0.000729545	0.00085594	0.00134	-0.000694066	9.97858e-05	0.000645281	0.000527756	-0.00057654	0.0011	0.000215094	0.00111	0.00119	0.00155	0.00225	0.00168	0.00167	-0.000421318	0.00216	-6.87413e-05	0.000161875	0.00166	0.0002794	0.00127	0.000572105	0.0027	0.00564	0.00898	0.01647	0.02475	0.02941	0.02882	0.03451	0.05141	0.08563	0.16636	0.28433	0.4217	0.62912	0.76211	0.86932	0.89456	0.71495	0.55289	0.39138	0.2361	0.13937	0.08524
		601.059	-9.97858e-05	0.000547713	0.00126	-0.0002794	0.000376969	-0.000574323	0.000403578	-0.000645281	0.000485624	0.000583193	0.000510016	0.00252	0.00151	0.00169	0.00162	0.00124	-0.000350359	0.00231	3.10445e-05	0.00133	0.00234	0.000259443	0.000875898	-0.00013083	0.00235	0.0051	0.00707	0.0175	0.02518	0.03116	0.03024	0.03621	0.0493	0.08906	0.1723	0.2927	0.43218	0.6467	0.79863	0.91114	0.94019	0.77163	0.60064	0.42125	0.26699	0.15509	0.09194
		601.226	-0.000312662	0.000405796	-3.76969e-05	-0.00129	-0.00057654	0.00107	0.00133	-0.000802721	0.000246138	0.000618672	0.00184	0.000592062	-0.000117525	0.00142	0.00237	0.00137	0.00044571	0.00211	-0.000383621	0.000317097	4.43492e-06	0.00103	0.00243	-0.000456797	0.000789416	0.00476	0.00723	0.01452	0.0238	0.03059	0.032	0.03664	0.05412	0.09068	0.17042	0.28886	0.42794	0.63657	0.78225	0.89783	0.93479	0.76673	0.59693	0.41842	0.27227	0.16056	0.09586
		601.393	7.98286e-05	-0.00127	0.00188	-0.000714023	-0.000758372	0.000696283	0.00111	-0.000312662	0.00114	0.000459015	0.000325967	0.002	0.00227	0.00198	0.00142	0.00061202	-0.00125	0.0023	-0.00163	-0.000135265	0.00243	-0.000478972	0.00206	-0.000352576	0.00124	0.00461	0.00699	0.01655	0.02371	0.03015	0.02996	0.03671	0.05402	0.08396	0.1603	0.27528	0.39939	0.59196	0.72202	0.82121	0.86121	0.70837	0.56602	0.39405	0.2601	0.15642	0.09218
		601.56	0.000893637	-0.000614237	-4.87842e-05	-0.000609802	3.76969e-05	0.000698501	0.00144	-0.000629759	0.000709588	0.00101	0.00126	0.00148	0.00072511	0.000844853	0.00243	0.00057654	-0.00108	0.00162	0.000392491	0.00042797	0.00143	-8.86985e-05	0.000951291	0.000104221	0.00155	0.00574	0.00822	0.014	0.02488	0.03073	0.02933	0.0382	0.05283	0.08626	0.16535	0.27532	0.40146	0.58972	0.72477	0.82698	0.86038	0.70642	0.56834	0.39701	0.25911	0.1606	0.09208
		601.727	0.000188484	-0.000678543	0.00057654	0.000319315	0.000153005	0.000459015	0.00213	0.000740632	0.000303792	0.00118	0.00194	0.00156	-0.000394708	0.000674108	0.002	1.99572e-05	0.00196	0.00196	-0.000711805	0.000574323	0.00119	0.00151	0.00188	0.00104	0.000758372	0.00403	0.00781	0.0177	0.0278	0.03109	0.02861	0.04256	0.05351	0.0881	0.17259	0.28192	0.42755	0.62528	0.76957	0.89327	0.90547	0.75307	0.60459	0.41332	0.2746	0.17013	0.08979
		601.894	0.000538843	0.000235051	-0.000405796	-0.000898072	-0.000190702	0.000212876	0.00175	0.000153005	0.000687413	0.00211	0.00169	0.00165	0.00165	0.00234	0.00168	0.00138	-0.000935769	0.00253	-0.000299357	0.00128	0.000858158	0.00181	0.00138	0.000709588	-0.000372534	0.0067	0.00686	0.01765	0.02717	0.03205	0.0322	0.04307	0.05028	0.08794	0.17253	0.28442	0.43014	0.63947	0.78599	0.9081	0.92817	0.77336	0.61046	0.42252	0.27473	0.16769	0.09318
		602.061	8.6481e-05	-0.00058541	0.000496712	-0.00014857	-0.000636412	-0.000505581	0.00157	0.00161	0.0004191	0.000824896	0.000747285	0.00267	0.000682978	0.000669674	0.00339	0.000512234	0.000851505	0.00042797	0.00071624	0.000685196	0.000824896	-0.000796069	0.00219	0.000110873	0.00121	0.00593	0.00748	0.01776	0.02836	0.03192	0.03335	0.04135	0.04898	0.09001	0.1656	0.27692	0.41568	0.62041	0.76251	0.87852	0.92371	0.76415	0.60479	0.42933	0.28495	0.17016	0.09692
		602.228	0.000771677	0.000272748	-0.000634194	0.00014857	-8.20461e-05	0.00041023	0.00061202	0.000321532	0.000685196	0.000374751	0.00161	0.00226	0.000966813	0.00162	0.00215	0.000153005	0.00104	0.00227	0.000292705	0.00115	0.00122	-0.000319315	0.00265	-0.00179	0.00116	0.00654	0.00713	0.01753	0.02802	0.03109	0.03485	0.039	0.05226	0.08628	0.16022	0.26729	0.39725	0.59926	0.73433	0.84322	0.88316	0.73105	0.57797	0.41418	0.26805	0.16144	0.09433
		602.395	-4.43492e-06	1.10873e-05	0.00166	-0.000430188	-0.000711805	-0.000208441	4.43492e-06	-0.000685196	0.000155222	0.00027053	0.00107	0.000337054	0.000399143	0.00251	0.0021	0.000665239	0.000658586	0.00185	0.000946856	0.000833766	0.00269	0.00030601	0.00236	-0.00104	0.00258	0.00652	0.00855	0.01739	0.02576	0.0303	0.03284	0.03647	0.05026	0.08539	0.15576	0.27046	0.38851	0.58087	0.72309	0.81162	0.84011	0.69519	0.53946	0.37718	0.24689	0.14538	0.08439
		602.562	-0.000476754	-0.00132	-0.000729545	0.000940204	-0.00118	0.000235051	0.00124	0.000516669	0.000875898	-0.000357011	0.000106438	0.00154	6.87413e-05	0.000736197	0.00148	0.000722893	0.000396926	0.00167	-0.000478972	0.00089142	0.000350359	-0.000370316	0.00258	-0.00028827	0.000827113	0.00557	0.00754	0.01665	0.02428	0.02954	0.03008	0.03456	0.04862	0.08129	0.16025	0.26352	0.385	0.5716	0.70871	0.79467	0.80765	0.66996	0.51153	0.35433	0.23732	0.13684	0.0821
		602.729	-0.00044571	5.10016e-05	-0.000376969	-0.0004191	-0.000354794	0.00115	0.00121	-0.000496712	0.00228	0.00102	0.00141	0.00108	0.000745067	0.0018	0.00182	0.00184	-0.000620889	0.00117	-0.000977901	0.00184	0.00132	-0.000115308	0.00152	0.00113	0.000771677	0.00413	0.00761	0.01676	0.02367	0.03012	0.02872	0.0347	0.04858	0.07797	0.16467	0.2647	0.39434	0.59863	0.71571	0.8177	0.84818	0.69433	0.54132	0.38269	0.24467	0.14337	0.08657
		602.896	-0.00031488	-0.000496712	0.000230616	2.21746e-06	-9.31334e-05	-0.00136	0.000658586	0.000580975	0.000627542	0.000587627	6.65239e-05	0.00184	0.00154	0.000729545	0.00251	0.000153005	0.00157	0.00281	-0.000481189	0.00106	0.00075172	0.00147	0.00182	0.000889202	0.00207	0.00372	0.00695	0.01675	0.02272	0.03045	0.02938	0.03498	0.04995	0.08018	0.16305	0.26705	0.39229	0.60379	0.72515	0.83274	0.88047	0.71735	0.56276	0.40446	0.25466	0.15163	0.09068
		603.063	4.87842e-05	0.000598715	0.00090029	-5.7654e-05	-0.000248356	0.000487842	0.000975683	0.000498929	0.00125	0.00206	0.00109	0.002	0.000982336	0.000179614	0.00218	0.00159	-0.00031488	0.00116	-6.20889e-05	0.00106	0.00194	0.000323749	0.00256	0.000731762	0.00244	0.00448	0.00662	0.01445	0.0213	0.02847	0.02921	0.03665	0.05041	0.08054	0.15551	0.25733	0.36788	0.56532	0.6847	0.77965	0.8213	0.68073	0.53938	0.39126	0.24927	0.15003	0.08857
		603.23	0.00155	0.000385838	0.000388056	0.000962379	-0.000106438	-0.000494494	0.00165	7.76112e-05	-0.000365881	0.000545496	0.00015744	0.000809374	0.00207	0.00147	0.000898072	0.000682978	-0.000348142	0.00177	-0.00145	-0.000146352	0.00127	-0.00144	0.00122	0.00057654	0.00297	0.00538	0.00747	0.01538	0.02252	0.02649	0.02768	0.03363	0.04843	0.07704	0.14544	0.24715	0.35509	0.53446	0.65497	0.73718	0.77461	0.64113	0.50316	0.35973	0.23104	0.14451	0.08361
		603.397	-0.00101	-0.0005588	0.000374751	0.00136	-0.000370316	-0.000124178	0.00070737	-0.000159657	-0.000319315	0.0002794	0.00158	0.00118	-0.000749502	0.000869245	0.00153	0.000951291	-0.000738415	0.00221	-0.000181832	0.00114	0.00199	0.000674108	0.0019	0.00107	0.000835983	0.00464	0.00625	0.01502	0.02296	0.02444	0.02614	0.03248	0.04505	0.07406	0.14163	0.24542	0.35358	0.53015	0.65112	0.74157	0.77019	0.63407	0.50058	0.35609	0.22806	0.13794	0.07789
		603.564	-0.000731762	0.000461232	1.55222e-05	-0.00103	0.000341489	-0.000476754	0.00168	0.000159657	0.00133	-0.000698501	0.000348142	0.000514451	9.97858e-05	7.98286e-05	0.0016	0.00139	0.0013	0.00185	1.99572e-05	0.00112	0.00132	-0.000549931	0.00163	-0.00012196	0.00133	0.00455	0.00781	0.01747	0.02255	0.02604	0.02684	0.03542	0.04572	0.07845	0.14906	0.25796	0.37925	0.57536	0.70876	0.81016	0.82719	0.68391	0.53423	0.36575	0.23702	0.14478	0.07926
		603.731	-1.99572e-05	-0.000993423	0.00129	-0.000299357	0.00057654	-0.000259443	0.000472319	-0.00121	9.53509e-05	-0.00061202	0.00105	8.42636e-05	0.00108	0.00231	0.00283	0.00119	0.000186267	0.00041023	9.97858e-05	0.0014	0.00101	0.00099564	0.00265	0.00029714	0.00139	0.0055	0.00644	0.0175	0.02474	0.02619	0.02914	0.03745	0.04558	0.07952	0.15814	0.26746	0.40115	0.61183	0.75657	0.86543	0.89535	0.74507	0.58333	0.40362	0.26345	0.15593	0.08413
		603.898	0.00115	0.000381403	-0.000188484	-0.000498929	-0.000177397	-0.000787199	0.00155	0.000277183	-0.000423535	0.00118	0.000822678	0.0015	0.00107	0.00217	0.00302	0.00121	0.000676326	0.00173	0.000496712	0.00111	0.00116	0.000334837	0.00199	0.000634194	0.00226	0.00623	0.00584	0.01992	0.02633	0.03004	0.03118	0.03787	0.05017	0.0783	0.16132	0.27004	0.39163	0.60572	0.74593	0.84299	0.89309	0.74296	0.57399	0.41186	0.27048	0.15571	0.08953
		604.065	0.000219529	-0.000893637	-0.000858158	0.000623107	-0.0013	-0.000536626	0.000853723	-0.000765024	0.000789416	0.00171	0.00075172	0.00132	0.00163	7.31762e-05	0.00311	0.000135265	0.000470102	0.00199	0.00060315	0.00108	0.00203	0.00012196	0.00123	-0.000512234	0.00212	0.00596	0.00572	0.01899	0.02629	0.02677	0.03324	0.03844	0.05056	0.08248	0.1562	0.26658	0.3729	0.56921	0.70777	0.78182	0.84139	0.71424	0.53822	0.39379	0.26914	0.14951	0.08743
		604.231	-0.000272748	0.000212876	-0.000390273	0.000478972	-0.00153	0.0013	0.000376969	-0.00128	0.000447927	0.00151	0.000365881	0.00182	0.000800504	0.00119	0.00134	0.000574323	-0.000204007	0.00116	0.000459015	0.000434623	0.00131	0.000616454	0.0012	0.00107	0.00262	0.00559	0.00544	0.01718	0.02499	0.02709	0.03087	0.03801	0.05185	0.08523	0.1546	0.26735	0.36704	0.5548	0.70106	0.76069	0.81046	0.69282	0.52267	0.37329	0.26214	0.14473	0.08548
		604.398	8.6481e-05	5.7654e-05	0.00106	0.0005588	0.000376969	0.000478972	0.00131	-0.001	0.00141	0.000226181	0.000161875	0.00261	-0.000255008	0.000667456	0.00224	0.000747285	0.000869245	0.00279	0.000525539	0.000809374	0.00199	-0.000277183	0.00287	-0.00072511	0.00028827	0.0061	0.00796	0.01751	0.02497	0.02596	0.0309	0.03881	0.05076	0.08783	0.15865	0.27424	0.38045	0.57356	0.72016	0.79423	0.82842	0.69688	0.53214	0.3757	0.26063	0.14706	0.08323
		604.565	0.00181	3.32619e-05	0.000583193	-0.000649716	0.000569888	0.000536626	0.00161	-0.000392491	0.000330402	0.000217311	0.001	0.00195	-0.000492277	0.00186	0.00325	0.00177	-0.000654151	0.000807156	0.000459015	0.00104	0.000988988	0.00171	0.00234	0.00125	0.00173	0.00429	0.00794	0.01617	0.02302	0.02732	0.03107	0.03606	0.04925	0.08987	0.16352	0.27638	0.3922	0.5951	0.73415	0.81989	0.85333	0.71355	0.54778	0.38432	0.25611	0.14246	0.08255
		604.732	0.000212876	-0.000942421	0.000991206	-0.000374751	0.000578758	-0.000589845	0.0017	-0.000949074	0.00114	0.000831548	0.00197	0.00106	0.00129	0.00191	0.00212	0.000804939	0.000223964	0.000516669	0.000337054	0.000840418	0.00121	0.000587627	0.0018	-0.00131	0.00245	0.00549	0.00732	0.01665	0.02117	0.02541	0.03014	0.03196	0.04656	0.08982	0.16669	0.28044	0.40952	0.62095	0.75672	0.84892	0.88796	0.73242	0.56084	0.39298	0.25442	0.13799	0.08168
		604.899	-0.00183	-0.00114	0.00155	0.00088255	-0.000290488	0.000760589	0.00211	-0.000665239	0.000769459	0.00119	0.000221746	0.00117	0.000388056	0.00108	0.00413	0.00114	0.000498929	0.00216	-0.000929117	0.000388056	0.000935769	-0.000212876	0.00198	0.0001397	0.00244	0.00446	0.00672	0.01465	0.02107	0.02464	0.02764	0.03199	0.04617	0.09065	0.16513	0.26868	0.40456	0.60536	0.7335	0.83854	0.86901	0.70789	0.55081	0.3873	0.24257	0.13599	0.07842
		605.066	0.00135	-0.00072511	0.000228399	0.000250573	0.000308227	-0.00187	0.00129	-0.000698501	7.53937e-05	0.000600932	0.00121	0.000325967	0.0013	0.00145	0.00165	0.00287	9.97858e-05	0.00296	-0.000144135	0.000408013	0.00158	0.000729545	0.00278	0.000756155	0.00111	0.00359	0.00591	0.01287	0.01947	0.02437	0.02411	0.03206	0.0463	0.07927	0.15161	0.25435	0.36845	0.56188	0.68611	0.77105	0.81116	0.67117	0.51799	0.36263	0.23681	0.1324	0.07761
		605.233	-0.000137483	-0.000556583	0.000931334	-0.000472319	-0.000636412	-0.000226181	-0.000186267	-0.000472319	0.00115	0.00123	0.000580975	0.000115308	0.000656369	0.00277	0.00173	0.00148	0.00102	0.000991206	-0.00139	0.00103	0.00188	-4.21318e-05	0.00302	0.00131	0.000348142	0.00492	0.00568	0.01642	0.02233	0.02243	0.02585	0.03199	0.04556	0.07831	0.14377	0.25359	0.35612	0.54613	0.69521	0.76144	0.80496	0.68488	0.521	0.36524	0.24807	0.13937	0.07711
		605.4	0.000177397	-6.87413e-05	4.65667e-05	0.000984553	0.000252791	0.00117	0.000141918	-0.000239486	0.00129	5.32191e-05	-0.000439057	0.000598715	0.00159	0.000510016	0.00233	0.00113	-0.000190702	0.00074285	0.000106438	0.000660804	0.00264	-0.000164092	0.003	-0.00072511	0.00173	0.00445	0.00482	0.01729	0.02334	0.02545	0.0282	0.03321	0.04574	0.07798	0.14382	0.25892	0.36829	0.55651	0.70746	0.78458	0.82029	0.6991	0.53159	0.37057	0.24927	0.13956	0.07927
		605.567	0.000691848	0.000574323	-0.000277183	-0.000266095	-0.000811591	3.99143e-05	0.00197	-0.000614237	-0.00119	0.00146	0.000711805	0.00161	0.000301575	0.000702935	0.00299	0.000359229	0.000408013	4.87842e-05	-0.000405796	0.00151	0.00126	0.00057654	0.00294	-0.000605367	0.00235	0.00545	0.00563	0.01766	0.02443	0.02612	0.0293	0.03465	0.04759	0.07968	0.15291	0.26749	0.38405	0.58327	0.7284	0.80863	0.84871	0.70994	0.53584	0.37011	0.24818	0.13983	0.08025
		605.734	0.000361446	-0.00104	0.000525539	-0.00111	0.000246138	0.00133	0.00218	-0.00108	0.000674108	0.000780547	-0.000472319	0.00197	0.000190702	0.00165	0.00273	0.00242	0.000556583	0.00145	0.000521104	-0.000578758	0.00243	-7.09588e-05	0.00155	0.000842636	0.00113	0.00576	0.00678	0.01539	0.02294	0.02413	0.02904	0.03332	0.04697	0.08224	0.16299	0.28081	0.40102	0.60481	0.76482	0.83593	0.87734	0.73284	0.54712	0.36878	0.25454	0.13565	0.07598
		605.9	-0.000263878	0.000250573	0.000170745	0.00156	0.000332619	0.00031488	0.000319315	-0.000332619	0.000195137	0.00141	-0.000192919	0.000281618	0.00146	0.000842636	0.00074285	0.00104	0.000128613	0.00118	0.00111	0.000782764	0.00162	0.000569888	0.00168	0.000164092	0.00224	0.00443	0.00646	0.01726	0.02151	0.02543	0.02955	0.03353	0.04699	0.08728	0.1712	0.29455	0.4238	0.64723	0.81152	0.90564	0.93756	0.79215	0.59149	0.40724	0.27139	0.14685	0.08302
		606.067	2.21746e-06	0.000731762	0.000924682	0.000465667	0.000153005	-0.000811591	0.000368099	-0.00056767	8.20461e-05	0.00145	0.00165	0.00166	0.00125	0.000860375	0.00305	0.00181	0.000405796	0.00161	-0.000110873	0.00116	0.00253	-0.00125	0.000893637	0.00143	0.00256	0.00527	0.00635	0.01764	0.02179	0.02714	0.03139	0.03405	0.05065	0.09008	0.17569	0.30897	0.44482	0.68173	0.85472	0.94236	1	0.83285	0.62192	0.42867	0.28251	0.15296	0.08653
		606.234	0.000212876	0.000747285	0.000547713	-0.000685196	-0.000993423	-0.000802721	0.000529973	-0.00148	0.000467884	0.00163	0.0014	0.00183	0.00156	0.00164	0.00255	0.0021	-0.000257226	0.00105	-0.000268313	0.000467884	0.00182	0.000862593	0.00185	0.00088255	0.00266	0.00568	0.00785	0.01888	0.02132	0.02727	0.03272	0.03538	0.05146	0.08725	0.17165	0.29548	0.41895	0.64316	0.79113	0.87751	0.9315	0.76032	0.56765	0.40064	0.26238	0.14519	0.086
		606.401	-0.000394708	0.000587627	-0.000459015	-0.00030601	0.000784982	-0.000115308	0.00162	-0.0005588	0.000800504	0.00152	0.00152	0.000226181	-0.00044571	0.001	0.00141	0.00274	-0.00118	0.00301	-4.87842e-05	0.00027053	0.0032	-2.43921e-05	0.00248	0.00028827	0.00257	0.00558	0.00642	0.01753	0.02142	0.02398	0.03003	0.03369	0.05165	0.08813	0.16666	0.28394	0.39401	0.59293	0.72149	0.78423	0.82973	0.68478	0.50968	0.35916	0.24012	0.13339	0.07979
		606.568	0.00041023	-0.000345924	0.000860375	0.000104221	-0.000580975	-0.000962379	0.000969031	0.000831548	-0.000443492	0.00219	0.000181832	0.00141	0.00118	0.00121	0.00169	0.00161	-0.000549931	0.00223	0.00116	0.00127	0.0027	0.000906942	0.00209	0.000731762	0.00106	0.00454	0.00547	0.01642	0.02082	0.0237	0.02854	0.03376	0.0475	0.08577	0.16269	0.27277	0.37152	0.56298	0.67618	0.7273	0.76213	0.62656	0.46148	0.32913	0.22466	0.1234	0.07307
		606.735	-0.000791634	-0.00137	0.000146352	3.54794e-05	0.00090029	-0.000955726	0.00127	0.000680761	0.000405796	0.000867028	0.00118	0.00153	0.000343707	0.00135	0.00293	0.00195	-0.000738415	0.000818244	-0.000924682	0.00046345	0.00181	-0.000494494	0.0021	-0.000556583	0.00179	0.0056	0.007	0.01477	0.0213	0.02457	0.02584	0.03152	0.04808	0.08362	0.1603	0.27156	0.37339	0.55694	0.67587	0.73859	0.76518	0.62357	0.46203	0.32986	0.21791	0.11995	0.07336
		606.902	0.000476754	-1.10873e-05	0.000261661	-7.76112e-05	0.000303792	0.00118	-0.000144135	-0.00129	0.00184	6.43064e-05	0.000308227	0.000237268	0.00168	0.00184	0.00184	0.000727328	-0.000383621	0.00172	0.000177397	0.0011	0.00255	-0.000536626	0.00168	-0.000310445	0.00239	0.00457	0.00598	0.01729	0.02273	0.02735	0.02784	0.03083	0.04806	0.08372	0.1639	0.2826	0.40929	0.60883	0.74674	0.83637	0.8644	0.70737	0.52637	0.36801	0.23977	0.13215	0.07879
		607.069	0.000128613	-5.7654e-05	0.00109	-0.000155222	-0.000838201	0.000476754	0.00106	-0.00222	-6.65239e-05	0.00105	0.00124	0.00232	0.000574323	0.00215	0.00295	0.00178	0.000505581	0.000957944	0.000663021	0.00268	0.000483407	0.000820461	0.00161	-0.000119743	0.00126	0.00528	0.00518	0.01712	0.02264	0.02801	0.02931	0.03317	0.04804	0.08125	0.16507	0.28327	0.42382	0.62896	0.78078	0.88911	0.91475	0.75281	0.56941	0.38279	0.2509	0.13747	0.0788
		607.235	-3.10445e-05	0.000501146	0.00183	0.000598715	0.000272748	0.00057654	0.000321532	0.00057654	0.00118	0.0019	0.000507799	0.00146	0.00128	0.000572105	0.00306	0.000474537	0.00159	0.00334	0.000722893	0.0012	0.00157	0.000789416	0.00243	0.000423535	0.00316	0.00439	0.00594	0.01602	0.02019	0.02441	0.0291	0.03432	0.04707	0.08385	0.16167	0.27813	0.41314	0.62079	0.7759	0.87678	0.90105	0.74645	0.56998	0.38388	0.25322	0.13915	0.07976
		607.402	-8.42636e-05	0.000678543	-0.00141	0.00133	0.000208441	0.00131	0.00195	-0.0011	3.99143e-05	0.000640847	0.00104	0.000796069	0.00126	0.000385838	0.00246	0.00146	0.00013083	0.00196	-0.000239486	0.00141	0.00152	0.000556583	0.00243	0.00186	0.00255	0.00411	0.00641	0.01594	0.02211	0.02708	0.03117	0.03631	0.04737	0.08125	0.1602	0.27571	0.40717	0.61234	0.77532	0.86978	0.90727	0.76015	0.57643	0.39319	0.26269	0.14706	0.07913
		607.569	-3.54794e-05	0.000620889	-7.31762e-05	0.00136	0.000379186	-0.000354794	0.0012	-0.000330402	0.0016	0.00127	-0.000802721	0.0016	0.00147	0.0013	0.00208	0.00123	-2.43921e-05	0.00139	0.000975683	0.00148	0.000663021	-0.000357011	0.00252	0.000920247	0.00198	0.00595	0.00696	0.01606	0.02464	0.02627	0.03	0.03876	0.04728	0.07996	0.15569	0.27434	0.3984	0.60187	0.77218	0.85702	0.89534	0.76286	0.57599	0.39765	0.26631	0.15055	0.08271
		607.736	0.000430188	0.000330402	-0.000217311	0.000294922	0.00012196	-8.20461e-05	0.00136	-0.000303792	-0.00027053	0.00109	0.000487842	0.00138	0.00105	0.00244	0.00165	-0.000518886	0.000447927	0.00106	-0.000221746	0.000115308	0.00268	0.00152	0.00112	0.000507799	0.00186	0.00734	0.00703	0.01886	0.02488	0.02697	0.03019	0.0377	0.04858	0.07943	0.15058	0.27397	0.3838	0.58352	0.73831	0.81702	0.85418	0.72967	0.54185	0.37395	0.25563	0.14054	0.08036
		607.903	-6.43064e-05	-0.000450145	0.000518886	0.000204007	-0.00138	0.000330402	0.000345924	3.32619e-05	0.000957944	0.00169	-9.75683e-05	0.00135	0.00214	0.000527756	0.0012	0.00229	0.000676326	0.00198	2.21746e-05	0.00028827	0.00242	0.000226181	0.00194	0.00137	0.00158	0.0044	0.00565	0.0175	0.02493	0.02668	0.03114	0.0367	0.05019	0.07948	0.14577	0.26379	0.36333	0.54955	0.70591	0.75305	0.7936	0.67246	0.49059	0.34023	0.241	0.12899	0.07906
		608.07	0.00141	0.000811591	0.000330402	8.20461e-05	-0.00015744	-0.00112	0.00124	-0.000133048	4.43492e-05	0.00166	0.00208	0.000350359	0.00108	0.00118	0.00249	0.00172	0.000831548	0.00102	0.000150787	0.00056767	0.00147	0.00072511	0.00106	0.00178	0.00208	0.00543	0.00619	0.01733	0.02321	0.02859	0.03125	0.03528	0.05139	0.08312	0.15195	0.27095	0.37166	0.56856	0.71303	0.77392	0.81402	0.68021	0.5038	0.35463	0.24386	0.13313	0.08344
		608.237	-0.00124	-0.000286053	-0.000283835	0.00147	0.000647499	-0.000177397	-2.21746e-05	0.000281618	0.000498929	0.000161875	-5.10016e-05	0.00126	0.000490059	0.00179	0.0024	0.00123	-0.000113091	0.00175	-0.000498929	4.43492e-05	0.00226	0.00123	0.00309	0.000782764	0.001	0.00679	0.00616	0.01786	0.02491	0.02818	0.03156	0.0391	0.05247	0.08348	0.1561	0.27533	0.37855	0.58537	0.72067	0.79041	0.83283	0.70079	0.52543	0.3787	0.2538	0.14187	0.08645
		608.403	-0.000179614	0.000421318	0.00173	-0.000321532	-0.000592062	0.000215094	-0.000527756	0.000155222	-4.43492e-05	0.00185	0.00111	0.000643064	0.00060315	0.00186	0.00135	0.000514451	-0.000230616	0.00239	-0.000800504	0.000614237	0.00224	-0.00129	0.00158	0.000359229	0.00259	0.00669	0.00634	0.01657	0.0232	0.02676	0.03182	0.03592	0.0505	0.0825	0.15469	0.26491	0.36866	0.56285	0.7018	0.76278	0.80047	0.68014	0.50997	0.3705	0.2547	0.14447	0.0883
		608.57	-0.00138	0.000405796	-0.00149	0.000760589	0.000869245	0.00171	0.00014857	-9.53509e-05	0.000352576	0.00142	0.000512234	0.000831548	0.00141	0.000370316	0.00116	0.000476754	-0.000470102	0.00218	-0.00115	0.000853723	0.00224	0.00073398	0.00194	0.000749502	0.00278	0.00602	0.00685	0.01694	0.02253	0.02511	0.02916	0.03447	0.0472	0.07968	0.1555	0.26423	0.37747	0.57012	0.70677	0.76687	0.80859	0.68317	0.51731	0.36611	0.24966	0.14013	0.08602
		608.737	0.000476754	0.000192919	0.000177397	0.00075172	9.75683e-05	-0.00042797	0.000685196	-0.00046345	0.000456797	0.002	0.00114	0.00237	0.000106438	2.66095e-05	0.00213	0.00115	0.00071624	0.00148	7.76112e-05	0.000971248	0.00159	2.21746e-05	0.00129	0.00115	0.00126	0.00529	0.00555	0.01654	0.02178	0.02391	0.02714	0.03537	0.0496	0.08785	0.16581	0.27823	0.3972	0.59043	0.74161	0.81167	0.83536	0.7117	0.53256	0.37389	0.25506	0.14672	0.08361
		608.904	0.000718458	0.00030601	-0.000423535	0.00106	-0.000629759	0.000412448	-8.6481e-05	-0.000394708	0.000607585	0.00172	0.00235	-0.000108656	0.0011	0.00238	0.00178	0.000392491	0.000682978	0.00116	-0.000680761	-6.87413e-05	0.00177	-0.00122	0.00247	0.000769459	0.00244	0.00405	0.00625	0.01763	0.02289	0.02655	0.02845	0.03492	0.05072	0.08996	0.17063	0.2855	0.41455	0.61549	0.75947	0.84635	0.87266	0.73081	0.56351	0.39226	0.26422	0.1496	0.08917
		609.071	0.000246138	0.000292705	0.000370316	0.000310445	0.000368099	9.53509e-05	0.00070737	0.00028827	0.00141	0.0017	9.31334e-05	0.00145	0.000940204	0.00249	0.0025	0.000663021	0.000501146	0.00188	0.000935769	0.00165	0.000638629	-0.00059428	0.00151	0.000283835	0.00257	0.00502	0.00667	0.01625	0.02404	0.02794	0.03174	0.0346	0.05014	0.08644	0.16162	0.27391	0.40169	0.60007	0.74565	0.83729	0.87497	0.73874	0.56501	0.40033	0.26917	0.15142	0.0926
		609.238	-0.00151	0.000423535	0.000170745	-0.000634194	0.000824896	-2.21746e-05	0.000312662	-0.000512234	0.00199	0.00107	0.0017	0.00219	0.000206224	0.00229	0.00231	0.000813809	0.000292705	0.000263878	0.000977901	0.00115	0.00176	0.00116	0.0018	0.000450145	0.000831548	0.00598	0.00684	0.01573	0.02366	0.0268	0.03188	0.03743	0.04885	0.08513	0.1517	0.26129	0.38663	0.56977	0.71011	0.79541	0.82624	0.70236	0.53373	0.38012	0.2608	0.14454	0.08899
		609.404	-0.000720675	-0.000144135	0.000944639	-0.000117525	0.000365881	0.000281618	-0.000192919	0.00014857	0.000592062	-5.54366e-05	0.000232834	0.000561018	0.00129	0.00111	0.000824896	0.00189	0.000319315	0.00165	-0.000609802	0.000971248	0.00201	0.00029714	0.00299	0.000565453	0.00129	0.00629	0.0073	0.01497	0.02603	0.02618	0.03332	0.03818	0.0464	0.08472	0.15054	0.2556	0.36964	0.54385	0.6782	0.74916	0.78337	0.66629	0.50343	0.35391	0.24234	0.13457	0.08333
		609.571	-3.54794e-05	-0.000392491	0.000330402	8.42636e-05	-0.000447927	0.00158	0.000237268	-0.000383621	0.000964596	0.00209	-0.000281618	0.00188	0.000459015	0.00228	0.00175	0.00249	0.000452362	0.00243	0.000740632	0.000527756	0.00146	0.000521104	0.00296	0.00182	0.000957944	0.00426	0.00553	0.0143	0.02348	0.02402	0.03217	0.03737	0.0473	0.0833	0.14771	0.23747	0.3477	0.50946	0.63151	0.69074	0.72303	0.61097	0.46198	0.32837	0.22656	0.12482	0.08131
		609.738	0.00044571	-8.86985e-06	0.000159657	-0.000598715	0.000153005	0.000201789	0.000656369	-0.000263878	-0.000126395	0.000330402	0.0011	0.000835983	0.000745067	0.000645281	0.0026	0.00197	0.00058541	0.00141	-0.000820461	0.00161	0.00259	-0.000274965	0.00159	0.000523321	0.00123	0.00477	0.00706	0.0175	0.02048	0.02244	0.03449	0.0367	0.04583	0.08264	0.14595	0.23686	0.3387	0.50326	0.62631	0.68457	0.72776	0.60761	0.45812	0.33324	0.22812	0.12461	0.07802
		609.905	-0.000403578	-7.31762e-05	3.54794e-05	-0.000104221	-0.000439057	-0.000310445	0.000543278	-8.86985e-05	0.00153	0.00166	0.000667456	0.000731762	0.00165	0.00134	0.00147	0.000778329	-0.000512234	0.00118	0.000283835	0.00148	0.00118	-0.000403578	0.00179	-0.00116	0.00154	0.00431	0.00561	0.01544	0.02062	0.02395	0.03298	0.03719	0.04692	0.08164	0.14865	0.2416	0.35356	0.5302	0.65543	0.74049	0.7675	0.64762	0.49484	0.34649	0.23517	0.12956	0.07759
		610.072	-0.000368099	-0.00027053	0.000348142	-0.0001397	-2.66095e-05	7.76112e-05	0.00126	-0.000394708	0.000303792	0.000969031	-0.000113091	0.00232	0.00207	0.001	0.00192	0.000450145	0.000895855	0.000835983	-0.000561018	0.00162	0.00131	0.000773894	0.00183	0.00151	0.00206	0.00432	0.00575	0.01618	0.01997	0.02511	0.02978	0.03899	0.04729	0.08089	0.15648	0.2514	0.37326	0.55586	0.68115	0.77597	0.80556	0.66567	0.52077	0.36022	0.23086	0.13084	0.08066
		610.238	-0.000439057	0.000365881	0.000328184	-0.000871463	0.000514451	0.000816026	-6.43064e-05	-0.000339272	0.000206224	0.00089142	-1.55222e-05	0.000394708	0.000396926	0.000847071	0.00266	0.00191	-0.000523321	0.00104	0.000430188	0.00154	0.00213	0.000904725	0.00209	0.00153	0.00202	0.00368	0.00683	0.01401	0.02054	0.02604	0.03087	0.03596	0.04705	0.08052	0.15569	0.24648	0.3809	0.56185	0.66848	0.78577	0.80776	0.66252	0.52343	0.35804	0.22932	0.13265	0.07845
		610.405	-0.00136	-0.000625324	0.0002794	-0.000412448	-0.000317097	-0.00177	0.000450145	0.000352576	0.00115	0.00124	0.000563235	0.00218	0.00202	0.000729545	0.00255	0.00127	-0.00028827	0.0018	0.000922464	0.00103	0.000195137	0.00101	0.00231	0.000317097	0.00246	0.00437	0.00588	0.01485	0.02269	0.02463	0.03086	0.03572	0.04275	0.0801	0.15211	0.24606	0.3789	0.56789	0.6916	0.79893	0.82518	0.67985	0.52694	0.36433	0.23542	0.13255	0.07527
		610.572	-0.000246138	0.000248356	0.00175	0.00106	7.53937e-05	-0.00074285	0.00171	-0.000521104	0.000392491	0.000756155	0.000807156	0.00127	0.00134	0.000663021	0.00231	0.00103	0.000155222	0.00216	0.000237268	0.00139	0.00177	0.000671891	0.00423	0.00145	0.00241	0.006	0.00607	0.01569	0.02212	0.02685	0.03548	0.03479	0.0453	0.07951	0.15373	0.25548	0.38118	0.58031	0.70739	0.81305	0.8541	0.71433	0.5497	0.38194	0.2497	0.13528	0.07973
		610.739	0.000345924	0.000738415	0.000514451	-0.000521104	8.6481e-05	-5.10016e-05	0.00126	0.000394708	0.000368099	0.0025	0.00129	0.00131	0.00124	0.00116	0.00177	0.00127	-0.000982336	0.00274	-0.000902507	0.000769459	0.0025	0.00070737	0.00187	0.00109	0.000971248	0.00458	0.00477	0.01547	0.02152	0.02322	0.03487	0.03539	0.04419	0.08217	0.15159	0.25625	0.37381	0.56761	0.69131	0.7874	0.83276	0.69997	0.53899	0.37892	0.25797	0.13638	0.08281
		610.906	-0.000589845	0.000106438	-0.000702935	0.000348142	0.000778329	-0.000381403	0.00015744	-0.000935769	-0.000490059	0.000960161	-0.00030601	0.000988988	0.00262	0.00184	0.00203	0.00167	-9.09159e-05	0.00276	0.000765024	0.00126	0.00123	0.00101	0.00273	0.000589845	0.00233	0.00631	0.0044	0.01533	0.01942	0.02258	0.03221	0.03104	0.04697	0.0817	0.14588	0.25444	0.3529	0.54506	0.68612	0.7558	0.81737	0.69841	0.53351	0.38566	0.26411	0.13844	0.08637
		611.072	0.000663021	-0.000286053	5.32191e-05	-0.000953509	0.000168527	-0.000190702	0.000760589	-0.000800504	0.000997858	0.00126	-7.53937e-05	0.000137483	0.00196	0.00102	0.00214	0.00194	0.00126	0.0012	-2.21746e-06	0.000106438	0.00172	0.000700718	0.00206	0.00129	0.0012	0.00517	0.00541	0.01627	0.01974	0.02248	0.03317	0.03336	0.0476	0.08024	0.1426	0.24938	0.34402	0.53799	0.67239	0.74326	0.80854	0.69371	0.51812	0.38224	0.2587	0.13756	0.08333
		611.239	-0.000383621	1.55222e-05	0.000514451	0.000439057	5.7654e-05	0.000332619	0.000971248	-0.000323749	0.00073398	0.000988988	0.000796069	0.000820461	0.00197	0.00143	0.00173	0.00183	0.000115308	0.00273	0.000272748	0.000667456	0.00104	0.000348142	0.00189	0.00115	0.00245	0.00551	0.0055	0.01761	0.01994	0.02406	0.03111	0.03357	0.04743	0.07853	0.14442	0.25387	0.35526	0.54529	0.68058	0.75924	0.81604	0.68824	0.51951	0.37182	0.24867	0.13208	0.07952
		611.406	0.000108656	-0.000283835	-0.000292705	0.000226181	-0.000461232	0.000605367	0.0015	0.000370316	0.00138	0.000529973	0.00122	0.00156	0.000521104	0.00125	0.00126	0.00187	-0.000259443	0.00245	-0.00133	0.00127	0.00207	0.00163	0.0023	0.0011	0.00223	0.00596	0.00597	0.01548	0.02197	0.02608	0.03086	0.0332	0.04718	0.0779	0.14562	0.25086	0.36663	0.5565	0.69691	0.7948	0.83608	0.70807	0.54648	0.38436	0.25583	0.13899	0.08211
		611.573	-0.00128	-0.000780547	-0.000286053	-0.000403578	0.000250573	0.000425753	0.000113091	-0.000248356	0.00114	0.000616454	0.00129	0.00057654	0.000694066	0.001	0.00229	6.65239e-05	-0.000600932	0.00351	0.00128	-0.000246138	0.00117	-0.000155222	0.00265	0.00155	0.002	0.0047	0.00512	0.01523	0.02182	0.02619	0.03172	0.03311	0.05055	0.07759	0.14469	0.25632	0.37172	0.56011	0.71216	0.80878	0.85304	0.73389	0.5637	0.39294	0.26932	0.14676	0.08638
		611.739	0.000773894	0.000802721	0.000115308	0.000869245	0.00117	0.000525539	0.000252791	-0.000809374	0.000319315	0.000569888	-0.000141918	0.00099564	0.00183	0.000858158	0.0023	0.000281618	0.000507799	0.00148	-7.09588e-05	0.00155	0.00197	0.000223964	0.00216	0.00119	0.00219	0.00606	0.00521	0.01554	0.02236	0.02558	0.03296	0.03495	0.05014	0.07828	0.14403	0.25623	0.36132	0.55219	0.70261	0.78187	0.82849	0.71828	0.54466	0.38237	0.26389	0.14302	0.08517
		611.906	-0.000197354	-0.000332619	-2.8827e-05	-0.000403578	0.0002794	-0.000729545	-0.000997858	-0.000771677	0.000496712	0.000450145	0.00101	0.00129	0.000871463	0.00106	0.00302	0.00176	-3.54794e-05	0.000906942	-0.000181832	0.00227	0.00165	0.000226181	0.00224	-0.000155222	0.00173	0.00686	0.00541	0.01611	0.02194	0.02437	0.03308	0.0345	0.0491	0.07897	0.1401	0.2421	0.3465	0.53633	0.6724	0.74454	0.79508	0.68463	0.51234	0.37003	0.25081	0.13786	0.08306
		612.073	-0.00085594	0.000696283	6.65239e-06	-0.000922464	7.31762e-05	-0.000787199	0.000572105	-0.000640847	0.000800504	0.000800504	0.00158	0.00166	0.00188	0.000784982	0.00224	0.00154	0.000722893	0.00151	0.00143	0.000153005	0.000552148	0.000898072	0.00194	0.0014	0.0023	0.00514	0.0072	0.01693	0.02107	0.02312	0.03273	0.03411	0.04549	0.07662	0.14277	0.23633	0.33849	0.519	0.64237	0.71305	0.75509	0.64215	0.48631	0.34277	0.23744	0.12758	0.07855
		612.24	-0.000412448	-0.000685196	0.000847071	0.000534408	0.000237268	-0.000141918	0.000470102	-0.000226181	0.000649716	0.00168	2.21746e-05	0.00165	0.00232	0.00071624	0.00241	0.00177	-0.000343707	0.00112	9.31334e-05	0.00202	0.000804939	0.000255008	0.00282	0.0024	0.00277	0.00396	0.00615	0.01627	0.01906	0.02266	0.03141	0.03295	0.04297	0.07378	0.13642	0.22528	0.3167	0.4877	0.60459	0.66415	0.70794	0.60051	0.44439	0.319	0.21615	0.1175	0.0705
		612.406	-0.000527756	-0.0013	-0.000164092	0.000212876	0.00112	-0.000691848	0.000922464	-0.00138	0.000711805	0.000665239	0.000694066	0.000592062	0.00241	0.00116	0.000694066	0.00203	-0.000153005	0.00129	-0.000636412	0.00103	0.00252	-0.000689631	0.00141	0.00243	0.00161	0.00388	0.00544	0.01459	0.01823	0.02057	0.03053	0.03245	0.04143	0.07222	0.12886	0.21571	0.30252	0.45889	0.57205	0.62203	0.66733	0.57147	0.4169	0.29921	0.20741	0.10816	0.0681
		612.573	0.000789416	-0.000239486	-3.99143e-05	-0.000184049	0.00029714	-1.10873e-05	-0.000769459	0.000217311	0.000237268	0.000616454	0.00195	2.8827e-05	0.00124	0.000738415	0.00167	0.00132	-0.000144135	0.00168	-2.21746e-05	0.00168	0.00179	0.000973466	0.00252	0.001	0.00234	0.00423	0.00478	0.01684	0.02095	0.02002	0.0294	0.03273	0.04082	0.07536	0.13357	0.23042	0.32013	0.49172	0.62025	0.66984	0.71606	0.61627	0.44861	0.31751	0.22588	0.11639	0.06962
		612.74	0.000104221	5.32191e-05	-0.000310445	-0.000319315	0.00134	3.10445e-05	-0.000117525	0.000997858	0.000321532	0.000964596	0.00149	0.0013	0.000623107	0.00101	0.00167	0.00191	1.10873e-05	0.00226	-0.000359229	0.00172	0.00126	-0.000286053	0.00236	0.00243	0.00334	0.00543	0.00477	0.0164	0.02179	0.02279	0.03118	0.03395	0.03941	0.07872	0.13986	0.24417	0.35052	0.52847	0.66983	0.73232	0.77145	0.66425	0.4887	0.34181	0.24662	0.12804	0.07534
		612.907	-0.000975683	-0.000975683	0.000405796	0.000505581	-0.000195137	-0.000239486	-0.00125	0.000971248	0.000459015	0.000328184	0.000217311	0.000625324	0.00107	0.00117	0.00181	0.002	0.000243921	0.00136	1.55222e-05	0.00126	0.00122	0.000325967	0.00286	0.000228399	0.00317	0.0051	0.00655	0.01639	0.01988	0.02182	0.0312	0.03495	0.0426	0.07915	0.14602	0.25063	0.36836	0.5556	0.70055	0.77981	0.81423	0.70216	0.5251	0.3622	0.25784	0.13566	0.08031
		613.073	-0.000286053	-0.000299357	-3.54794e-05	-0.000678543	-0.000556583	-0.000898072	0.000918029	0.000339272	0.00108	0.00127	0.000523321	0.000556583	0.00124	0.00157	0.0025	0.00269	-0.000760589	0.000600932	0.000376969	0.00116	0.000376969	0.000281618	0.00149	-9.31334e-05	0.00145	0.00527	0.00583	0.01459	0.0208	0.02298	0.03032	0.03555	0.04256	0.07666	0.14607	0.24713	0.35884	0.55255	0.6929	0.76906	0.81919	0.69636	0.52218	0.36565	0.25457	0.13752	0.07972
		613.24	-0.00125	0.00108	5.54366e-05	0.000667456	0.000341489	-1.10873e-05	0.000636412	0.000246138	0.000549931	0.000769459	-0.000102003	0.00099564	0.00202	0.000188484	0.00231	0.00114	-1.33048e-05	0.00139	0.000918029	0.00127	0.000833766	-0.000179614	0.00289	0.000778329	0.0014	0.00455	0.00573	0.01634	0.02137	0.02508	0.03019	0.03704	0.04437	0.0741	0.14365	0.24388	0.35563	0.54471	0.68676	0.76847	0.82031	0.69936	0.53118	0.36904	0.25246	0.13884	0.07779
		613.407	-0.000115308	-0.000443492	0.000425753	0.000709588	0.00058541	0.00041023	0	-0.00099564	0.00172	-0.000110873	0.00089142	0.000758372	-0.000102003	0.00213	0.00208	0.00243	6.65239e-05	0.00158	-0.000840418	0.00099564	0.00275	0.00159	0.00259	0.00174	0.00203	0.00477	0.00644	0.01521	0.02409	0.02673	0.03249	0.04092	0.04641	0.07574	0.13957	0.23768	0.35379	0.53522	0.67745	0.76709	0.80488	0.68393	0.51773	0.35942	0.24783	0.13442	0.07615
		613.574	-8.86985e-05	-0.000880332	-0.00012196	-0.000210659	0.000352576	0.000796069	0.00028827	-5.32191e-05	0.00225	0.00073398	-0.000569888	0.000328184	-1.77397e-05	0.00263	0.00234	0.00214	0.0014	0.00146	0.000217311	0.00281	0.000317097	0.000964596	0.00184	0.000363664	0.00279	0.00415	0.00726	0.01584	0.02572	0.02585	0.03297	0.03885	0.04254	0.07946	0.14378	0.24868	0.37541	0.55633	0.70928	0.80328	0.82946	0.70605	0.53466	0.36521	0.24668	0.13697	0.07512
		613.74	0.000243921	-0.00106	0.000268313	-0.000490059	0.000922464	-8.6481e-05	7.98286e-05	0.000525539	0.000104221	-0.000141918	0.000239486	0.00133	0.00103	0.0027	0.00238	0.000370316	0.00132	0.000780547	0.000186267	0.00106	3.54794e-05	0.00176	0.0018	0.00128	0.00229	0.00392	0.00621	0.01554	0.02618	0.02602	0.03249	0.03664	0.04281	0.08058	0.14505	0.25259	0.37685	0.55935	0.71186	0.80252	0.82088	0.70656	0.5324	0.36337	0.24911	0.13956	0.0795
		613.907	0.000106438	-0.000359229	0.00146	0.000303792	0.000461232	-0.000498929	0.000230616	-6.20889e-05	0.000691848	0.00114	0.00102	0.000412448	-0.000365881	0.00198	0.00174	0.00252	0.000133048	0.0016	0.00217	0.00102	0.000303792	0.00155	0.00232	0.00085594	0.00205	0.00537	0.006	0.01497	0.02409	0.02453	0.03062	0.03676	0.04382	0.0793	0.14402	0.25023	0.36983	0.54393	0.69106	0.77966	0.80217	0.68964	0.52141	0.3604	0.25236	0.13909	0.07883
		614.074	-0.000294922	0.00139	0.000640847	2.66095e-05	0.000521104	-0.000230616	0.000443492	0.000299357	0.000452362	0.000636412	0.00166	0.00135	0.000325967	0.00184	0.00221	0.000778329	0.00074285	-6.87413e-05	0.00124	0.00155	0.000838201	0.000678543	0.00173	0.000698501	0.0023	0.00388	0.00501	0.01392	0.02062	0.02388	0.02846	0.03388	0.04415	0.07605	0.14269	0.24252	0.35499	0.52865	0.67765	0.75874	0.79755	0.69729	0.53312	0.36864	0.26162	0.14155	0.08144
		614.24	-0.00090029	-0.000623107	-0.000381403	-0.000150787	-0.000578758	0.000237268	0.000572105	-0.00101	0.000645281	-0.000609802	0.00175	0.00152	0.00136	0.0015	0.0016	0.000654151	-0.000274965	0.000926899	-0.000257226	0.00159	0.00171	0.000638629	0.00166	0.00145	0.00211	0.00464	0.00581	0.01367	0.02143	0.0248	0.02911	0.0349	0.04632	0.07629	0.13969	0.24243	0.34938	0.52673	0.68218	0.77247	0.80743	0.70576	0.54987	0.37419	0.26561	0.1481	0.08111
		614.407	0.000337054	0.000696283	-0.000217311	0.00106	0.000328184	-0.000824896	-0.000527756	0.00060315	0.00238	0.00154	4.65667e-05	0.00186	-0.000235051	0.00109	0.0022	0.00146	0.000456797	0.00153	-0.000325967	0.00252	0.00274	0.0016	0.00213	9.53509e-05	0.00286	0.00425	0.00552	0.01369	0.01984	0.02394	0.02848	0.03278	0.04782	0.07778	0.14363	0.24304	0.3513	0.51927	0.6646	0.7547	0.77673	0.67752	0.52515	0.36049	0.24969	0.14148	0.08063
		614.574	2.43921e-05	-1.77397e-05	-0.000405796	0.000188484	-0.000354794	0.00146	0.000317097	0.000700718	0.000106438	0.00114	0.000115308	0.00173	0.000718458	0.00109	0.00101	0.000926899	0.000217311	0.000155222	0.000341489	0.0022	0.00163	0.000246138	0.00172	0.00145	0.00316	0.00486	0.00559	0.0162	0.01847	0.02298	0.02842	0.03408	0.04768	0.08049	0.14814	0.25548	0.36814	0.54909	0.68839	0.78099	0.80241	0.68453	0.52437	0.35615	0.24655	0.13397	0.07821
		614.741	0.000401361	0.000607585	0.000496712	0.000456797	0.000898072	-0.00125	0.000809374	-1.99572e-05	0.000439057	-0.000159657	0.000658586	0.000740632	0.0012	0.000478972	0.0014	0.00234	-0.000155222	0.00231	-6.65239e-05	0.00235	0.00129	0.000467884	0.00235	0.000447927	0.00235	0.00471	0.00414	0.016	0.01784	0.0237	0.02869	0.03265	0.04578	0.077	0.15217	0.25945	0.38092	0.57773	0.71337	0.81497	0.8514	0.71634	0.54551	0.3768	0.2488	0.1367	0.07628
		614.907	-0.000780547	-0.000350359	0.000618672	-0.00017518	-0.000589845	-0.00123	0.000199572	0.00028827	0.000964596	0.000714023	-0.000973466	-6.43064e-05	0.00205	0.00135	0.00202	0.00164	-0.00117	0.00228	-0.000212876	0.00228	0.000667456	0.000676326	0.00227	0.000294922	0.00198	0.00437	0.00587	0.01676	0.01927	0.02333	0.0296	0.03043	0.04618	0.0734	0.14234	0.24742	0.35149	0.53678	0.66431	0.75255	0.8004	0.67402	0.51289	0.35446	0.2385	0.12782	0.07546
		615.074	-0.000408013	-0.00042797	0.0001397	0.000354794	0.000359229	0.000913594	0.00165	-0.000230616	0.00159	0.00159	-0.000623107	0.000481189	0.00232	0.000357011	0.00113	0.00151	-8.6481e-05	0.00172	-0.000388056	0.00183	0.00214	0.000623107	0.00246	0.000991206	0.00199	0.0042	0.00413	0.01636	0.01622	0.02037	0.03059	0.0302	0.04482	0.07538	0.14025	0.23995	0.33063	0.50758	0.62471	0.6863	0.74085	0.61521	0.4633	0.32878	0.22238	0.11492	0.07088
		615.241	6.65239e-06	-0.000164092	-0.000609802	-0.00122	0.000762807	-0.0012	-0.000137483	-0.000210659	-0.00075172	0.000372534	0.000159657	0.000762807	0.00106	-2.43921e-05	0.00172	0.00206	0.000765024	0.00215	-0.000476754	0.00194	0.00178	0.000827113	0.00134	0.0011	0.0023	0.00445	0.00509	0.01702	0.01767	0.02233	0.03064	0.03171	0.04648	0.07583	0.14424	0.24024	0.33499	0.51234	0.6262	0.69185	0.73909	0.6156	0.46053	0.32794	0.22091	0.11507	0.06989
		615.407	0.000598715	0.000700718	0.000718458	0.00129	0.000827113	-0.00075172	0.000569888	6.20889e-05	0.00012196	0.000392491	0.000312662	0.00154	0.000986771	0.00112	0.00152	0.00168	-0.000399143	0.0028	-0.000383621	0.00109	0.00143	0.00075172	0.00297	0.000720675	0.00229	0.00576	0.00646	0.01639	0.01905	0.02355	0.03296	0.03506	0.04688	0.07672	0.14149	0.23962	0.34721	0.52172	0.65948	0.73868	0.77646	0.66293	0.50711	0.35225	0.23918	0.13049	0.07545
		615.574	-6.65239e-05	0.000583193	0.000822678	-0.000727328	0.00166	-0.000146352	0.000822678	-0.00111	0.000709588	0.00205	-0.000197354	0.000829331	0.00219	0.000328184	0.00159	0.00197	-0.000618672	0.00123	0.000206224	0.00244	0.000937986	0.00151	0.00257	0.00151	0.00236	0.0045	0.00582	0.01597	0.02106	0.02532	0.0337	0.0357	0.04689	0.07756	0.14172	0.2386	0.34478	0.52334	0.6582	0.74284	0.786	0.67849	0.52386	0.36592	0.25776	0.13866	0.08117
		615.741	-7.53937e-05	-0.000197354	0.000937986	0.000392491	-0.000223964	-0.000574323	0.000880332	0.000784982	0.00127	-0.000778329	0.000627542	0.00178	0.0013	-0.000235051	0.00162	0.000935769	-0.000325967	0.00129	-0.000126395	0.00154	0.00175	0.000334837	0.00271	2.21746e-06	0.0022	0.00551	0.00504	0.0173	0.02128	0.02279	0.0319	0.03683	0.04511	0.07881	0.1442	0.23973	0.34241	0.52646	0.65625	0.73798	0.78104	0.6747	0.52074	0.3657	0.25731	0.14001	0.08061
		615.907	-0.00191	-0.000250573	0.000629759	-0.000283835	-0.000753937	6.43064e-05	-0.00016631	0.00105	-0.000702935	0.000680761	0.000645281	0.0014	0.000354794	0.00124	0.00145	0.00192	-0.000656369	0.000860375	-0.000414665	0.00101	0.00222	-0.00127	0.00235	0.000678543	0.00349	0.00507	0.00549	0.01785	0.02021	0.02229	0.03051	0.03559	0.04497	0.07672	0.14257	0.23947	0.34684	0.53569	0.67602	0.75739	0.80452	0.70556	0.53767	0.37118	0.26534	0.14122	0.08068
		616.074	-0.000303792	-0.000536626	0.000623107	-0.000459015	0.000164092	0.000408013	-0.000108656	-0.000164092	-0.00045458	0.000933552	-0.000137483	0.000933552	0.00186	0.000556583	0.000534408	0.00138	1.10873e-05	0.00198	0.00101	0.00141	0.00108	0.00112	0.00271	0.00132	0.00231	0.00476	0.00606	0.01787	0.01977	0.02182	0.03167	0.03849	0.04395	0.07664	0.14051	0.24168	0.34411	0.54039	0.68465	0.76404	0.823	0.73081	0.5485	0.38838	0.27886	0.14526	0.08357
		616.241	0.00117	0.0014	0.000944639	0.000880332	0.000589845	0.000638629	0.000266095	0.000310445	5.54366e-05	0.00159	-0.000363664	-0.000246138	0.000512234	0.00133	0.00166	0.00161	-0.000250573	0.0022	-6.43064e-05	0.00134	0.00101	-0.000255008	0.00259	0.0012	0.00209	0.00441	0.00597	0.01759	0.02069	0.02464	0.03333	0.03553	0.04402	0.07664	0.14441	0.25213	0.36389	0.55757	0.70975	0.79003	0.84524	0.73807	0.55194	0.38421	0.277	0.14298	0.08408
		616.407	-0.000920247	0.00017518	-0.000434623	-0.000529973	-0.00015744	-0.000769459	0.000405796	0.000565453	0.00147	0.000565453	0.00104	0.00128	8.86985e-05	0.00111	0.000920247	0.00224	-0.000496712	0.00298	0.000255008	0.00189	0.0023	0.000569888	0.00292	0.00164	0.00297	0.00435	0.00594	0.0177	0.02092	0.02309	0.03277	0.03377	0.04248	0.07026	0.13137	0.22826	0.33276	0.5128	0.64353	0.73212	0.77861	0.67199	0.51579	0.3668	0.24945	0.13398	0.08261
		616.574	0.000357011	0.000875898	0.00108	-0.000833766	-0.0004191	-0.000851505	0.000915812	0.000982336	0.000674108	0.000308227	0.00046345	0.00126	0.00134	0.000678543	0.00202	0.000975683	-0.000237268	0.000388056	-0.000115308	0.00247	0.00198	0.000432405	0.00351	0.00104	0.00247	0.00497	0.00481	0.01472	0.02014	0.024	0.02916	0.03135	0.04152	0.06709	0.12288	0.21109	0.30669	0.46655	0.58468	0.66379	0.70998	0.61199	0.47828	0.33965	0.23757	0.12666	0.07914
		616.741	-0.00103	-7.98286e-05	-0.000483407	0.0011	0.000776112	0.000102003	0.000627542	-0.000931334	-0.000212876	0.000403578	-0.000760589	0.000459015	0.00132	-0.000179614	0.00176	0.00256	0.000913594	0.00129	-0.000381403	0.00168	0.00265	0.000631977	0.00224	0.00133	0.00215	0.00452	0.00559	0.01613	0.02067	0.0239	0.02868	0.03087	0.0421	0.06997	0.12526	0.2112	0.31126	0.46719	0.59055	0.67207	0.71722	0.61813	0.48992	0.3497	0.2448	0.1353	0.08266
		616.907	0.000696283	-0.000536626	-0.000880332	0.000818244	0.000396926	0.000490059	-0.000241703	-0.000368099	0.000490059	0.00116	-0.000423535	0.00294	0.00122	0.000760589	0.00135	0.000272748	9.09159e-05	0.0017	0.00141	0.00185	9.75683e-05	0.00085594	0.00113	2.66095e-05	0.0023	0.00474	0.00779	0.01493	0.01996	0.02559	0.03092	0.03266	0.04592	0.07374	0.12894	0.22137	0.33287	0.49059	0.62151	0.71147	0.74847	0.65204	0.52052	0.36472	0.25821	0.14569	0.08517
		617.074	-0.00087368	0.00057654	-0.000467884	-0.000343707	0.000133048	-0.00027053	0.000849288	0.000246138	0.000616454	-0.000308227	0.000527756	0.000951291	0.000767242	0.00072511	0.00141	0.00107	0.000396926	0.00263	-0.000525539	0.00144	0.00209	0.000390273	0.00334	0.000953509	0.00237	0.00528	0.00561	0.01541	0.02173	0.0269	0.03207	0.03548	0.04966	0.08071	0.13815	0.2429	0.35913	0.52553	0.67605	0.76706	0.80314	0.70465	0.5557	0.39004	0.26818	0.14981	0.08776
		617.241	-0.000640847	0.000281618	-0.000365881	0.000168527	5.10016e-05	-0.000698501	0.000348142	-0.00043684	0.000186267	0.000541061	-0.000658586	0.000521104	0.00139	0.00104	0.00158	0.0029	0.000456797	0.00113	0.000357011	0.0011	0.00162	0.000246138	0.00144	0.00042797	0.00274	0.00404	0.00511	0.0133	0.01811	0.02561	0.03191	0.03352	0.05006	0.0815	0.14698	0.24888	0.36305	0.5426	0.68031	0.7692	0.80712	0.70412	0.54336	0.38065	0.26307	0.1444	0.08255
		617.407	-0.000323749	-0.00046345	-0.000430188	-0.000190702	-0.000516669	0.000126395	0.000503364	-0.000215094	0.00102	0.00157	0.000547713	0.00123	0.00124	0.000962379	0.00118	0.00103	-1.10873e-05	0.00237	4.43492e-05	0.00132	0.000798286	0.001	0.0033	-0.000117525	0.0019	0.00471	0.00506	0.01488	0.01886	0.02468	0.02937	0.03127	0.04397	0.07689	0.14144	0.23809	0.35603	0.52869	0.65373	0.75221	0.78004	0.66634	0.51721	0.3528	0.2381	0.12965	0.07406
		617.574	-0.000909159	0.000432405	-0.000636412	0.000461232	0.000392491	-0.000452362	-2.8827e-05	-3.54794e-05	-0.000110873	0.00205	0.000170745	0.00202	0.0016	0.00188	0.00248	0.00153	0.000760589	0.00216	0.000784982	0.00277	0.00107	0.000942421	0.00286	-0.000376969	0.00193	0.00485	0.00489	0.01358	0.01886	0.02435	0.02895	0.03223	0.04106	0.06857	0.13697	0.2291	0.34667	0.51997	0.65031	0.7546	0.7857	0.65782	0.52262	0.34968	0.23229	0.13027	0.07155
		617.741	0.00042797	-0.000350359	0.00108	-0.000722893	0.000363664	2.43921e-05	-0.000578758	0.000292705	0.00161	0.000328184	0.00166	0.00168	0.000818244	0.00132	0.00212	0.00155	0.000390273	0.00178	9.53509e-05	0.00156	0.00181	0.000512234	0.00267	0.00045458	0.00276	0.00467	0.00561	0.01472	0.01844	0.02313	0.02817	0.0321	0.04294	0.06946	0.13401	0.22834	0.34171	0.51495	0.64196	0.74103	0.77011	0.65328	0.50939	0.34849	0.23203	0.12945	0.07237
		617.907	-0.000379186	-0.000354794	0.00118	-0.000913594	-0.00118	0.000341489	0.000629759	0.000339272	0.000246138	0.0011	0.000172962	0.000476754	0.00104	4.65667e-05	0.00151	0.00219	-0.000250573	0.00235	-0.000197354	0.00118	0.00164	0.00216	0.00302	-0.00017518	0.00344	0.00604	0.00578	0.01332	0.01976	0.02335	0.02616	0.03148	0.04285	0.07366	0.13747	0.22471	0.34476	0.50703	0.6183	0.71626	0.7452	0.62214	0.48209	0.33482	0.22174	0.12254	0.07183
		618.074	0.000607585	0.0012	0.000217311	0.000478972	0.000108656	-0.000212876	3.32619e-05	-0.000450145	0.00042797	0.000102003	0.000310445	0.00192	9.75683e-05	0.00153	0.00307	0.000399143	-0.00044571	0.00293	0.000552148	0.00241	0.000920247	0.00121	0.00328	0.000816026	0.00257	0.00603	0.00793	0.01504	0.02173	0.02556	0.02998	0.0293	0.04508	0.08459	0.14984	0.24322	0.37435	0.53823	0.64949	0.75128	0.7711	0.63189	0.4918	0.33775	0.21922	0.12381	0.0777
		618.241	-0.000583193	-0.00189	0.000931334	0.000700718	-0.000106438	-0.000243921	0.000332619	0.000780547	0.000953509	0.000649716	-0.000337054	0.00176	0.000133048	0.000867028	0.00318	0.00133	0.000467884	0.00191	0.000357011	0.00289	0.00179	-0.000141918	0.00315	0.000565453	0.00225	0.00546	0.0084	0.01551	0.02093	0.0267	0.03295	0.02926	0.04367	0.08406	0.15255	0.24934	0.37971	0.5562	0.66578	0.77167	0.79267	0.64766	0.51205	0.35594	0.22617	0.12785	0.08186
		618.407	-0.000106438	0.000886985	0.000104221	-0.000290488	0.000237268	-0.000578758	0.000385838	0.000412448	0.0011	0.00154	0.00108	0.00178	0.000827113	-8.20461e-05	0.00251	0.000878115	-0.000467884	0.000949074	0.000747285	0.00101	0.000246138	0.00136	0.00414	0.000512234	0.00162	0.00498	0.00796	0.01522	0.01989	0.02632	0.03282	0.02845	0.04789	0.0844	0.14833	0.24242	0.37121	0.53576	0.6554	0.75968	0.78368	0.64806	0.51325	0.35718	0.2327	0.13472	0.08242
		618.574	0.000223964	0.000108656	-0.000638629	-0.000348142	0.000221746	-0.000106438	0.000538843	-1.33048e-05	0.000474537	-0.000137483	2.66095e-05	0.000811591	-0.00070737	0.00168	0.00242	0.000252791	0.000257226	0.00162	0.000257226	0.00223	0.000973466	0.00118	0.00285	0.000328184	0.00186	0.00425	0.00663	0.01368	0.01945	0.02536	0.03238	0.0303	0.04702	0.0834	0.14815	0.25204	0.37462	0.55564	0.68789	0.78952	0.81849	0.68687	0.54149	0.37838	0.24704	0.14123	0.08558
		618.74	-0.000126395	0.000341489	0.000820461	-0.000580975	-0.000266095	0.00166	0.000747285	-0.000161875	4.87842e-05	0.0011	0.0011	0.000654151	0.00121	0.00169	0.00131	0.000988988	-0.000607585	0.00185	-0.000181832	0.000991206	0.00206	0.00119	0.00305	-0.00061202	0.00152	0.00553	0.00635	0.01411	0.01937	0.0245	0.03165	0.03079	0.04872	0.08247	0.14642	0.25308	0.36149	0.54219	0.67055	0.7614	0.78751	0.66765	0.52551	0.36993	0.24578	0.13796	0.0841
		618.907	0.000290488	-0.000656369	4.21318e-05	-0.000144135	0.000691848	0.000133048	-0.000128613	0.000303792	7.09588e-05	0.000935769	0.000895855	0.00105	0.000937986	0.00203	0.002	0.0012	0.000804939	0.00205	1.10873e-05	0.00139	0.000935769	0.00119	0.00338	-0.000937986	0.00268	0.00579	0.00494	0.01405	0.02062	0.02231	0.02829	0.03022	0.04688	0.08394	0.15009	0.25738	0.37479	0.55082	0.69039	0.78009	0.79964	0.6807	0.52676	0.35787	0.24377	0.13563	0.07619
		619.074	-0.000246138	-0.00058541	-0.000620889	-0.000561018	0.00135	-0.00145	0.001	-9.53509e-05	-3.76969e-05	0.000937986	0.00106	0.00116	0.000889202	0.00099564	0.000853723	0.00183	0.000598715	0.00167	0.000849288	0.00174	0.00184	0.00145	0.00222	0.00135	0.00261	0.00554	0.00571	0.0159	0.02107	0.02294	0.02791	0.03234	0.04685	0.08098	0.14857	0.26537	0.38241	0.57662	0.73441	0.82121	0.84286	0.72881	0.54925	0.37032	0.25472	0.13742	0.07394
		619.24	-0.000197354	-0.000201789	0.00112	0.000765024	0.000186267	-3.32619e-05	-0.000651934	0.00116	0.000782764	0.000133048	0.00118	0.00175	0.00139	0.000913594	-0.000226181	0.00104	-0.000179614	0.0012	0.000153005	0.00292	0.000818244	0.00109	0.00256	0.00165	0.00316	0.00602	0.00547	0.01509	0.02112	0.0234	0.02917	0.03179	0.04546	0.0801	0.14998	0.26461	0.38631	0.58994	0.75139	0.84605	0.87144	0.76421	0.56808	0.3816	0.26925	0.13884	0.07574
		619.407	0.000215094	-0.000616454	-0.000474537	0.000809374	-0.000153005	-0.000592062	-6.87413e-05	9.75683e-05	0.00115	0.000257226	0.000237268	0.00117	0.00208	0.000330402	0.00116	0.00249	-0.000727328	0.00201	0.000190702	9.75683e-05	0.00196	0.00105	0.00182	0.000113091	0.00393	0.00581	0.00628	0.01585	0.01993	0.02226	0.03202	0.03041	0.04434	0.08076	0.14882	0.25711	0.38269	0.57885	0.73818	0.8349	0.87201	0.7681	0.58367	0.39607	0.27599	0.14463	0.08061
		619.573	-0.000729545	-0.00056767	8.6481e-05	0.000115308	0.000181832	-0.000518886	0.000456797	0.000778329	-0.000308227	0.000844853	0.00107	0.00113	0.000762807	0.0011	0.00111	0.00111	0.000119743	0.00251	5.98715e-05	0.00313	0.00232	0.00056767	0.00319	0.00104	0.00204	0.00616	0.006	0.01526	0.01793	0.02399	0.03077	0.02963	0.04335	0.08152	0.14361	0.24349	0.36697	0.55597	0.69415	0.79225	0.82824	0.71512	0.54928	0.38442	0.26218	0.13502	0.0821
		619.74	4.43492e-06	-4.65667e-05	0.000374751	-0.000219529	-0.000663021	-0.000252791	0.000430188	-0.000372534	0.000749502	0.000474537	0.001	0.00196	0.00133	0.00116	0.00206	0.000334837	-0.000596497	0.00107	0.000235051	0.0029	7.31762e-05	0.00157	0.00247	-0.00028827	0.00226	0.00465	0.00522	0.01341	0.01887	0.02366	0.03068	0.02996	0.04213	0.07721	0.14115	0.23657	0.34903	0.52499	0.64723	0.74195	0.77301	0.65909	0.50116	0.35535	0.24083	0.12807	0.07898
		619.907	-0.000192919	0.00027053	0.00126	0.000301575	0.000133048	-0.000592062	-8.86985e-06	-0.000789416	0.00155	0.000798286	0.000807156	0.000638629	0.0014	0.00137	0.00193	0.0014	-0.000272748	0.00123	-0.000303792	0.0021	0.000840418	0.00101	0.00244	0.000685196	0.00261	0.00418	0.00461	0.01494	0.01871	0.02255	0.031	0.02974	0.04586	0.07587	0.14323	0.23793	0.34637	0.52181	0.64058	0.72586	0.75494	0.6438	0.49384	0.34214	0.23882	0.12696	0.0729
		620.073	-0.000137483	0.000303792	-0.000350359	-0.000631977	-0.000738415	2.8827e-05	0.000674108	-0.000629759	-0.000459015	0.00135	-9.97858e-05	0.000425753	0.00144	0.00148	0.00184	0.00104	4.65667e-05	0.00158	0.000281618	0.00244	0.00188	0.00125	0.00304	0.000534408	0.00273	0.0039	0.00428	0.0132	0.0185	0.02166	0.02973	0.03067	0.04516	0.07742	0.14414	0.24131	0.35108	0.52471	0.64263	0.73247	0.7554	0.6469	0.50219	0.34058	0.23707	0.13001	0.07233
		620.24	0.000283835	0.000421318	0.000290488	0.000119743	0.00102	0.000188484	-0.00044571	-0.000452362	0.00128	0.000629759	0.00106	0.00149	-3.76969e-05	0.000286053	0.00224	0.00117	0.000383621	0.00185	0.000736197	0.00218	0.00106	0.000359229	0.002	0.000206224	0.00314	0.00451	0.00458	0.01537	0.01902	0.02153	0.02897	0.03324	0.04471	0.07667	0.14107	0.23563	0.34366	0.51653	0.64112	0.73064	0.75399	0.65141	0.49965	0.3418	0.24011	0.12891	0.07202
		620.406	-0.000997858	0.000281618	-0.000230616	-5.54366e-05	-0.000682978	-0.000137483	0.000793851	0.000124178	0.00159	-0.000219529	0.00042797	0.00109	0.00152	0.000902507	0.00249	0.00123	-0.000372534	0.000470102	0.000113091	0.00115	0.000674108	0.000991206	0.00207	0.000638629	0.00376	0.00443	0.00536	0.01613	0.01993	0.02238	0.02932	0.0357	0.04608	0.07551	0.14168	0.23004	0.33656	0.50182	0.62027	0.70239	0.72939	0.62836	0.48223	0.33389	0.23323	0.13112	0.07181
		620.573	0.000263878	-0.000164092	-0.000110873	-8.6481e-05	-0.000483407	0.000492277	-6.43064e-05	-0.000124178	0.000694066	0.00124	0.00046345	0.00126	0.000561018	0.00016631	0.00269	0.000953509	3.54794e-05	0.000951291	-7.31762e-05	0.00201	0.00137	0.000645281	0.00304	0.00123	0.00285	0.00461	0.00614	0.01598	0.0198	0.02332	0.02953	0.03291	0.04528	0.07171	0.13383	0.22207	0.3176	0.47029	0.58298	0.66313	0.69539	0.59481	0.46292	0.3233	0.22777	0.12782	0.07219
		620.74	-0.0013	-0.000223964	-0.000769459	0.000687413	0.000820461	-0.000277183	0.000241703	8.6481e-05	4.87842e-05	0.000711805	0.000982336	-0.000292705	0.00108	0.000802721	0.00147	0.00128	0.000252791	0.00145	0.000596497	0.00168	5.7654e-05	0.000691848	0.00159	0.000363664	0.00371	0.00424	0.00536	0.01583	0.01859	0.0213	0.02996	0.03087	0.04473	0.0729	0.12962	0.2168	0.31131	0.46596	0.58435	0.66534	0.69602	0.60249	0.46878	0.32964	0.23388	0.127	0.0745
		620.906	-5.32191e-05	8.42636e-05	0.000117525	0.000483407	0.000181832	-0.000439057	0.000474537	0.0001397	0.000381403	-0.000483407	0.000401361	0.000605367	0.00109	0.00152	0.00246	0.00208	0.000718458	0.00149	0.00103	0.00129	0.00119	0.0011	0.00224	0.000572105	0.0026	0.00442	0.00525	0.01628	0.01873	0.02246	0.03238	0.0344	0.04569	0.07381	0.13715	0.23274	0.3434	0.5181	0.65025	0.7397	0.78962	0.6815	0.52091	0.35904	0.25505	0.13372	0.07776
		621.073	-0.000230616	0.000636412	0.00057654	-0.00109	0.000115308	-0.000514451	6.20889e-05	0.00149	-0.000383621	0.00138	2.66095e-05	0.000638629	0.00108	-0.000654151	0.00184	0.00243	0.000711805	0.00126	0.0012	0.00166	0.00223	3.76969e-05	0.00323	0.00141	0.00203	0.00402	0.00584	0.01579	0.01959	0.02367	0.03339	0.0344	0.04403	0.07828	0.14337	0.24219	0.35614	0.53871	0.68965	0.78206	0.82562	0.71792	0.55236	0.38091	0.26433	0.14043	0.08142
		621.239	-0.00127	4.65667e-05	-0.00014857	-0.000556583	-2.8827e-05	-0.000155222	0.000150787	0.000239486	6.43064e-05	-0.000341489	0.000616454	0.000549931	0.00145	0.000647499	0.00152	0.00173	-0.0001397	0.000969031	-0.000729545	0.00203	0.00114	0.00137	0.00275	0.000975683	0.00163	0.00478	0.00655	0.01629	0.01705	0.02263	0.03331	0.03243	0.04698	0.08291	0.14578	0.24292	0.34447	0.52551	0.65711	0.73684	0.78644	0.68372	0.52695	0.37216	0.26355	0.14153	0.08445
		621.406	-0.00071624	-0.000747285	0.000396926	-3.54794e-05	1.99572e-05	-0.00146	0.00144	0.000221746	0.0012	0.00147	0.000898072	0.000702935	0.00161	0.000977901	0.00111	0.00291	-0.000181832	0.00127	0.000827113	0.001	0.000886985	0.000467884	0.00178	0.00205	0.00334	0.00585	0.00595	0.01399	0.01799	0.02152	0.03133	0.0305	0.04841	0.08396	0.14658	0.24005	0.34359	0.52626	0.64438	0.72919	0.77934	0.67413	0.51781	0.37265	0.25492	0.13653	0.08527
		621.572	0.000541061	0.000119743	0.00044571	-2.8827e-05	-6.65239e-06	-0.000150787	0.00099564	-0.000255008	0.00107	0.000880332	-1.10873e-05	0.00181	0.00172	-3.76969e-05	0.00171	0.00215	0.000408013	0.00118	-0.00118	0.0012	0.00181	0.00117	0.00216	-0.00015744	0.00275	0.00571	0.00489	0.01473	0.01954	0.02415	0.0315	0.02806	0.04551	0.07868	0.14571	0.24299	0.35279	0.54647	0.66781	0.7616	0.8154	0.69094	0.54332	0.39031	0.26147	0.14125	0.08773
		621.739	-0.000401361	-0.000747285	-0.000452362	0.000543278	8.20461e-05	-0.000323749	0.000729545	-0.00159	-0.000281618	0.000350359	0.00102	-0.00045458	0.00146	0.00139	0.00377	0.00249	0.00015744	0.00124	0.000804939	0.00206	0.00143	-0.000403578	0.00302	-0.000106438	0.00279	0.00554	0.00483	0.01478	0.01909	0.02352	0.0314	0.0279	0.04328	0.07275	0.13866	0.24489	0.35983	0.54775	0.67962	0.78009	0.82979	0.70828	0.55968	0.39425	0.26238	0.14157	0.0886
		621.906	-0.000124178	0.000580975	-0.000636412	-0.000133048	-0.000784982	0.000510016	-6.65239e-06	-0.000946856	0.0012	0.000423535	-0.000481189	0.00112	0.000756155	0.000239486	0.00109	0.00137	-2.8827e-05	0.00157	0.00133	0.00231	0.000847071	0.00179	0.00152	0.000292705	0.00337	0.00503	0.00515	0.01448	0.01992	0.02437	0.02959	0.02728	0.04354	0.06983	0.13117	0.23525	0.33907	0.51399	0.6532	0.75646	0.80341	0.69016	0.54911	0.38096	0.26083	0.14679	0.08652
		622.072	0.000308227	-0.000190702	-0.000538843	0.00107	-0.000343707	-0.000627542	0.000545496	0.000126395	0.000918029	0.00156	0.000878115	0.000924682	0.00149	0.000321532	0.00235	0.0019	0.000572105	0.00099564	-0.000283835	0.00118	0.00106	0.00164	0.00145	-0.000113091	0.0028	0.00466	0.00612	0.01517	0.01825	0.02343	0.02917	0.03076	0.04609	0.07307	0.13608	0.23384	0.34504	0.51491	0.64912	0.75208	0.78723	0.6883	0.54567	0.37746	0.25798	0.14502	0.0839
		622.239	-0.0005588	0.000385838	-0.000869245	0.000676326	0.00161	-0.000212876	0.000159657	-9.31334e-05	0.000554366	0.00123	0.000592062	0.00144	0.00135	0.00145	0.00209	0.000150787	0.000691848	0.00171	0.000871463	0.00195	0.000678543	0.00101	0.00186	3.32619e-05	0.00361	0.00508	0.00628	0.01408	0.01992	0.0244	0.03037	0.03326	0.04808	0.0775	0.14256	0.24701	0.36088	0.54133	0.69309	0.79353	0.82873	0.72293	0.56939	0.38495	0.2714	0.14879	0.08553
		622.405	-0.000179614	0.000807156	-0.000483407	-0.001	0.000281618	0.000277183	0.000476754	-0.000268313	0.000660804	0.0011	0.00104	0.00106	0.00171	0.000246138	-4.43492e-06	0.00191	0.000578758	0.000893637	0.000376969	0.00257	0.000682978	0.00163	0.00212	0.00249	0.00316	0.00444	0.00471	0.01638	0.0198	0.02378	0.03143	0.03467	0.04711	0.08311	0.1509	0.26134	0.37429	0.55832	0.71715	0.80933	0.84616	0.74574	0.57715	0.39554	0.28415	0.15258	0.08588
		622.572	0.000532191	0.000607585	-0.000177397	0.000631977	-0.000796069	-0.000186267	0.000521104	0.00017518	0.00046345	-1.33048e-05	0.000487842	0.000849288	0.00131	0.00206	0.00149	0.000232834	-0.000687413	0.000525539	0.000439057	0.00283	0.00146	0.000554366	0.00281	0.000658586	0.00361	0.00449	0.00725	0.0158	0.01974	0.02425	0.03084	0.03413	0.04742	0.08127	0.14725	0.2511	0.36111	0.52974	0.68047	0.75721	0.78823	0.69249	0.53337	0.37208	0.26682	0.14681	0.08239
		622.738	-0.000478972	-0.00057654	0.000159657	0.000239486	0.000689631	-0.000281618	0.000272748	-0.000199572	0.000432405	0.000115308	0.00029714	0.000631977	-0.000274965	0.000816026	0.000847071	0.00264	-0.000241703	0.00157	-0.000503364	0.00277	0.00177	0.00196	0.0025	0.00175	0.00319	0.00565	0.00729	0.01674	0.01895	0.02237	0.03049	0.03207	0.04755	0.07989	0.14498	0.24463	0.34627	0.51172	0.63732	0.71138	0.74076	0.64315	0.49987	0.34851	0.24677	0.13808	0.07972
		622.905	0.000312662	0.00105	0.000527756	5.54366e-05	0.00073398	-0.000294922	0.000753937	1.10873e-05	0.000277183	0.000505581	0.000895855	0.000649716	0.000456797	0.00129	0.000705153	0.000215094	0.00108	0.00201	0.000906942	0.00174	0.000330402	0.00132	0.00175	0.0005588	0.00193	0.00542	0.00656	0.01479	0.01957	0.02095	0.02956	0.0279	0.04505	0.08363	0.14371	0.25106	0.35512	0.51513	0.64361	0.72474	0.73692	0.63815	0.50201	0.34395	0.24533	0.13838	0.07809
		623.071	0.000749502	-0.000439057	0.00088255	0.00059428	8.42636e-05	0.000702935	0.000616454	-0.00017518	0.00090029	0.000858158	0.000204007	0.00108	0.000598715	0.000984553	0.00169	0.000689631	0.00124	0.00204	0.000503364	0.00256	0.00115	0.00165	0.00366	-0.000450145	0.00101	0.00603	0.00681	0.0157	0.02013	0.02212	0.02985	0.02829	0.04496	0.08169	0.14255	0.25182	0.35738	0.52334	0.6636	0.73318	0.75562	0.65367	0.50736	0.3524	0.24876	0.14049	0.08202
		623.238	-0.0013	-0.00028827	0.000705153	0.000563235	-0.0013	-0.000729545	-4.43492e-06	0.000317097	-0.000396926	0.00029714	-0.000408013	0.00131	0.00121	0.000760589	0.000977901	0.00127	0.000722893	0.00251	0.000283835	0.00164	0.00202	0.00154	0.00156	0.00163	0.00159	0.00574	0.00622	0.01586	0.02199	0.02306	0.02714	0.02778	0.04611	0.07513	0.13531	0.24426	0.34689	0.51636	0.64429	0.72656	0.74398	0.63929	0.50454	0.34886	0.24064	0.13796	0.08004
		623.404	-0.000694066	0.000239486	0.000201789	-0.00134	0.000381403	-0.00118	-4.43492e-05	0.0001397	-0.000549931	0.000831548	0.000709588	0.000150787	-0.000188484	0.00168	0.00303	0.000401361	0.00162	0.00269	0.000654151	0.00247	0.000243921	0.00141	0.00244	-0.000913594	0.0033	0.0058	0.00526	0.01497	0.01939	0.02262	0.02721	0.02758	0.0452	0.07165	0.13121	0.23592	0.33613	0.505	0.62803	0.71675	0.7409	0.63999	0.51351	0.35801	0.24565	0.14078	0.0813
		623.571	-0.000199572	-0.000172962	-0.00041023	-0.000141918	-0.000155222	-0.00103	0.0011	-8.42636e-05	0.000357011	-0.000778329	0.000343707	0.00143	0.0012	0.000578758	0.0014	0.00168	0.000405796	0.00165	-0.000257226	0.00158	0.00136	0.000432405	0.00153	-8.20461e-05	0.00257	0.00345	0.00641	0.01438	0.01793	0.02041	0.0274	0.02864	0.04603	0.07438	0.14187	0.24146	0.33558	0.51125	0.63119	0.70999	0.74116	0.63651	0.50349	0.35425	0.24439	0.14222	0.08336
		623.737	8.86985e-05	0.000722893	0.000228399	0.000155222	0.000589845	-0.00075172	-0.000501146	6.65239e-05	0.000880332	0.000711805	0.000953509	0.000663021	0.00169	0.000137483	0.00221	0.000179614	0.000124178	0.00201	0.000137483	0.00122	0.00116	-6.43064e-05	0.00157	0.00029714	0.00222	0.00487	0.00544	0.01419	0.01753	0.02081	0.0253	0.02838	0.04814	0.07575	0.1441	0.24842	0.34927	0.52666	0.64855	0.73514	0.76188	0.64986	0.51024	0.35392	0.24336	0.13775	0.08098
		623.904	-0.000461232	-0.000277183	-0.000126395	-0.000563235	-0.000580975	0.000561018	0.000150787	-0.0011	0.000580975	0.00107	0.000904725	0.00146	-0.000190702	0.00131	0.00102	0.00135	-9.53509e-05	0.00138	0.000357011	0.00235	0.000543278	0.000767242	0.0027	0.000629759	0.00317	0.00645	0.00521	0.01485	0.01773	0.0222	0.02778	0.02994	0.04973	0.07398	0.14486	0.24711	0.35176	0.53347	0.65706	0.75641	0.7823	0.67325	0.53636	0.37192	0.25132	0.14583	0.0849
		624.07	0.000545496	0.000259443	-0.000937986	0.00059428	0.000700718	-0.000197354	0.00126	-0.00042797	0.000365881	-9.97858e-05	0.000345924	0.00129	9.75683e-05	0.000636412	0.00162	0.00139	-0.00043684	0.00191	0.00124	0.00278	0.000731762	0.000902507	0.00278	0.000949074	0.00441	0.00573	0.0045	0.01548	0.01813	0.0216	0.02731	0.03262	0.04988	0.06991	0.13734	0.22854	0.32454	0.49857	0.60575	0.70326	0.73925	0.6343	0.51157	0.35868	0.24337	0.14371	0.08287
		624.237	-2.21746e-06	-0.000330402	0.000345924	0.000554366	-7.76112e-05	0.000423535	6.87413e-05	-0.000532191	0.000778329	0.000201789	0.000884767	0.00101	0.00131	0.00117	0.00122	0.000776112	-0.000177397	0.00103	-0.000496712	0.00205	0.000587627	0.000235051	0.00228	0.00187	0.00278	0.00396	0.00601	0.01715	0.01824	0.02138	0.02817	0.0303	0.04713	0.06972	0.137	0.22625	0.3196	0.48585	0.59082	0.68051	0.71036	0.61983	0.49339	0.34886	0.24089	0.1419	0.0805
		624.403	3.54794e-05	0.000913594	0.000467884	0.000414665	0.000361446	-0.000255008	-0.000135265	-0.000124178	0.000192919	0.00136	0.000365881	3.76969e-05	0.00131	0.00203	0.000663021	0.00172	6.65239e-06	0.00167	-0.000822678	0.00228	0.000521104	0.000212876	0.00089142	-0.000286053	0.00286	0.00609	0.00526	0.01609	0.01793	0.02017	0.02993	0.02857	0.04572	0.07392	0.13873	0.24255	0.33269	0.52216	0.64652	0.73778	0.78648	0.67558	0.54145	0.38555	0.26759	0.15004	0.08692
		624.57	-0.000401361	0.000412448	-0.000598715	0.000388056	0.000773894	-0.00152	0.000261661	-0.000452362	-0.000694066	0.00167	0.00227	0.00124	0.00178	0.000656369	0.002	2.21746e-05	-3.54794e-05	0.00247	-0.00014857	0.0015	0.00228	0.000614237	0.00236	0.00153	0.00337	0.00485	0.0065	0.01564	0.01677	0.02025	0.03133	0.0293	0.04625	0.07845	0.14509	0.24863	0.34497	0.53684	0.66823	0.75241	0.81195	0.71382	0.56005	0.39646	0.27623	0.15626	0.08925
		624.736	-0.000651934	0.000818244	0.000388056	-0.00013083	0.000902507	-0.00158	0.000849288	0.00131	0.000343707	0.000682978	0.000376969	0.000310445	0.00188	0.000239486	0.00123	0.00108	-0.000325967	0.00136	0.000232834	0.00212	0.00101	0.00126	0.00119	0.000230616	0.00269	0.00531	0.00486	0.01583	0.01625	0.01975	0.032	0.03069	0.05046	0.08081	0.15046	0.25072	0.35013	0.53911	0.66653	0.75712	0.80181	0.7045	0.55154	0.39335	0.27515	0.15545	0.0902
		624.903	-8.86985e-05	0.00014857	-0.00112	-0.000467884	0.000971248	0.000261661	0.000793851	-0.000317097	0.00118	0.000627542	0.000736197	0.00171	0.000867028	0.00143	0.0027	0.00135	0.000871463	0.00214	-0.000452362	0.00345	0.00114	0.00135	0.00218	-7.53937e-05	0.00364	0.00533	0.00503	0.01501	0.01695	0.02264	0.03038	0.03199	0.05218	0.083	0.15587	0.25896	0.36763	0.55644	0.68049	0.77404	0.81007	0.70416	0.56037	0.39658	0.27826	0.15548	0.09427
		625.069	0.000485624	0.000918029	0.000789416	-0.000119743	0.000776112	-0.000226181	0.000953509	0.000219529	-0.000379186	0.000565453	0.000441275	0.000150787	0.00149	0.00133	0.00282	0.0025	0.000403578	0.00276	-4.21318e-05	0.00207	0.000470102	0.000388056	0.00281	0.000667456	0.00392	0.00505	0.0061	0.01562	0.01659	0.02167	0.03127	0.02995	0.0553	0.08842	0.16421	0.27775	0.38781	0.58382	0.71363	0.80636	0.84604	0.73004	0.56732	0.39396	0.27365	0.15074	0.09128
		625.236	0.000461232	-0.000164092	-0.000232834	0.00129	-0.00070737	-0.00124	0.000702935	-0.000223964	0.00178	-0.000128613	0.000492277	0.000572105	0.000842636	0.000161875	0.00187	0.00196	0.000164092	0.00277	0.00116	0.00222	0.000929117	0.00161	0.00318	0.000962379	0.00265	0.00577	0.00565	0.01596	0.0174	0.02308	0.03302	0.02923	0.05492	0.09092	0.16214	0.27674	0.39625	0.59516	0.72507	0.824	0.85732	0.72977	0.5711	0.3975	0.27102	0.14664	0.08543
		625.402	0.000600932	0.000935769	-0.000239486	0.000813809	0.00030601	-0.00030601	-0.00107	0.000492277	5.7654e-05	0.000718458	0.000727328	0.00127	0.00112	0.00178	0.00284	0.00156	0.000485624	0.00192	0.00129	0.00184	8.6481e-05	0.00126	0.00229	0.000243921	0.00355	0.00581	0.00662	0.01389	0.01765	0.02244	0.03126	0.02935	0.04909	0.08661	0.15573	0.26368	0.38561	0.57827	0.71121	0.82696	0.85023	0.73262	0.57766	0.39594	0.27121	0.14818	0.08454
		625.569	-6.87413e-05	0.00119	1.33048e-05	0.000102003	-0.000146352	0.00106	0.000337054	-7.53937e-05	0.000561018	0.000634194	0.000461232	0.00086481	0.000871463	0.00111	0.0016	0.00178	0.00144	0.00161	0.00109	0.00197	0.00253	0.00164	0.00201	-0.00061202	0.00262	0.00524	0.00661	0.01399	0.01679	0.02188	0.02863	0.02874	0.04524	0.07326	0.13669	0.23569	0.34737	0.53395	0.67046	0.78342	0.82318	0.72284	0.56956	0.38907	0.26968	0.1468	0.08435
		625.735	-9.75683e-05	-1.99572e-05	-0.000257226	0.000401361	0.000230616	-0.000549931	0.000516669	0.000804939	0.000201789	0.000481189	0.000554366	0.00012196	0.000986771	0.00058541	0.000986771	0.00203	0.000532191	0.00222	-0.000450145	0.0024	0.00178	0.00111	0.00216	0.00118	0.00349	0.00447	0.00528	0.0137	0.01651	0.01971	0.0311	0.02924	0.04578	0.07149	0.13268	0.22769	0.32486	0.50022	0.63908	0.7361	0.78418	0.68922	0.53948	0.37693	0.2615	0.14433	0.08517
		625.902	-0.000341489	3.99143e-05	1.33048e-05	0.000991206	0.00131	0.000481189	0.000208441	0.000490059	0.000215094	0.001	0.000421318	0.00115	0.000977901	0.00108	0.00203	0.00045458	3.99143e-05	0.0029	-8.6481e-05	0.00147	0.00227	0.000465667	0.00189	0.00105	0.00373	0.00438	0.00491	0.01368	0.01267	0.01864	0.02825	0.02739	0.04641	0.07527	0.13913	0.23644	0.33468	0.50477	0.63066	0.72917	0.76883	0.66953	0.52501	0.36267	0.25606	0.14084	0.08205
		626.068	0.000226181	0.000201789	7.98286e-05	-0.000536626	0.00029714	0.000341489	0.000350359	-0.000341489	0.00114	0.00103	0.000720675	-7.76112e-05	0.00139	0.000237268	0.000669674	0.000933552	0.000328184	0.0012	-0.000168527	0.000547713	0.000784982	0.000960161	0.00308	0.000186267	0.00357	0.00474	0.00531	0.01237	0.01248	0.01993	0.02727	0.02257	0.04553	0.07364	0.13682	0.23692	0.34109	0.51631	0.63603	0.73598	0.76759	0.66203	0.52937	0.36207	0.25196	0.14251	0.08326
		626.235	0.000159657	0.00163	-0.000150787	0.000620889	9.09159e-05	0.000102003	0.00129	-4.21318e-05	0.00109	0.000614237	-0.00017518	7.98286e-05	0.00145	-3.99143e-05	0.00237	0.00163	0.00122	0.00267	-2.66095e-05	0.000694066	0.000201789	0.00129	0.00235	-0.000281618	0.00185	0.00551	0.00388	0.01232	0.01309	0.01907	0.02476	0.02158	0.04414	0.06834	0.12593	0.22208	0.31374	0.47971	0.60047	0.68497	0.71828	0.63001	0.49533	0.34583	0.24632	0.13548	0.08162
		626.401	-0.000694066	0.00106	0.000201789	-3.99143e-05	0.000310445	-0.000274965	0.000654151	0.000414665	0.000543278	0.000255008	0.000339272	-0.000485624	0.00126	0.000705153	0.00074285	0.00153	-0.000691848	0.00155	0.000212876	0.00159	0.000381403	0.00213	0.00136	0.000736197	0.00299	0.00513	0.00532	0.01216	0.01182	0.01752	0.02407	0.02273	0.04432	0.07162	0.12626	0.22319	0.30365	0.45817	0.57865	0.64153	0.6715	0.60082	0.46269	0.32082	0.23602	0.12863	0.07875
		626.567	0.001	-0.000365881	-0.000844853	0.000126395	-6.65239e-06	-0.000749502	-0.000210659	0.000651934	-0.000199572	0.00182	-0.000844853	-0.000212876	0.000740632	0.000339272	0.000973466	0.000543278	0.00012196	0.00288	-0.000835983	0.00116	0.00145	0.00229	0.00149	0.000230616	0.00232	0.00413	0.0063	0.01268	0.01362	0.01885	0.02404	0.02365	0.04661	0.0723	0.12896	0.23114	0.30812	0.45811	0.57209	0.62974	0.66437	0.59322	0.45321	0.31792	0.23518	0.12535	0.07794
		626.734	-0.000614237	0.000252791	-3.54794e-05	0.000638629	0.000572105	-0.000237268	0.00146	0.000388056	-0.000598715	0.000456797	-4.65667e-05	0.000702935	0.000505581	0.000867028	0.000268313	0.000753937	-0.000720675	0.00157	0.00057654	0.00129	0.001	0.00259	0.00153	-0.000587627	0.00173	0.00443	0.00516	0.01313	0.0131	0.01923	0.0261	0.02324	0.04506	0.07635	0.12732	0.22142	0.30528	0.44802	0.56335	0.62196	0.65347	0.58299	0.45295	0.3217	0.234	0.13275	0.07913
		626.9	-0.000113091	-0.000363664	-0.00115	-0.000186267	0.000889202	-0.000172962	0.00165	6.43064e-05	0.00143	0.000893637	0.00085594	0.000330402	0.00118	0.000598715	0.00144	0.00142	0.000614237	0.0021	0.000643064	0.00199	-0.000809374	0.00159	0.00215	0.0011	0.00249	0.00427	0.00599	0.01154	0.01426	0.01932	0.02576	0.02468	0.04581	0.07528	0.13223	0.22664	0.32078	0.48206	0.59316	0.67628	0.71492	0.624	0.49327	0.35384	0.25113	0.14029	0.08796
		627.067	-0.000858158	0.00107	0.000310445	-0.000589845	-0.00133	-0.000452362	-0.00016631	-0.000217311	-6.43064e-05	0.00167	5.54366e-05	-0.00121	0.000478972	7.76112e-05	0.00115	0.00167	0.000649716	0.00125	-0.00072511	0.00214	0.0021	0.00307	0.00131	0.00136	0.00391	0.00414	0.00506	0.01102	0.01532	0.02101	0.02564	0.02414	0.04723	0.07217	0.13313	0.22608	0.32723	0.49674	0.61276	0.696	0.74409	0.64779	0.51362	0.36827	0.25913	0.14404	0.08853
		627.233	-0.000110873	0.000474537	-0.000596497	0.000441275	0.000831548	-0.000700718	0.0017	0.000379186	0.000988988	0.000984553	0.000294922	0.00156	0.00149	0.000895855	0.00139	0.00162	-0.000589845	0.00181	0.000527756	0.00254	0.00046345	0.00272	0.00206	0.000396926	0.00342	0.00456	0.00585	0.01349	0.01545	0.02009	0.02719	0.02263	0.04471	0.07138	0.12977	0.225	0.3169	0.48399	0.59597	0.68157	0.71865	0.62761	0.49941	0.35896	0.25322	0.14255	0.08494
		627.4	-0.000204007	0.000204007	0.00102	0.000408013	0.00112	-0.000237268	0.000159657	-1.55222e-05	-0.000321532	0.000816026	0.000474537	0.000425753	0.000383621	0.000953509	0.00253	0.00195	-0.000128613	0.00244	0.000782764	0.00159	-6.20889e-05	0.00113	0.00155	0.000898072	0.00356	0.00517	0.00581	0.01266	0.01497	0.01996	0.02646	0.02529	0.04876	0.07534	0.1371	0.23114	0.31858	0.47657	0.59473	0.66845	0.70276	0.62608	0.49146	0.34762	0.25535	0.14184	0.08488
		627.566	-0.00125	-0.000219529	-0.000946856	6.65239e-06	-0.000197354	0.000190702	0.000443492	0.00116	0.00015744	0.000248356	0.000997858	0.00108	0.000263878	0.00126	0.00145	0.0021	0.000875898	0.0011	0.0013	0.0016	0.000971248	0.00185	0.00227	0.000104221	0.00413	0.00385	0.00528	0.01489	0.01443	0.01892	0.02696	0.0264	0.04602	0.07759	0.13762	0.23125	0.32395	0.48459	0.60311	0.67765	0.69535	0.61626	0.48323	0.33924	0.24594	0.13996	0.08099
		627.733	-0.000536626	-0.000204007	0.000450145	0.000598715	0.000893637	-0.00134	-0.000396926	0.000312662	0.000893637	0.000964596	0.000541061	-0.00056767	0.00135	0.00131	0.00115	0.0011	2.21746e-05	0.00103	-0.000290488	0.00194	0.00071624	0.000820461	0.00154	0.00090029	0.00433	0.0039	0.00653	0.01287	0.01563	0.01928	0.02756	0.02567	0.04353	0.07519	0.13817	0.2322	0.3361	0.49219	0.61166	0.69786	0.70676	0.61813	0.48104	0.33358	0.23773	0.13317	0.07539
		627.899	-0.000179614	0.00141	0.000385838	-9.31334e-05	-0.000172962	-0.000206224	0.00203	0.000459015	0.000106438	0.000319315	0.00108	0.000685196	0.00171	0.000667456	0.00145	0.00138	0.000651934	0.00156	0.000390273	0.00161	0.000525539	0.00168	0.00165	0.00166	0.0039	0.00476	0.00649	0.01361	0.01409	0.02089	0.02929	0.02662	0.04326	0.07443	0.13389	0.22921	0.33528	0.50127	0.62584	0.71631	0.73357	0.64582	0.50571	0.34702	0.24805	0.1417	0.08209
		628.065	-0.000625324	-0.000554366	-0.000441275	0.000184049	0.00131	-0.00126	8.86985e-06	0.00109	0.000226181	0.000259443	0.0014	0.000782764	0.000184049	0.00117	0.00139	0.000425753	0.000738415	0.000516669	0.00028827	0.000955726	0.00108	0.00216	0.00141	0.00259	0.00369	0.004	0.00531	0.01252	0.01311	0.01908	0.02731	0.0242	0.04154	0.0721	0.12739	0.22048	0.3127	0.46927	0.59457	0.6743	0.6998	0.61765	0.47934	0.33738	0.23887	0.1352	0.07974
		628.232	-0.000525539	-0.000188484	6.20889e-05	-0.000261661	0.000392491	-0.000186267	0.000374751	0.00030601	-0.000128613	0.000177397	-0.000219529	0.00135	-0.0001397	0.000623107	0.000860375	0.00155	0.000842636	0.00118	0.00153	0.0022	0.000430188	0.00147	0.00178	0.000906942	0.00282	0.0042	0.00613	0.01359	0.01269	0.01694	0.02405	0.02245	0.04271	0.07398	0.1273	0.21881	0.30661	0.45715	0.57681	0.64086	0.66906	0.58859	0.4567	0.31668	0.23124	0.12695	0.07417
		628.398	-0.00012196	0.00114	0.00172	0.000168527	0.000414665	-0.00125	0.000920247	0.00015744	0.000117525	0.000390273	0.000472319	0.000747285	0.000804939	0.000330402	0.00122	0.00105	0.000895855	0.00116	0.000290488	0.00176	0.000439057	0.00184	0.00149	-0.00042797	0.00187	0.00496	0.00525	0.01314	0.01308	0.0175	0.02546	0.02392	0.04522	0.07654	0.13076	0.22254	0.30778	0.45191	0.57093	0.64035	0.66062	0.58846	0.46318	0.32408	0.23588	0.13438	0.07829
		628.565	0.000498929	0.000102003	0.000310445	0.000255008	0.000416883	-0.00042797	0.000660804	-0.000869245	-0.000753937	-0.000605367	0.000292705	0.000492277	0.000529973	0.000401361	0.00169	0.00013083	0.000208441	0.00167	-0.000549931	0.00155	0.00126	0.00113	0.00162	0.000676326	0.00282	0.0043	0.00533	0.01244	0.01395	0.0186	0.02596	0.02433	0.0468	0.07978	0.14031	0.23109	0.32722	0.47274	0.58147	0.66594	0.68881	0.60941	0.49048	0.34493	0.24479	0.13805	0.08417
		628.731	-0.000762807	0.000740632	0.000731762	-0.000962379	-0.00041023	-0.000294922	0.000492277	0.000975683	0.00029714	0.00115	0.00122	-0.000434623	0.00126	0.000272748	0.00202	0.00198	0.00090029	0.00152	0.000736197	0.00128	0.000363664	0.0017	0.00132	-0.000678543	0.0037	0.00435	0.00485	0.01252	0.0138	0.01888	0.02629	0.02583	0.04816	0.08006	0.14318	0.23477	0.34343	0.50475	0.61019	0.71191	0.7333	0.64036	0.51945	0.36903	0.25329	0.14722	0.09166
		628.897	0.000246138	-8.86985e-05	-0.00112	0.000893637	0.000702935	0.000370316	0.000609802	-0.000226181	0.000767242	0.00109	0.00028827	2.66095e-05	0.00121	0.00149	0.000447927	0.00141	-1.10873e-05	0.0025	0.00129	0.00172	0.000589845	0.00116	0.00216	0.00199	0.00366	0.00358	0.00692	0.01237	0.01387	0.01997	0.0285	0.02749	0.04892	0.08386	0.14841	0.24483	0.36138	0.52713	0.65052	0.75862	0.77583	0.6802	0.55336	0.39252	0.26822	0.15742	0.09786
		629.064	-0.000414665	-0.000592062	0.00042797	0.000345924	0.000199572	0.000319315	-0.000729545	-0.000498929	-0.00138	0.000487842	0.00113	0.000399143	0.000321532	-0.00045458	0.00174	0.000374751	0.00129	0.00155	0.00124	0.00147	-4.65667e-05	0.000931334	0.00155	0.00072511	0.00237	0.00555	0.00716	0.01386	0.01525	0.02057	0.02835	0.02723	0.04785	0.08618	0.15322	0.2619	0.38922	0.56734	0.69613	0.8138	0.82627	0.71706	0.57886	0.40155	0.27826	0.16329	0.10003
		629.23	0.000330402	1.99572e-05	0.00178	4.43492e-06	-0.000230616	-0.000146352	0.000638629	0.000596497	-0.000592062	-0.000259443	0.00125	0.000658586	0.00192	0.00173	0.00209	0.00171	0.000390273	0.0013	0.000569888	0.000124178	0.000789416	0.0018	0.00199	0.000909159	0.002	0.00426	0.00879	0.01421	0.01633	0.02465	0.03086	0.02436	0.04397	0.08229	0.15174	0.25183	0.39078	0.56449	0.69738	0.81693	0.81527	0.71451	0.57536	0.39011	0.27184	0.15977	0.09318
		629.397	0.000368099	0.000911377	-0.00117	0.000776112	0.000215094	0.000705153	0.000685196	0.000561018	0.000847071	0.000869245	0.000807156	0.000197354	0.000667456	0.000651934	0.00157	0.000135265	0.00129	0.00194	0.000616454	0.00239	-6.20889e-05	0.00155	0.00145	0.000399143	0.00258	0.00369	0.00906	0.01421	0.01647	0.02219	0.02837	0.02663	0.04377	0.07842	0.13914	0.22839	0.35091	0.50924	0.63009	0.74422	0.7521	0.66009	0.53529	0.36548	0.2567	0.15167	0.08957
		629.563	-0.00089142	0.000164092	-0.000204007	0.000228399	0.000541061	-0.000283835	-0.000773894	0.00012196	0.000696283	0.000696283	0.00154	0.00137	0.000208441	0.00167	0.0019	0.00149	0.00158	0.000924682	0.00141	0.000807156	0.0012	0.00129	0.00234	0.00106	0.00343	0.00434	0.00796	0.01344	0.01534	0.02109	0.02694	0.02668	0.04622	0.0783	0.13592	0.2193	0.33379	0.47956	0.58915	0.69241	0.7068	0.61826	0.50466	0.34946	0.24395	0.14606	0.08724
		629.729	8.42636e-05	0.000124178	0.00109	-2.21746e-06	0.00060315	0.00106	0.000416883	-0.000521104	0.00044571	-8.6481e-05	0.00143	0.00147	-0.000771677	0.000201789	0.000942421	0.00124	0.000263878	0.000835983	0.000501146	0.00236	-0.000441275	0.00227	0.00197	0.00122	0.00429	0.0028	0.00676	0.01175	0.01532	0.02166	0.02779	0.02671	0.04846	0.07815	0.14521	0.23183	0.34236	0.495	0.60655	0.71152	0.725	0.63288	0.51895	0.36179	0.25063	0.15203	0.0912
		629.896	-0.000294922	0.000392491	-0.000718458	0.000483407	-0.000534408	-0.000394708	5.10016e-05	-0.000257226	0.000931334	0.000756155	0.000545496	-0.000363664	0.000700718	0.000969031	0.000807156	0.00124	0.00126	0.00115	-0.000124178	0.0022	0.000425753	0.000552148	0.000842636	0.00208	0.00454	0.00358	0.0064	0.01237	0.01289	0.01936	0.02798	0.02577	0.04506	0.07882	0.14518	0.24136	0.35896	0.5305	0.64182	0.74908	0.77405	0.66759	0.53954	0.37627	0.25927	0.15149	0.09187
		630.062	0.000323749	0.000631977	-0.000432405	0.000219529	0.000272748	0.000235051	-0.000731762	-0.000301575	-0.000110873	0.00149	0.00161	0.00086481	0.000722893	0.000250573	0.000749502	0.00149	0.000492277	0.00215	0.00124	0.00134	0.000108656	0.00167	0.00251	6.65239e-06	0.00299	0.00349	0.00574	0.01291	0.013	0.02029	0.02759	0.02323	0.04558	0.07488	0.14469	0.24558	0.35657	0.53726	0.66016	0.76588	0.79796	0.68749	0.55045	0.38344	0.26461	0.15125	0.09165
		630.228	-0.000940204	-0.000188484	0.000363664	0.000255008	0.00106	-1.55222e-05	-0.000172962	-0.000334837	6.43064e-05	-0.000195137	0.001	0.000982336	0.00113	0.00186	0.000807156	0.00184	0.000804939	0.00186	0.000676326	0.000784982	0.000609802	0.000434623	0.0034	-3.99143e-05	0.00291	0.00237	0.00513	0.01384	0.014	0.02014	0.02987	0.02459	0.0461	0.07425	0.13907	0.23468	0.34064	0.50906	0.6193	0.72097	0.76338	0.66011	0.52443	0.37261	0.26055	0.14585	0.09383
		630.395	0.000168527	-0.000348142	-0.000514451	0.000416883	0.000525539	-0.000266095	4.43492e-05	-9.75683e-05	0.00126	-1.55222e-05	0.00167	-0.000303792	0.00123	0.000394708	0.000813809	0.00138	9.97858e-05	0.0022	0.000820461	0.00196	-0.001	0.00192	0.00187	0.000481189	0.00255	0.00449	0.0056	0.01213	0.01154	0.02072	0.02932	0.02426	0.04726	0.07513	0.14045	0.23331	0.34268	0.50801	0.61106	0.71437	0.75118	0.65226	0.51909	0.36706	0.2591	0.14714	0.09079
		630.561	9.09159e-05	0.000501146	-6.43064e-05	5.32191e-05	0.000219529	-0.000341489	0.000929117	0.000971248	0.00012196	-0.000126395	4.21318e-05	0.000760589	0.00116	0.000561018	0.000911377	0.00192	-0.000643064	0.00143	-0.000266095	0.000660804	0.000583193	0.00161	0.0022	1.99572e-05	0.00315	0.00406	0.00602	0.01136	0.01453	0.0212	0.02684	0.02206	0.04497	0.0733	0.13931	0.22122	0.33095	0.4899	0.59322	0.70015	0.72286	0.62762	0.51252	0.36289	0.25043	0.1457	0.09027
		630.728	-0.00116	4.21318e-05	0.000301575	-0.000357011	0.00072511	-3.99143e-05	0.0014	-0.000383621	0.000239486	0.000538843	0.00157	0.000738415	0.00131	0.00028827	0.00292	0.000312662	-0.000574323	0.00136	0.000490059	0.001	0.000931334	0.00207	0.00176	0.000303792	0.00263	0.00413	0.0054	0.00988	0.01333	0.02036	0.0266	0.02201	0.04661	0.06944	0.12732	0.21005	0.30874	0.46478	0.57057	0.66934	0.69631	0.61146	0.50259	0.35718	0.24924	0.14698	0.09044
		630.894	0.000476754	-8.42636e-05	0.000698501	-0.000889202	0.000379186	-0.000177397	-0.00041023	-0.000325967	0.000858158	-0.000361446	0.000290488	-0.00112	0.000461232	0.00107	0.00193	0.00108	0.000705153	0.00161	-0.000290488	0.000769459	0.00101	0.000820461	0.00117	0.000374751	0.00367	0.00351	0.00472	0.01116	0.01329	0.02114	0.02643	0.02459	0.04884	0.0706	0.12236	0.21211	0.2995	0.45415	0.57231	0.65927	0.69341	0.62417	0.51066	0.36142	0.26019	0.15538	0.09269
		631.06	3.32619e-05	0.000862593	-0.000600932	-9.97858e-05	0.00154	5.98715e-05	0.000760589	-2.43921e-05	0.000266095	0.000321532	-0.00070737	0.000807156	0.00169	0.00171	0.000997858	0.000527756	-8.20461e-05	0.00189	0.000636412	0.0019	0.000789416	0.000674108	0.00215	-0.000467884	0.00283	0.00518	0.00388	0.01155	0.01499	0.02022	0.02707	0.02299	0.04759	0.07233	0.12498	0.21723	0.3032	0.45222	0.56923	0.65118	0.68166	0.61833	0.49213	0.35381	0.26026	0.15268	0.09468
		631.227	-0.00145	-0.000223964	-0.000292705	-0.000512234	0.000434623	-0.000381403	0.00131	-8.86985e-06	0.00182	0.000694066	0.00119	0.000749502	0.000310445	0.000370316	0.00136	0.000647499	0.000997858	0.000867028	0.000490059	0.00128	0.000337054	0.00271	0.00193	0.000911377	0.00307	0.00326	0.00513	0.01309	0.01381	0.01753	0.02578	0.02087	0.04414	0.0696	0.12334	0.21069	0.29488	0.44182	0.55221	0.62055	0.64787	0.57501	0.45624	0.32704	0.23524	0.13765	0.08594
		631.393	0.000993423	-0.00017518	0.000849288	0.00166	0.000248356	0.000217311	0.000543278	-0.00027053	0.000529973	0.000678543	0.00128	-0.00043684	0.00041023	-2.21746e-06	0.000749502	0.00138	0.00075172	0.00196	0.00134	0.00148	-8.86985e-05	0.00167	0.0023	-0.000343707	0.00278	0.00345	0.00456	0.01232	0.01231	0.01694	0.02445	0.02055	0.04156	0.06417	0.11754	0.20486	0.28709	0.43643	0.5331	0.60823	0.6293	0.55521	0.44212	0.31073	0.22101	0.12954	0.07941
		631.559	-0.000321532	1.33048e-05	-5.54366e-05	-0.000760589	-0.000248356	-0.000212876	0.00102	0.00106	-0.000230616	0.0014	0.000259443	0.000328184	0.000984553	0.00157	0.00146	0.000840418	-7.31762e-05	0.00124	0.000913594	0.00105	0.00114	0.000798286	0.00198	0.000350359	0.00257	0.00297	0.00417	0.01178	0.01102	0.01716	0.02209	0.02117	0.03918	0.05992	0.1107	0.19662	0.2731	0.41624	0.52192	0.59617	0.62805	0.55527	0.44062	0.30886	0.22313	0.13317	0.0778
		631.726	0.000727328	-0.000372534	0.000452362	-0.00056767	-0.000561018	-0.000443492	-0.000281618	-0.000510016	0.00015744	0.000813809	1.55222e-05	0.000625324	0.000536626	0.00114	0.00219	0.000490059	0.000886985	0.00153	0.0015	0.000827113	0.000949074	0.00186	0.00044571	0.000807156	0.0032	0.00347	0.00351	0.01146	0.0116	0.01686	0.0229	0.01953	0.03835	0.0608	0.10782	0.19126	0.26307	0.40646	0.50742	0.5719	0.60588	0.544	0.43051	0.30902	0.22095	0.13114	0.07776
		631.892	-4.65667e-05	-0.000215094	-0.00057654	-0.000554366	-6.87413e-05	0.000658586	0.000498929	0.00116	0.000113091	0.000607585	0.000893637	-0.000126395	0.00056767	-0.000281618	0.000971248	0.00175	0.000188484	0.00181	0.000616454	0.0012	0.000261661	0.000771677	0.00233	0.000541061	0.00431	0.00353	0.00451	0.01109	0.01223	0.01847	0.024	0.02225	0.04268	0.06189	0.10926	0.18586	0.26215	0.39158	0.4863	0.56132	0.59495	0.53053	0.43328	0.31433	0.22588	0.13296	0.08165
		632.058	-0.000501146	-0.000117525	0.000259443	-0.000179614	0.000745067	-0.00112	-0.000474537	-0.000895855	0.000447927	0.000459015	0.000745067	0.00101	0.00156	-0.000478972	0.00123	0.000450145	0.000266095	0.001	0.00237	0.00126	0.000485624	0.00236	0.00121	0.00072511	0.00251	0.00417	0.00439	0.01001	0.01069	0.01771	0.02185	0.02063	0.04218	0.06677	0.11331	0.19323	0.2682	0.3909	0.48634	0.56059	0.58225	0.5208	0.42759	0.3087	0.22827	0.13404	0.08418
		632.225	-0.000878115	-0.00104	0.00016631	-0.000323749	0.000674108	0.000332619	-0.000374751	0.000554366	8.6481e-05	-0.000727328	-2.43921e-05	0.000904725	-0.000474537	0.000740632	0.000623107	0.00116	0.000824896	0.00109	0.000549931	0.00102	0.00132	0.00174	0.00141	-8.42636e-05	0.00254	0.00393	0.0067	0.01138	0.01267	0.02	0.02265	0.02086	0.04393	0.06985	0.12151	0.20373	0.29178	0.41647	0.51465	0.58739	0.60563	0.54095	0.44245	0.32038	0.23244	0.13517	0.08766
		632.391	0.000780547	-0.000470102	-0.000181832	-0.000155222	0.000354794	-0.00045458	0.000239486	0.00015744	0.00111	-0.000248356	0.000784982	0.000931334	0.000135265	0.00196	0.00206	0.00163	0.000414665	0.0016	0.000767242	0.00103	-0.000731762	0.00112	0.00159	0.000443492	0.00243	0.00378	0.00573	0.01204	0.01295	0.01964	0.02478	0.02261	0.04486	0.07167	0.12764	0.21332	0.30752	0.44547	0.54974	0.63038	0.64812	0.57362	0.46369	0.3278	0.23812	0.13787	0.08808
		632.557	0.000292705	-0.000243921	0.00146	-0.0005588	6.65239e-06	0.000501146	-0.000789416	-8.86985e-06	0.000368099	0.000580975	0.000862593	0.000330402	0.00104	0.000376969	0.00134	0.00129	0.00118	0.00106	0.00104	0.000793851	0.000363664	0.000937986	0.000443492	0.000337054	0.00293	0.00366	0.00579	0.00955	0.01273	0.01893	0.02538	0.02186	0.04776	0.07596	0.13475	0.22498	0.31915	0.47134	0.57547	0.66802	0.68725	0.60062	0.47852	0.33806	0.23845	0.13793	0.08533
		632.724	-0.00185	-0.000102003	-0.000895855	-0.000651934	6.65239e-05	-0.0004191	0.000317097	0.000379186	0.000208441	8.20461e-05	-0.000793851	0.000580975	0.000942421	0.000381403	0.000512234	0.00163	0.000858158	0.000294922	0.000250573	0.00176	0.00142	0.00144	0.000957944	-0.000496712	0.00282	0.0044	0.00644	0.01001	0.01104	0.02017	0.02364	0.02144	0.0469	0.07461	0.13118	0.22636	0.32578	0.4743	0.59076	0.68295	0.70537	0.61153	0.49527	0.34233	0.23864	0.14017	0.08389
		632.89	-0.000345924	8.86985e-05	-0.00074285	0.000390273	0.00027053	0.0011	-0.000589845	0.00115	0.000565453	-0.000337054	0.00151	0.0011	0.000510016	0.000521104	0.00183	0.00192	0.00117	0.000993423	0.000470102	0.00145	-0.000246138	0.00148	0.00261	0.000685196	0.00423	0.00451	0.00735	0.01143	0.013	0.02002	0.02546	0.02212	0.04776	0.07825	0.13423	0.22692	0.32511	0.46747	0.58372	0.67007	0.6893	0.60686	0.49231	0.33717	0.24287	0.14113	0.08516
		633.056	-0.000580975	0.00167	-0.000184049	0.000317097	-0.000709588	-0.000447927	7.09588e-05	-0.001	0.000104221	0.000804939	0.000771677	0.0005588	-5.10016e-05	-0.000126395	0.000399143	0.00118	0.00175	0.00159	0.00169	0.000816026	0.000405796	0.00129	0.00186	0.00145	0.00333	0.00327	0.00639	0.01131	0.01326	0.02188	0.02684	0.02513	0.05145	0.08052	0.13892	0.2307	0.3288	0.47642	0.59161	0.68229	0.69999	0.617	0.49704	0.35115	0.24938	0.14865	0.09018
		633.223	0.000574323	0.000636412	0.000913594	-0.000441275	0.000277183	0.000248356	0.000778329	0.000328184	1.55222e-05	-6.65239e-05	0.00115	-4.21318e-05	0.000886985	0.00103	-1.99572e-05	0.000869245	0.000796069	0.000898072	0.000609802	0.000871463	-0.000800504	0.00217	0.00165	9.31334e-05	0.00306	0.00413	0.00549	0.01249	0.01405	0.01961	0.0253	0.02478	0.04821	0.07606	0.13903	0.23238	0.33298	0.49123	0.60958	0.69784	0.73277	0.64642	0.51706	0.36151	0.26412	0.15145	0.08771
		633.389	-0.00122	-0.000492277	-0.00014857	0.000186267	0.000357011	0.000430188	0.000281618	0.000266095	0.00113	0.000769459	0.00102	-0.000758372	0.00132	0.00167	0.00188	0.00108	0.00184	0.000991206	0.000906942	0.000259443	0.000942421	0.00186	0.00192	-0.000223964	0.00413	0.00311	0.00561	0.01145	0.01249	0.0164	0.02058	0.02076	0.04451	0.07067	0.12724	0.22603	0.31402	0.46745	0.59746	0.67621	0.7053	0.63216	0.49432	0.34634	0.25334	0.14738	0.0834
		633.555	0.000188484	0.000181832	-0.000199572	0.000374751	-0.000563235	0.000620889	-0.000210659	0.000913594	0.0001397	0.000332619	0.00102	2.21746e-05	-0.000403578	0.00218	0.000172962	0.000310445	-5.10016e-05	0.00135	0.00129	0.00142	-0.00105	0.00222	0.000953509	0.00128	0.00353	0.00349	0.00554	0.01073	0.01093	0.01477	0.01986	0.02025	0.04134	0.06947	0.12184	0.21819	0.30566	0.45187	0.57377	0.64823	0.66647	0.60286	0.47655	0.32692	0.24435	0.14535	0.08051
		633.721	0.000383621	0.00042797	0.000345924	0.000301575	0.000126395	0.000328184	0.000596497	-0.000687413	-0.000230616	0.000170745	7.09588e-05	0.00117	0.00137	0.00113	0.000831548	-2.43921e-05	0.00157	0.000536626	0.00154	0.00121	0.00156	0.00137	0.00192	1.55222e-05	0.00325	0.00342	0.00628	0.00938	0.01125	0.01737	0.02011	0.02208	0.04004	0.07009	0.1283	0.21844	0.30874	0.45296	0.57866	0.64525	0.66152	0.60475	0.47868	0.33053	0.24725	0.14671	0.08261
		633.888	-2.21746e-06	0.000376969	0.000809374	-0.000266095	-0.0001397	0.000736197	0.000259443	0.00029714	-3.10445e-05	0.000310445	0.00153	0.000933552	0.00135	0.00108	0.00126	0.000935769	0.000383621	0.00137	0.000993423	0.00149	0.000503364	0.00128	0.00117	0.0011	0.00395	0.00301	0.00571	0.01124	0.01321	0.01697	0.02206	0.02166	0.04323	0.07237	0.13393	0.22407	0.31549	0.46311	0.58699	0.65924	0.67708	0.61247	0.48193	0.33221	0.24858	0.14322	0.07898
		634.054	-0.000190702	-0.000303792	0.000791634	-5.32191e-05	-0.000784982	-0.000405796	0.00139	0.000292705	0.00163	-0.000102003	0.000962379	-0.000749502	-0.000388056	9.75683e-05	0.000895855	0.0023	0.00241	0.00154	0.00198	0.000507799	-1.33048e-05	0.00233	0.000523321	0.00086481	0.00298	0.00315	0.00618	0.01068	0.01014	0.01731	0.02169	0.02295	0.04176	0.06972	0.13351	0.22258	0.31201	0.47481	0.58635	0.65053	0.69285	0.61485	0.47911	0.34172	0.24788	0.13901	0.08457
		634.22	-0.00070737	4.87842e-05	-0.000867028	0.000496712	0.000303792	0.000924682	-0.000485624	0.001	0.000237268	-0.00113	0.0013	0.00124	0.00169	0.000858158	0.000862593	0.000944639	0.000756155	0.00143	0.00121	0.00104	-0.000374751	0.00131	0.00154	0.00041023	0.00428	0.00331	0.00525	0.01038	0.01192	0.01669	0.02123	0.02019	0.04285	0.07053	0.12948	0.21957	0.30027	0.45252	0.56107	0.61768	0.6566	0.58315	0.45075	0.32749	0.24263	0.13179	0.08191
		634.387	-0.000636412	-6.65239e-05	0.000778329	-0.000614237	0.00107	0.000587627	0.000780547	-9.09159e-05	-6.20889e-05	0.000556583	0.000904725	0.00105	0.000223964	0.000416883	0.00073398	0.00186	3.54794e-05	0.0014	0.00177	0.0012	0.000569888	0.00137	0.000771677	0.00101	0.00281	0.00367	0.00596	0.01082	0.01097	0.01782	0.0207	0.02071	0.04289	0.06989	0.12588	0.21766	0.30046	0.44694	0.54714	0.60984	0.63802	0.55648	0.4289	0.30918	0.2256	0.12305	0.07872
		634.553	0.00027053	0.000476754	0.000980118	-5.98715e-05	0.000940204	0.000343707	0.00044571	0.000529973	-0.000483407	-0.000184049	0.000634194	0.000301575	0.00107	0.00135	0.00273	0.000849288	0.000729545	0.00029714	0.000281618	0.000177397	-0.000456797	0.00199	0.00211	0.00151	0.00347	0.00299	0.00648	0.00932	0.01221	0.01755	0.02048	0.02058	0.04427	0.07025	0.12932	0.22158	0.3109	0.45293	0.56189	0.63099	0.64211	0.56082	0.43848	0.30909	0.22336	0.12576	0.0809
		634.719	-0.000918029	0.000789416	0.000372534	-0.00112	0.000235051	0.000957944	0.000232834	0.000235051	-0.00017518	8.86985e-05	0.000625324	-0.000201789	0.00148	0.000660804	0.00101	0.00116	0.00073398	0.000824896	0.00137	0.00167	0.00129	0.00131	0.00136	0.00116	0.00368	0.00405	0.00515	0.01035	0.01131	0.01825	0.0211	0.02107	0.04756	0.07224	0.13461	0.23521	0.32705	0.475	0.59347	0.66303	0.68517	0.60223	0.46746	0.32486	0.23168	0.13699	0.08566
		634.885	-6.20889e-05	-0.0001397	0.000643064	7.31762e-05	0.000833766	-9.75683e-05	-2.66095e-05	0.000450145	-0.000332619	0.000869245	0.000769459	-0.00073398	0.00113	0.000884767	0.000880332	0.00057654	-0.000192919	0.00153	0.00121	0.00195	0.000104221	0.00175	0.001	0.00161	0.00367	0.00474	0.00516	0.01083	0.01034	0.01739	0.0219	0.02246	0.04962	0.07662	0.13682	0.2391	0.32781	0.48252	0.60072	0.67642	0.69652	0.61486	0.48141	0.33452	0.2458	0.14766	0.0886
		635.052	0.00111	0.000538843	-0.00060315	0.00060315	-0.00059428	0.0011	0.00163	0.000323749	-0.000494494	0.000944639	0.00104	0.00016631	0.00107	0.000946856	0.000392491	0.00241	0.00124	0.00206	0.000694066	0.00187	0.00121	0.000902507	0.00211	0.00169	0.00349	0.00412	0.00397	0.01215	0.0103	0.01679	0.02113	0.02254	0.04587	0.07062	0.13083	0.22482	0.30732	0.45759	0.57026	0.63509	0.65654	0.58524	0.4561	0.32166	0.23344	0.1406	0.08487
		635.218	-0.00012196	0.000627542	0.000589845	-0.000851505	0.00104	0.000150787	-0.000177397	-0.00017518	-0.000230616	0.000354794	-8.6481e-05	0.000525539	0.000867028	0.00157	0.000527756	0.0025	0.000616454	0.000416883	0.000700718	0.00181	0.000674108	0.00124	0.00099564	0.000953509	0.00358	0.00251	0.00492	0.00965	0.00995	0.01568	0.02035	0.02221	0.04391	0.07067	0.12955	0.22049	0.30372	0.44811	0.55843	0.62157	0.64343	0.57168	0.44657	0.31102	0.22862	0.13062	0.08105
		635.384	-0.00143	-0.000281618	0.000113091	-0.000361446	0.00189	0.000847071	-0.000829331	0.000368099	-0.000886985	0.000348142	0.000439057	0.00146	0.000643064	0.000527756	0.00111	0.00206	0.00125	0.00293	0.00111	0.000824896	-4.87842e-05	0.00215	0.0012	0.000804939	0.00323	0.00384	0.00453	0.01015	0.01029	0.01523	0.01932	0.0209	0.04159	0.07137	0.12597	0.22465	0.3088	0.45242	0.56996	0.63689	0.66275	0.58492	0.45908	0.32225	0.23837	0.13843	0.08181
		635.55	0.000800504	0.000647499	-0.000150787	-0.000266095	-1.77397e-05	0.0014	0.000390273	-0.000847071	0.00060315	0.000654151	-0.000268313	-7.53937e-05	0.00043684	0.00114	0.00262	0.000552148	0.000640847	0.00106	0.000277183	0.00109	0.000563235	0.00247	0.0013	0.0023	0.00428	0.00421	0.00591	0.01123	0.01171	0.01671	0.01972	0.02027	0.04277	0.07006	0.12939	0.22684	0.3142	0.45971	0.57482	0.6426	0.66346	0.588	0.45792	0.32072	0.23816	0.13774	0.08497
		635.717	0.000303792	-4.87842e-05	-0.000485624	-0.00107	0.000711805	-0.000580975	0.00013083	-0.000503364	0.00113	-0.000321532	0.000108656	-0.000135265	0.000574323	0.00128	-0.000370316	0.000192919	0.00114	0.000973466	0.00125	0.00213	0.00141	0.000718458	0.001	0.00086481	0.00375	0.00406	0.00432	0.01036	0.01199	0.01754	0.02025	0.01955	0.04179	0.06963	0.12585	0.22209	0.31124	0.45857	0.57682	0.64894	0.67011	0.58864	0.46405	0.32681	0.23841	0.1363	0.0831
		635.883	0.00135	1.77397e-05	0.001	-0.00123	0.0014	0.000496712	1.77397e-05	0.000230616	0.00148	0.000217311	0.00101	7.53937e-05	0.00148	-0.000598715	0.0015	0.00133	0.00171	0.000669674	0.000926899	0.00071624	0.000219529	0.00137	-0.000246138	0.00121	0.00317	0.00423	0.00644	0.01077	0.01316	0.01645	0.02264	0.02289	0.0393	0.06826	0.12441	0.20859	0.30932	0.45358	0.56513	0.66088	0.67353	0.60633	0.4871	0.34749	0.24929	0.14983	0.0874
		636.049	4.21318e-05	0.000128613	0.00060315	-0.000188484	0.000580975	-0.00143	-2.8827e-05	0.00134	-6.65239e-06	0.000168527	0.00124	-9.09159e-05	-0.00031488	0.00121	0.00153	0.00131	0.0011	0.00072511	0.00167	0.00135	0.000714023	0.00197	0.00104	0.00138	0.00265	0.00298	0.00655	0.01039	0.01183	0.01704	0.02048	0.02231	0.04095	0.06693	0.12443	0.20677	0.30141	0.4462	0.55449	0.63848	0.65733	0.58233	0.47703	0.33874	0.24355	0.14768	0.0873
		636.215	0.000153005	-7.09588e-05	0.000474537	0.000186267	0.000399143	0.000197354	0.000153005	0.000226181	0.000623107	-0.000492277	0.000687413	0.000682978	0.00187	0.00163	0.000804939	9.09159e-05	0.000527756	0.000432405	0.000135265	0.000379186	0.000813809	0.00302	7.31762e-05	-0.000470102	0.00328	0.00261	0.00583	0.00965	0.01199	0.01608	0.01962	0.02005	0.03899	0.0624	0.11717	0.1958	0.27904	0.41572	0.51878	0.59185	0.61115	0.54956	0.4417	0.31654	0.23624	0.14	0.08541
		636.382	0.000385838	-0.00061202	0.000674108	0.00027053	-0.00030601	-0.000192919	0.000259443	-0.000829331	0.00109	-5.7654e-05	0.00113	0.000518886	0.000798286	0.000800504	0.000951291	0.00184	0.002	0.00157	0.00232	0.00088255	-0.000416883	0.00167	0.00145	-0.00108	0.00352	0.00248	0.00576	0.00889	0.01007	0.01597	0.01817	0.01767	0.03779	0.063	0.11209	0.19349	0.27127	0.39899	0.50649	0.57096	0.59045	0.53593	0.42891	0.30687	0.23338	0.1371	0.08172
		636.548	0.00102	-0.000204007	0.000339272	-0.00126	0.000243921	0.000155222	0.000800504	-0.000443492	0.000740632	0.000144135	0.000565453	8.42636e-05	0.000895855	0.000700718	0.000144135	-0.000177397	0.000319315	0.00075172	0.000578758	-0.000368099	0.000975683	0.00232	0.00126	0.00155	0.00404	0.00427	0.00347	0.00781	0.00881	0.01323	0.01827	0.01677	0.03777	0.06306	0.10773	0.1855	0.25778	0.37835	0.48359	0.5416	0.55039	0.51899	0.40936	0.28824	0.22429	0.13154	0.07737
		636.714	-0.000918029	-0.000379186	-1.10873e-05	0.00015744	2.8827e-05	-0.000274965	0.000552148	-3.32619e-05	0.000290488	0.000807156	0.00071624	-0.000372534	-0.000272748	0.0021	0.000541061	0.000782764	0.00106	0.00124	0.00106	0.000944639	-1.77397e-05	0.00224	0.000838201	0.000902507	0.00369	0.0046	0.00448	0.00922	0.00919	0.0154	0.0177	0.01667	0.03797	0.06379	0.10997	0.18899	0.25988	0.38024	0.47998	0.53471	0.5459	0.50584	0.40035	0.28035	0.2238	0.13152	0.07853
		636.88	0.000206224	8.86985e-05	0.000922464	-0.000869245	6.65239e-06	-0.000616454	0.000660804	0.000538843	9.31334e-05	0.000392491	0.00104	0.000889202	-0.000104221	0.00142	0.000578758	0.00116	-0.000177397	0.00119	0.000587627	-0.000128613	0.000472319	0.00283	0.00058541	9.31334e-05	0.00234	0.00304	0.00553	0.00936	0.01076	0.0153	0.0186	0.01701	0.04098	0.06836	0.11994	0.20288	0.28622	0.41604	0.51342	0.58398	0.59322	0.53735	0.42493	0.29556	0.22119	0.13055	0.0777
		637.046	-0.000949074	-0.000895855	-1.77397e-05	4.43492e-05	-0.00041023	0.000623107	0.000208441	-0.000246138	-9.53509e-05	-0.000394708	0.000782764	0.000656369	0.000782764	0.000545496	0.00182	0.00201	0.00106	0.00155	0.00139	0.000274965	0.000840418	0.000997858	0.00109	0.0012	0.00441	0.00502	0.00487	0.00977	0.01107	0.01735	0.01899	0.02071	0.04087	0.06661	0.12668	0.21218	0.30646	0.44868	0.54708	0.63039	0.63974	0.56118	0.45113	0.31029	0.22341	0.13418	0.07613
		637.213	-0.000931334	0.000942421	0.000490059	-0.000126395	-0.000281618	-0.000126395	0.00016631	0.000889202	-0.000798286	8.6481e-05	0.00117	0.000740632	0.00109	0.000459015	0.00199	0.000286053	0.00114	0.00129	0.00209	0.000399143	0.0014	0.00207	0.00116	0.000587627	0.00283	0.0031	0.00565	0.01015	0.0103	0.01754	0.01953	0.02022	0.04165	0.06488	0.12481	0.20635	0.29651	0.43789	0.53451	0.62306	0.63795	0.55873	0.45915	0.31869	0.23009	0.13637	0.07959
		637.379	-0.000727328	-0.000181832	0.000709588	0.000729545	-0.000598715	0.000277183	0.000281618	0.000614237	0.00111	-0.000263878	4.87842e-05	-9.53509e-05	0.000549931	0.00147	0.00043684	0.000997858	0.000394708	0.000871463	-0.0001397	0.000860375	9.97858e-05	0.0026	0.00030601	0.000656369	0.0031	0.00506	0.00563	0.00982	0.01038	0.01586	0.01793	0.01768	0.04001	0.06003	0.11351	0.19589	0.27905	0.41095	0.51027	0.59006	0.61739	0.5467	0.44615	0.31459	0.22865	0.13708	0.08146
		637.545	-0.000283835	0.000685196	0.000201789	-0.000696283	-0.000257226	0.000226181	-0.0001397	4.87842e-05	0.000867028	0.000694066	0.00192	0.000738415	0.000301575	0.000538843	0.00127	0.000758372	0.000396926	0.00184	0.00117	0.000532191	0.000984553	0.00107	0.00125	0.00124	0.00253	0.00326	0.00584	0.01005	0.01075	0.01613	0.01901	0.01784	0.03669	0.05825	0.10911	0.19369	0.27024	0.40893	0.51869	0.59071	0.61854	0.55798	0.44761	0.31762	0.23624	0.13618	0.08108
		637.711	0.000201789	-0.000738415	0.0011	-2.43921e-05	-5.7654e-05	0.00044571	0.000137483	0.000749502	-0.000126395	0.000376969	-0.000534408	0.00139	0.000869245	0.00175	0.000259443	0.00124	4.43492e-05	0.000977901	0.0014	0.000962379	-0.000592062	0.0013	0.00112	0.000408013	0.00361	0.00393	0.00612	0.00987	0.01174	0.01732	0.02126	0.01664	0.04331	0.0659	0.11634	0.20676	0.29068	0.44783	0.56132	0.63518	0.67549	0.60788	0.48517	0.34924	0.25568	0.14525	0.08593
		637.878	-0.000399143	-1.99572e-05	0.000909159	-0.000268313	0.000483407	0.000303792	-0.000669674	-6.87413e-05	0.00111	0.000168527	0.000782764	0.00156	0.00248	-0.000483407	0.000614237	0.00116	0.00143	0.000201789	0.00194	-8.86985e-05	9.53509e-05	0.00178	0.000272748	0.000565453	0.00351	0.00427	0.00576	0.00946	0.01116	0.01862	0.02313	0.01964	0.04654	0.07045	0.12507	0.21351	0.29956	0.4595	0.56408	0.64773	0.69377	0.61665	0.49738	0.36191	0.26074	0.15071	0.09343
		638.044	0.000592062	0.000503364	0.000658586	-0.000381403	-0.000323749	3.32619e-05	0.000798286	-0.000359229	0.000767242	0.00111	0.00109	-0.00013083	0.00156	-0.000113091	0.00272	0.000977901	0.00148	0.00261	0.00129	0.000698501	-0.000627542	0.0011	0.00169	0.000456797	0.00383	0.00327	0.00685	0.00959	0.01247	0.0204	0.02226	0.02238	0.04748	0.07075	0.127	0.21894	0.31391	0.47212	0.58471	0.67924	0.71463	0.63482	0.51624	0.37716	0.26445	0.15489	0.0944
		638.21	0.00058541	0.000290488	0.000616454	-0.000545496	0.000372534	0.000456797	0.000212876	-3.10445e-05	0.000634194	-0.000248356	0.000534408	0.000871463	0.000714023	4.43492e-06	0.00275	0.00139	-8.86985e-05	-0.000117525	-0.000359229	0.00101	1.99572e-05	0.00166	0.000649716	0.00123	0.00394	0.00334	0.00628	0.00993	0.01405	0.02088	0.02366	0.02146	0.04837	0.07025	0.12296	0.21756	0.30912	0.45939	0.58179	0.67063	0.70579	0.62681	0.51707	0.36666	0.25644	0.15799	0.09306
		638.376	-0.00103	0.000301575	0.000372534	0.000186267	0.000268313	0.000496712	-0.000294922	0.000991206	-5.54366e-05	8.86985e-05	0.00152	-0.000179614	0.000510016	0.00171	0.0011	-2.66095e-05	0.000840418	0.00182	0.00117	0.000164092	-0.00070737	0.0018	0.000456797	-0.000257226	0.00302	0.0033	0.00741	0.00987	0.01416	0.02059	0.0226	0.02096	0.05015	0.07521	0.12537	0.22171	0.30206	0.44087	0.55948	0.62947	0.64491	0.58083	0.46732	0.32933	0.24022	0.14442	0.08582
		638.542	0.000248356	0.00017518	0.000219529	-0.000128613	0.000556583	0.000758372	0.00115	0.000977901	0.000177397	-4.21318e-05	0.0011	0.000946856	0.000403578	0.00179	0.000561018	0.00174	0.000787199	0.000403578	0.00124	0.00147	0.000532191	0.000246138	0.000534408	0.00157	0.00318	0.00438	0.00742	0.00863	0.01331	0.02075	0.02243	0.02079	0.04833	0.07771	0.12773	0.2252	0.30872	0.43207	0.56319	0.62016	0.61987	0.56358	0.44166	0.30535	0.22949	0.13438	0.07946
		638.708	-0.0015	0.000647499	-0.000228399	-0.00144	0.000886985	-0.00104	0.000128613	0.00013083	0.000268313	0.0026	0.00113	0.00058541	-0.000197354	0.0011	0.00126	0.000257226	0.00184	0.0005588	0.000738415	2.66095e-05	-0.00030601	0.00114	0.00128	-1.10873e-05	0.00133	0.00385	0.00777	0.01041	0.01172	0.01951	0.02173	0.01988	0.04623	0.07809	0.1267	0.22712	0.31136	0.44003	0.56588	0.62205	0.62396	0.57205	0.44382	0.30894	0.23259	0.13728	0.08129
		638.875	8.86985e-05	0.000490059	-0.000414665	0.000791634	-0.000241703	-8.42636e-05	-0.000181832	3.32619e-05	-0.000618672	0.000614237	0.00133	0.000164092	0.000853723	0.000263878	0.00126	0.000718458	0.0005588	0.00129	0.00139	0.000421318	0.000634194	0.001	0.000984553	0.00142	0.00246	0.00432	0.00728	0.00956	0.01367	0.02006	0.0226	0.02079	0.04324	0.0688	0.12223	0.21469	0.29344	0.42446	0.54081	0.59495	0.61927	0.55619	0.43872	0.31631	0.23387	0.13852	0.08847
		639.041	-0.00087368	0.000505581	-0.000310445	0.000682978	-4.43492e-06	0.000629759	-0.000239486	0.0015	-2.43921e-05	0.000164092	-0.000274965	-6.87413e-05	0.00117	0.000616454	0.00191	0.000532191	-0.00119	0.000915812	0.00141	0.00122	0.000170745	0.00238	0.00212	0.00153	0.00314	0.00491	0.00635	0.00959	0.0111	0.01864	0.02271	0.02076	0.04227	0.06945	0.1221	0.20374	0.28721	0.41423	0.51171	0.58323	0.61229	0.53323	0.4334	0.3142	0.22936	0.13875	0.08909
		639.207	3.10445e-05	0.000514451	-0.000731762	0.00116	0.000294922	6.87413e-05	0.00113	0.000399143	0.00205	-0.000909159	0.000973466	0.00148	0.00126	-0.00056767	0.000208441	0.000731762	0.000929117	0.00159	0.000430188	0.00108	-0.000691848	0.000370316	0.000150787	-0.000392491	0.00341	0.00262	0.00725	0.01131	0.01203	0.01798	0.02305	0.02119	0.04176	0.06901	0.12682	0.20194	0.29244	0.42793	0.51506	0.60019	0.61325	0.53489	0.43785	0.31082	0.2224	0.13928	0.0848
		639.373	-0.000691848	0.000223964	5.7654e-05	-0.000709588	-0.000104221	0.00102	0.000465667	0.000798286	2.8827e-05	0.000942421	0.000804939	-3.10445e-05	0.0022	0.00218	0.00184	0.00155	0.00111	0.000993423	0.000840418	0.00102	0.000532191	0.0021	0.000878115	0.00108	0.00228	0.0024	0.0078	0.01041	0.01177	0.01835	0.02384	0.02159	0.04019	0.06587	0.12566	0.20513	0.29393	0.43578	0.52749	0.61555	0.63776	0.55183	0.45411	0.32217	0.22858	0.14208	0.08627
		639.539	3.76969e-05	-0.000658586	-0.000104221	-0.000268313	-0.000292705	-0.00087368	0.00106	-0.000414665	0.00129	-0.00127	0.00106	0.00133	0.000889202	0.000294922	0.000691848	0.000219529	0.000357011	0.00126	0.00136	0.00119	0.000110873	0.00185	0.00116	0.000556583	0.00258	0.00337	0.00714	0.01031	0.01251	0.02062	0.02388	0.02116	0.04115	0.06482	0.12763	0.20346	0.30564	0.45236	0.54009	0.64713	0.67168	0.58098	0.48822	0.35083	0.24375	0.15273	0.09209
		639.705	-0.00152	0.000321532	0.00045458	-0.00012196	-0.0001397	-0.000798286	0.000740632	0.000510016	0.000201789	0.000487842	9.09159e-05	0.000552148	0.00147	-0.000235051	0.00307	0.00112	0.000545496	0.000263878	-0.000274965	0.000325967	-0.000769459	0.00192	0.000924682	0.00185	0.0031	0.00409	0.00727	0.01092	0.01236	0.02165	0.02262	0.02154	0.0451	0.06814	0.12758	0.21367	0.30971	0.46028	0.56661	0.66645	0.69515	0.60389	0.50103	0.35567	0.24836	0.15274	0.0946
		639.872	0.000536626	-0.000405796	0.000155222	-0.000403578	-0.00137	0.000250573	0.000605367	0.00128	0.00089142	0.000623107	0.000312662	0.000689631	0.00043684	0.00125	0.000727328	0.000102003	0.000926899	0.00139	0.00157	0.00173	-8.42636e-05	0.000505581	0.00127	0.000459015	0.00352	0.00459	0.00626	0.0094	0.01213	0.02026	0.02161	0.0198	0.04356	0.06776	0.12312	0.20858	0.30086	0.43912	0.53954	0.63436	0.66465	0.57737	0.47353	0.33978	0.23745	0.14839	0.09127
		640.038	0.000494494	0.000689631	-0.000164092	-0.000685196	-0.00108	0.000190702	-0.000192919	0.000345924	-0.000321532	0.00116	-0.000383621	0.00109	0.00151	0.00072511	0.00247	0.000984553	0.00151	0.000532191	0.0012	0.00124	0.000290488	0.00237	0.00165	0.000301575	0.00346	0.00322	0.0068	0.00908	0.01132	0.02011	0.02029	0.02012	0.04126	0.06251	0.1113	0.19004	0.27075	0.39716	0.49758	0.57918	0.60133	0.53295	0.43761	0.31779	0.22821	0.13994	0.08886
		640.204	-0.000964596	-0.00121	0.000332619	0.000727328	0.000201789	-0.0002794	0.00131	0.000634194	0.000720675	0.000767242	0.000390273	0.00141	0.000443492	0.00046345	0.000496712	0.000339272	7.98286e-05	0.000831548	0.000944639	0.000627542	-0.000257226	0.00176	0.00157	0.000396926	0.00384	0.00295	0.00583	0.00764	0.0101	0.01896	0.02021	0.01907	0.0416	0.0625	0.11071	0.18593	0.2572	0.3809	0.47153	0.54529	0.57634	0.51762	0.42346	0.3086	0.22396	0.13778	0.0864
		640.37	-0.000643064	0.000957944	0.000609802	-0.00113	0.000263878	1.55222e-05	0.000651934	-0.000184049	0.000339272	-0.000605367	0.000933552	-9.31334e-05	0.000512234	0.000671891	0.00145	0.000849288	-0.000671891	0.00129	0.00177	0.000308227	-0.00117	0.000638629	0.00090029	0.00111	0.00268	0.00282	0.00549	0.00828	0.01063	0.01821	0.02093	0.01862	0.04356	0.06391	0.1129	0.1942	0.26501	0.40451	0.49523	0.56726	0.60291	0.53529	0.4366	0.32075	0.23903	0.14278	0.09012
		640.536	0.000889202	-0.000784982	-0.000847071	-0.000339272	0.000330402	0.000283835	0.000669674	-0.00059428	-0.000776112	-9.97858e-05	-0.000895855	0.000312662	0.000259443	-4.43492e-06	0.00178	-3.99143e-05	0.000199572	0.00147	5.10016e-05	0.000924682	-0.000609802	0.00101	0.000789416	2.66095e-05	0.00242	0.00242	0.00511	0.00861	0.00876	0.0169	0.02042	0.01766	0.04142	0.06272	0.11513	0.20046	0.27639	0.42296	0.51795	0.59431	0.64029	0.56364	0.45789	0.33781	0.24239	0.14459	0.09332
		640.702	-0.000126395	0.00138	0.000487842	-0.00102	0.000192919	0.00027053	0.000370316	0.000243921	0.000241703	0.000583193	-0.000534408	0.000935769	0.00148	0.000727328	0.000955726	0.00162	0.000299357	0.000893637	0.000472319	0.00126	0.000381403	0.00224	0.00145	0.00142	0.00249	0.00248	0.00637	0.00978	0.0096	0.01774	0.01992	0.01504	0.04317	0.06015	0.11042	0.19813	0.27442	0.42185	0.52384	0.60562	0.65321	0.57786	0.47125	0.3502	0.25455	0.14889	0.1002
		640.868	0.000135265	-0.000452362	0.00085594	-0.000747285	0.000472319	-0.00029714	4.65667e-05	0.000323749	0.000376969	0.00113	0.00101	0.000778329	0.00115	0.000494494	0.00124	0.00154	0.000813809	0.00146	0.00116	0.00202	-0.000640847	0.00173	0.00161	0.00072511	0.00325	0.00387	0.00679	0.00889	0.00969	0.01901	0.02185	0.01621	0.04187	0.06297	0.11269	0.20509	0.29157	0.44405	0.55469	0.65016	0.68873	0.62512	0.51006	0.37587	0.2685	0.16314	0.10815
		641.035	-0.000714023	0.00028827	-4.21318e-05	0.000532191	0.000527756	0.0013	9.75683e-05	-0.000629759	-0.000372534	7.31762e-05	-0.000257226	0.00114	0.000525539	7.76112e-05	0.00145	0.00125	0.00109	0.00193	0.00139	0.00090029	-0.000729545	0.00144	0.00145	-0.000527756	0.0027	0.00336	0.00518	0.00985	0.01144	0.01995	0.02317	0.01694	0.04281	0.06431	0.11722	0.2109	0.29903	0.44817	0.56479	0.65752	0.70197	0.63091	0.52113	0.3787	0.27538	0.16442	0.10741
		641.201	0.000290488	0.000884767	0.000414665	0.000665239	-0.000195137	-0.000308227	0.000104221	-0.00141	0.00108	0.000829331	-2.66095e-05	0.000215094	0.0013	-8.42636e-05	0.000532191	0.000926899	0.00127	0.00156	0.000875898	0.00186	-0.000452362	0.00231	0.000197354	0.00115	0.00455	0.00221	0.00571	0.00965	0.0097	0.01812	0.02114	0.01703	0.04429	0.065	0.12141	0.20994	0.29398	0.44598	0.55103	0.64891	0.68245	0.60884	0.50358	0.36543	0.26498	0.16262	0.1054
		641.367	0.000980118	0.000235051	0.000357011	0.000153005	0.000210659	0.000243921	1.99572e-05	-0.00128	0.000809374	0.000512234	-0.00060315	-0.000452362	-9.09159e-05	0.00115	0.000951291	0.00108	0.00121	0.00137	0.00153	0.00107	0.000405796	0.000829331	0.000977901	0.000689631	0.00333	0.00412	0.0063	0.00904	0.00911	0.01903	0.02207	0.01605	0.04342	0.06296	0.11816	0.20554	0.28522	0.43365	0.52903	0.62122	0.65376	0.57741	0.4767	0.35286	0.25472	0.15536	0.101
		641.533	0.000361446	0.000682978	6.43064e-05	0.000616454	0.0001397	7.53937e-05	0.000592062	0.000146352	0.00113	0.000818244	0.000731762	0.000793851	-0.000281618	0.000510016	0.00139	0.00173	0.000141918	0.000909159	0.00106	0.00087368	0.000237268	0.00137	0.00132	-0.000552148	0.00254	0.00273	0.00592	0.00901	0.01012	0.01677	0.01971	0.01855	0.04595	0.06565	0.11534	0.20074	0.27142	0.40821	0.50509	0.58035	0.61581	0.54775	0.45364	0.33185	0.23893	0.14841	0.09617
		641.699	-0.000181832	-0.000811591	0.000565453	-0.000665239	0.000483407	-0.000257226	-0.000217311	-0.000536626	-1.55222e-05	-0.000188484	0.000600932	0.000512234	0.00212	0.000886985	0.0005588	0.0012	0.00129	0.00134	0.001	0.00134	0.00101	0.00193	0.00181	0.00133	0.00408	0.00456	0.00454	0.00809	0.00941	0.01956	0.02055	0.01773	0.04458	0.06329	0.11436	0.19632	0.26952	0.40608	0.50243	0.56694	0.60654	0.54404	0.44601	0.32575	0.24126	0.14981	0.09572
		641.865	0.000660804	0.000758372	-9.97858e-05	0.000226181	0.0005588	-0.000623107	0.000228399	0.000281618	0.00143	0.00015744	0.000361446	-7.31762e-05	0.000909159	0.000643064	0.000749502	0.00132	-0.000219529	0.000696283	0.00106	0.00108	-0.00111	0.00145	0.00138	0.000206224	0.00355	0.00432	0.00575	0.00814	0.00904	0.0178	0.01842	0.01799	0.04003	0.06159	0.11103	0.19344	0.27122	0.39902	0.49899	0.57411	0.60262	0.55273	0.44824	0.32679	0.23898	0.14855	0.09599
		642.031	0.000847071	0.000680761	0.000969031	-0.000629759	-0.000434623	-0.000161875	0.000977901	-0.00137	0.000867028	-0.000447927	-0.000197354	0.000574323	0.00057654	-0.000164092	0.00112	0.00145	0.00132	0.00114	0.00117	0.000146352	0.00042797	0.00152	0.000498929	0.001	0.00256	0.00285	0.0062	0.00788	0.01036	0.01688	0.01884	0.01481	0.04091	0.0552	0.10303	0.18453	0.25376	0.38732	0.48434	0.55601	0.59641	0.53883	0.44334	0.32908	0.24246	0.14719	0.09614
		642.197	0.000261661	-0.00119	0.0001397	-0.000215094	0.000784982	-0.000274965	0.000472319	0.000496712	0.00142	-2.21746e-05	0.000824896	0.000281618	0.000363664	0.000574323	0.00101	-0.000155222	0.000155222	0.00131	0.000893637	0.00104	0.000991206	0.00235	0.000645281	0.00177	0.00335	0.00219	0.00432	0.00739	0.00862	0.01614	0.01794	0.01539	0.03815	0.05839	0.1023	0.18311	0.25389	0.38072	0.48049	0.54537	0.58735	0.52916	0.43111	0.31795	0.23725	0.14256	0.09048
		642.364	0.00183	0.000332619	-0.000474537	0.000756155	-0.000532191	-0.000434623	0.000390273	0.000753937	0.000614237	0.000405796	0.00112	0.00102	0.00188	0.000332619	0.00177	0.00178	0.000636412	0.00198	0.00167	0.000330402	0.000343707	0.000177397	0.00134	-0.000113091	0.00283	0.00345	0.00501	0.00873	0.00974	0.01638	0.02058	0.01692	0.03982	0.06205	0.10764	0.1904	0.26619	0.38747	0.48807	0.55865	0.58493	0.5247	0.4152	0.30062	0.22584	0.13619	0.08494
		642.53	0.000487842	-0.00104	0.000964596	-8.42636e-05	0.000541061	-0.000113091	0.000909159	0.000290488	-0.000541061	0.000532191	-0.000583193	0.000960161	-0.00016631	0.000636412	0.00155	0.00102	0.000541061	0.00121	0.00153	0.00030601	0.000261661	0.00243	0.00208	0.000261661	0.00275	0.00261	0.00523	0.00745	0.00869	0.0154	0.01889	0.01436	0.03942	0.06367	0.10921	0.1893	0.26604	0.38614	0.47103	0.5448	0.56402	0.49867	0.39673	0.28577	0.21361	0.12364	0.08134
		642.696	-0.000232834	-0.000518886	-0.000824896	-0.000232834	0.000283835	-0.00107	-0.000201789	0.000405796	7.76112e-05	0.000137483	-0.00046345	-0.000793851	-0.000414665	-0.000461232	0.00124	-0.00013083	0.000578758	0.000534408	0.00145	0.000851505	-0.000286053	0.000807156	-9.31334e-05	0.000574323	0.00437	0.00363	0.00565	0.00861	0.00874	0.01523	0.01859	0.01457	0.03867	0.061	0.10774	0.19218	0.26163	0.38591	0.47784	0.54502	0.57358	0.5063	0.39862	0.29421	0.21318	0.12739	0.08234
		642.862	-0.000396926	0.000192919	0.000982336	-0.00101	0.00171	-0.000128613	0.000718458	0.000740632	0.000184049	-0.000820461	0.000503364	0.000434623	0.001	0.00087368	0.00137	-0.000434623	-0.000636412	0.00249	0.000359229	-1.99572e-05	8.86985e-05	0.00113	0.000878115	0.000982336	0.00267	0.00277	0.0046	0.00802	0.0094	0.01534	0.0183	0.01452	0.03801	0.05951	0.10475	0.18922	0.26467	0.39044	0.49183	0.55273	0.58458	0.5216	0.41293	0.29889	0.21607	0.12373	0.08148
		643.028	0.000396926	-0.000532191	0.000197354	0.000634194	0.00113	-0.000250573	0.000115308	0.000800504	0.000339272	0.000889202	0.00073398	0.000933552	3.99143e-05	0.000656369	0.00115	0.00168	0.0011	0.000915812	0.000718458	0.000532191	-0.000554366	0.00074285	0.00121	0.000842636	0.00304	0.00349	0.00429	0.008	0.00904	0.01652	0.01865	0.01558	0.03943	0.06219	0.10917	0.19689	0.26854	0.4049	0.50739	0.56964	0.60302	0.53237	0.42382	0.30484	0.22425	0.12834	0.08135
		643.194	0.00139	0.000308227	0.000804939	-0.00111	0.000321532	-0.000802721	-6.20889e-05	-0.000623107	-7.09588e-05	0.000949074	-0.000339272	0.000230616	0.00135	0.000631977	0.001	0.00182	0.00116	0.00122	0.00072511	0.000705153	0.00117	0.000554366	0.00154	0.000135265	0.00278	0.00321	0.00553	0.00696	0.00922	0.01633	0.01882	0.01626	0.04089	0.06425	0.11264	0.20127	0.27227	0.41043	0.51238	0.58055	0.61814	0.55675	0.4384	0.31839	0.23404	0.13597	0.08476
		643.36	0.000239486	-0.000399143	-0.000381403	0.001	0.000643064	0.000104221	0.000141918	-0.000481189	0.000547713	-0.00107	0.000108656	0.00194	-0.000168527	0.000516669	0.0013	0.000505581	0.00131	0.00163	0.000665239	0.000392491	-0.00072511	0.00234	0.000155222	0.000552148	0.00281	0.00294	0.00489	0.00702	0.00943	0.0168	0.0189	0.01683	0.04067	0.06207	0.10736	0.19715	0.26967	0.40771	0.5139	0.59052	0.62884	0.56682	0.46002	0.32875	0.24108	0.14105	0.08831
		643.526	-0.000669674	-0.000718458	-0.00045458	5.7654e-05	0.000498929	-0.000119743	0.000920247	0.00161	-0.0012	0.000434623	0.00117	0.00168	0.00139	0.000669674	0.000614237	0.00101	-7.76112e-05	0.00165	0.000849288	0.00144	7.76112e-05	0.00246	0.00163	-0.000246138	0.00144	0.0031	0.00624	0.00793	0.0095	0.01737	0.01767	0.01589	0.04044	0.05929	0.10051	0.18441	0.25014	0.37402	0.48114	0.55321	0.58872	0.53089	0.44086	0.31925	0.23718	0.14413	0.09038
		643.692	0.00029714	0.000884767	-0.000498929	0.000412448	0.00151	4.43492e-05	-0.000168527	-0.000399143	0.000931334	0.00044571	0.000115308	0.000951291	0.000137483	0.000421318	0.00147	0.000667456	0.00195	0.00165	0.00267	0.000414665	0.000337054	0.000660804	0.000277183	0.000689631	0.00347	0.00325	0.00522	0.00701	0.00952	0.01665	0.01822	0.01515	0.03999	0.05873	0.09843	0.17305	0.23792	0.34273	0.44035	0.50025	0.52642	0.48356	0.39622	0.29614	0.21988	0.13701	0.08734
		643.858	-0.000303792	-0.000215094	-0.000195137	-0.000858158	-0.00041023	3.10445e-05	-0.000625324	0.00126	0.000286053	-9.53509e-05	0.0011	0.000195137	0.000838201	0.0011	0.00155	0.00138	0.000645281	0.000385838	0.00279	0.00137	8.6481e-05	0.00196	0.000552148	0.000714023	0.00313	0.00271	0.00583	0.00678	0.00828	0.01632	0.0186	0.01481	0.03855	0.05937	0.10024	0.17593	0.23776	0.34534	0.437	0.49699	0.51871	0.4726	0.38528	0.28347	0.21239	0.13244	0.08559
		644.024	-0.00118	0.00108	-5.32191e-05	8.86985e-06	-0.000376969	-0.000268313	0.000164092	0.000512234	0.000685196	-0.000243921	0.000141918	0.000534408	0.00124	3.54794e-05	0.00070737	0.00113	0.000714023	0.000758372	0.000206224	0.000687413	-0.000199572	0.00143	0.000807156	7.76112e-05	0.00246	0.00279	0.00612	0.0066	0.00811	0.01457	0.01723	0.0165	0.0412	0.06204	0.10491	0.18963	0.25361	0.37223	0.46718	0.52612	0.55101	0.49991	0.40217	0.29568	0.22714	0.13325	0.08871
		644.19	0.00028827	-0.00016631	0.00135	3.76969e-05	0.000487842	-0.000153005	0.00119	0.000736197	0.000944639	0.00142	0.0023	0.00144	0.00156	3.10445e-05	0.000549931	0.000895855	0.00172	0.00151	8.6481e-05	0.000485624	-0.000842636	0.000294922	0.00102	0.000598715	0.00205	0.00361	0.00534	0.00689	0.00979	0.01572	0.01737	0.01448	0.03962	0.06414	0.10473	0.19345	0.25486	0.37329	0.47403	0.52352	0.55045	0.49696	0.39425	0.28714	0.21928	0.1326	0.08604
[truncated: 835 more rows]
[truncated: 34 more columns]

## Sheet: Fig. S6b
	Supplementary Figure 6b. The integrated TG-FROG trace along the wavelength axis with the fitted trace by a Gaussian function
		Time (fs)	Raw data	Gaussian Fitted data
		-53.3433	-0.000282321	0.00585
		-51.9983	0.000386201	0.00585
		-50.6533	0.000411848	0.00585
		-49.3083	-0.000257227	0.00585
		-47.9633	0.000554357	0.00585
[truncated: 76 more rows]

## Sheet: Fig. S7a
	Supplementary Figure 7a. CD spectra of the rAPC trimer and monomer in the visible range.
[truncated: 252 more rows]

[truncated: 55 more sheets: Fig. S7b, Fig. S8, Fig. S9a top left panel, Fig. S9a top right panel, Fig. S9a bottom left panel, Fig. S9a bottom right panel, Fig. S9b top left panel, Fig. S9b top right panel, Fig. S9b bottom left panel, Fig. S9b bottom right panel, Fig. S10, Fig. S11 top left panel, Fig. S11 middle left panel, Fig. S11 bottom left panel, Fig. S11 top right panel, Fig. S11 bottom right panel, Fig. S12a left panel, Fig. S12a middle panel, Fig. S12a right panel, Fig. S12b left panel …]
